# Supplementary material for: The Modified Imitation Game: A Method for Measuring Interactional Expertise
Source: Front Psychol. 2021 Oct 29;12:730985. doi: 10.3389/fpsyg.2021.730985 (PMC8586539; doi:10.3389/fpsyg.2021.730985)
Supplement: Supplementary Data Sheet 1 — Demographic_Phase_I.csv. [file Data_Sheet_1.csv]

Participant_id	Group	Gender	Age	Ethnicity	Race	Education	Visual_Impairment	Degree_Vis_Impair	Vis_Impair_Age	Mobility_Aid	Mobility_Aid_Type	Description_Id_Condition1	Description_Text_Condition1	Description_Wordcount_Condition1	Description_Id_Condition2	Description_Text_Condition2	Description_Wordcount_Condition2
B01	Blind	Female	35	Not Hispanic or Latino	White	Bachelors	Yes	Severe	Birth	Yes	Dog	1	As I am approaching the curb, I will feel it is sloping down. This will indicate that I am getting closer to the street. I will stop and pay attention to what is going on around me. I will listen to my parallel traffic, the traffic that is going the same direction as I am. I will make sure that the cars are not turning. If this is an intersection that I do not cross on a regular basis, then I wil…	258	9	I do not think so much about it. If I am there, I will not think how I am going to cross the street. I will simply approach to the curb and look at the light primarily. I will not even pay that much attention to the traffic. I will just pay attention to the light. I will look, ‘yes, the light is good.’ I can cross the street. I will look both ways before I cross, make sure that there is no car tu…	93
B02	Blind	Male	72	Not Hispanic or Latino	White	Masters	Yes	Light perception only	Birth	Yes	Dog	2	My dog will stop at the curb. I will put my foot out to find the curb cut. If it is a curb with just a drop-off, I will know that I am going down. If there is a curb ramp, I will feel the domes on the surface of it. I will stand and listen at least one traffic cycle to get a sense of the traffic pattern. When I am walking up the block, before coming to that corner, I will pay attention to what th…	377	10	As I am walking toward the corner, I will be paying attention to the configuration of that corner. I will look up at the street sign. I will be estimating how long it is going to take me to get from where I am at that point to the corner. Because maybe I have got enough time to speed up a little bit and get across. When I get ready to step out on the street, I watch for all those crazy people, al…	140
B03	Blind	Female	50	Not Hispanic or Latino	White	Some college credit, no degree	Yes	Severe	Birth	Yes	Cane	3	I will find the curb at the edge. I will pay attention to the sound of traffic on both streets, the one I am approaching and the street beside me. At the corner, I will line up straight and listen to the parallel traffic flow. If there is a lot of traffic, it is good for me. I will listen to the cars going along beside me. I will wait until parallel traffic moves, and then I will start walking. I…	233	11	I will not cross outside of crosswalks. I will typically look for the streetlights and pay attention to the traffic. If somebody is turning, then I have to watch out. Drivers may not necessarily yield to pedestrians in crosswalks at intersections. If I had arrived at the light when it was already green, I would still wait.	57
B04	Blind	Male	66	Not Hispanic or Latino	White	Masters	Yes	Severe	3	Yes	Dog	4	When I am approaching an intersection, I am already listening for the flow of traffic. I might want to walk a little faster or slower. If the cars parallel to me have started going already, I may slow down, because I will not have enough time to cross the street. If the cars in front of me are crossing as I am approaching, then I think, ‘Okay, I want to get there so that I have a maximum amount o…	446	12	I am walking up to this intersection. I am looking around and watching people in cars and different things. The main thing I am paying attention to is the walk sign. Does the walk sign indicate that I should go or not? That is the binary thing that I am noting. Unless there is a right turning car in front of me. Then I will make eye contact with them. They will have the idea that I am going to go…	93
B05	Blind	Male	45	Not Hispanic or Latino	White	High school degree or equivalent	Yes	Profound, form perception	Birth	Yes	Dog	5	I will pay attention to the traffic going down the parallel street as I approach the intersection. By listening, I will analyze the intersection and try to determine the order in which traffic from different directions begins moving. When I get to the curb of the intersection, where I am going to start crossing, I will stand there and observe the traffic pattern. Before I give the command to the …	316	13	I will pay attention to the traffic lights and/or do-not-cross indicators, and cross when it is appropriate. When the light is green, that is when you can cross. When it is not, you do not cross.	36
B06	Blind	Female	37	Not Hispanic or Latino	White	Bachelors	Yes	Profound, form perception	Birth	Yes	Cane	8	I would feel for the slope of the curb. Not every curb has a slope. Most of the time it is a slope, but some of them, it is a drop. That slope kind of points into the intersection. I usually feel where the curb starts to slant down, and then I reach over and touch the actual drop-off curb to make sure I am lined up with the street. If you just follow the slant, you may walk right into the oncomin…	513	16	If I am at a lighted intersection, the majority of my focus would be on the traffic signal. There would be some focus on the actual traffic itself, but mostly on the signal. When the light changes to yellow, I would not bother because you still have people coming slowly or turning. When it turns to green, I would go ahead and cross. There is usually a countdown on some lights. But normally, I loo…	94
B07	Blind	Female	29	Not Hispanic or Latino	White	Some college credit, no degree	Yes	Severe	Birth	Yes	Cane	7	I am looking for curb. I am trying to identify where the street is, identifying where cars are, which way they are crossing, or any cars there. For alignment, I am looking for that curb. Some of the crossings have that texture, differences between the sidewalk and the street. If it does not have, I just look for the curb. To be straight, I am again identifying where the cars are crossing. If you …	130	15	I look for the crosswalk signs as well as the light. Is the light changing or not? I see the traffic and where it is coming from. I just look from left to right. Then make sure there is no traffic coming from across the intersection.	46
B08	Blind	Male	41	Not Hispanic or Latino	White	High school degree or equivalent	Yes	Severe	Birth	Yes	Cane	6	First, I am going to listen to the traffic that is parallel to my sides, lateral to me. When I come up to the intersection, I am going to line my shoulders up with the traffic, line my body up with the traffic. I am going to be listening to the cars that would be going on my left side or right. I am going to be waiting until they go clear through the intersection area of traffic. I will make a de…	431	14	I am going to be looking both ways, looking at both lanes of traffic. I am going to wait for the cars to go through the intersection. I do not just go and steamboat through the traffic. I can go through probably 10 seconds or 15 seconds faster than a visually impaired could.	53
S01	Sighted	Male	38	Hispanic or Latino	White	Doctorate	No	N/A	N/A	N/A	N/A	25	First, if there is a button on the signal that you can push, then I will push that. Next, I will face the direction I want to cross. Most of those signals, once they give you a walk signal, you will hear like a little beep, count down. But, I will take my primary cue from the traffic that is parallel to me. Because if they are going that usually means I can go. That means I can cross. I will also…	126	17	If there is a button, I will just hit the button for the traffic to get to slow down and stop. If there is no button, I just kind of look left and right, to make sure that vehicles are not coming. Once I know that the road is clear, I just walk. It is simple!	56
S02	Sighted	Female	24	Not Hispanic or Latino	White	High school degree or equivalent	No	N/A	N/A	N/A	N/A	27	I will face the direction where the sound is coming from. I would be able to tell the dark and light differences and where the light sources are coming from. If I am using my dog, he would be able to know when the cars are coming and when they are not. He is trained to help me. I will use commands to communicate with my dog. I will first find the button. I know that they are usually located at ar…	199	19	As I am approaching the crosswalk, even before I press the button, the first thing I would do is to see who has the right-of-way. I will look what direction traffic is going. I will check who has the green light. I generally press the push-button no matter what. Sometimes even though the light is red, you can still cross if it is safe to do so. However, typically I will just wait for the light to…	93
S03	Sighted	Male	22	Not Hispanic or Latino	Black	High school degree or equivalent	No	N/A	N/A	N/A	N/A	26	I will navigate to the pole where you press the button. I will get information depending on if the traffic has stopped or light has a signal. In my hometown, we have signals saying ‘wait’ or ‘you can cross now.’ If there are no signals like that, then I will listen for the sounds of cars. Let’s say if I am going this way and I hear cars coming from beside me, ‘which way is that sound going from?’…	277	18	I usually just wait and pay attention to the traffic signals. Some people still turn even though the walk signal is on. When I take a step, I look to see who else is coming. If I do not see anyone else is coming, then I walk. If I came to the intersection and the walk sign is already on, I stop and check who else is coming and then walk. During that time, the walk sign would be gone. At that case…	111
S04	Sighted	Female	34	Not Hispanic or Latino	White	Associate degree	No	N/A	N/A	N/A	N/A	28	The ground is graded, and there are bumps up to let me know that I am getting near the curb. There are only 13 seconds to get across when the white person comes on the device and says it is okay to walk. There is usually an indicator by a tone or recorded voice. Usually, a tone would sound when it is okay to cross. Then I will have 13 seconds before it turns back to red that I can’t walk. I essen…	158	20	You walk up and hit the button that you want to cross the street. You wait for the walk or do not walk sign to go. White usually means walk. I still look, because sometimes people run lights or still turn when the pedestrian lights on. Then walk across	49
S05	Sighted	Male	25	Not Hispanic or Latino	White	Some college credit, no degree	No	N/A	N/A	N/A	N/A	29	The first thing I will do is to listen for the traffic sound to understand what direction the traffic is coming from. Is it perpendicular to where I am trying to go or parallel? If it is perpendicular, then I will, of course, wait. I will find the crosswalk button mounted to stoplight poles. At some of the crosswalks, there are audio countdown devices that tell you how many seconds are left befor…	207	21	It depends on how much of a rush I am in. If it is a busy street, like in a downtown area, I would just wait for the cross traffic to have a red light, and the parallel traffic to have a green light. I turn and look, and make sure that nobody is trying to turn right or left across. If I was in a rush or it was not that crowded of an intersection, even if the light was green for cross traffic, I j…	100
S06	Sighted	Female	30	Not Hispanic or Latino	White	Bachelors	No	N/A	N/A	N/A	N/A	30	I am listening to the flow of traffic as I am approaching to the intersection. If the lane next to me is already moving, that means I will have to wait for the next cycle of traffic in order to cross the street. Because I will not have enough time to use the crosswalk by the time I get up there. If it is not moving, then that means the perpendicular traffic is moving. So, I will wait for that to …	171	22	As I am approaching it, I am already looking at the signal to see if it started to count down. If so, I know I will probably be crossing the opposite direction by the time I get there. If it hasn’t started to count down yet, then that means I have enough time to get to the intersection and cross that direction before the light will turn red. So, I can kind of speed up my walking if that is the ca…	125
S07	Sighted	Female	22	Not Hispanic or Latino	Asian	Some college credit, no degree	No	N/A	N/A	N/A	N/A	31	A lot of it is with sound patterns. I hit my cane in front of me and hear specific sounds echoing off. I could hear like there are not any cars or anything in front of me, depending on how it echoes back. If there is something in front, the sound diminishes quickly. I pay attention to the surroundings to hear. I feel the wind patterns with the cars. If I feel the wind going in front of me, then I…	161	23	I usually just press the button and then I will wait for the signal and watch for it to actually have the countdown for me to be safely walk over it. But depending on the intersections, busy or not, I do sometimes j-walk and just walk across when I notice it is not busy or there is no cars on the road.	62
S08	Sighted	Male	19	Not Hispanic or Latino	White	High school degree or equivalent	No	N/A	N/A	N/A	N/A	32	I would start with listening for the cars that are braking at one of the stops. Generally, there are ramps at the intersections. So, I would feel where the sidewalk starts to slope down. Sometimes the crosswalk signal has some sort of noise that plays or changes to ‘you can cross’ or it is counting down to stop. I listen to that. Drivers are supposed to give the right-of-way to the pedestrians. B…	174	24	The first thing I do, without even looking at the cars or anything, is hit the button. So, the crosswalk will actually recognize that there is a person there. Then, I just wait and watch for the signal to change. I wait a couple seconds just so any cars that want to blow through the red light or anything can go. I do not really pay much attention to the cars. I guess I just watch the signal most …	82
