# Supplementary material for: The Modified Imitation Game: A Method for Measuring Interactional Expertise
Source: Front Psychol. 2021 Oct 29;12:730985. doi: 10.3389/fpsyg.2021.730985 (PMC8586539; doi:10.3389/fpsyg.2021.730985)
Supplement: Supplementary Data Sheet 2 — Demographic_Phase_II.csv. [file Data_Sheet_2.csv]

ResponseId	Group	Gender	Age	Ethnicity	Race	Education	Visual_Impairment	Degree_Vis_Impair	Vis_Impair_Age	Mobility_Aid	Mobility_Aid_Type	O&M_Training	Teach	Teach_years	Current_position	Certified_OM
R_3iljLZCa1nHw1f9	Blind	Female	68	Not Hispanic or Latino	White	Masters	Yes	Light perception only	0	Yes	Cane	Yes	N/A	N/A	N/A	N/A
R_1gCKiSTWlZT72Cv	Blind	Male	65	Not Hispanic or Latino	White	Masters	Yes	Light perception only	0	Yes	Cane	Yes	N/A	N/A	N/A	N/A
R_2f36oxkHiF54x5m	Blind	Male	67	Not Hispanic or Latino	White	Less than high school	Yes	Light perception only	5	Yes	Cane	Yes	N/A	N/A	N/A	N/A
R_1LRt4wpDVpdKptQ	Blind	Female	61	Not Hispanic or Latino	White	Bachelors	Yes	Light perception only	0	Yes	Guide dog	Yes	N/A	N/A	N/A	N/A
R_1inxew5BvQQcCQV	Blind	Female	64	Not Hispanic or Latino	White	Masters	Yes	Light perception only	0	Yes	Guide dog	Yes	N/A	N/A	N/A	N/A
R_2wyHjKSadU0bp0x	Blind	Female	68	Not Hispanic or Latino	White	Masters	Yes	Profound, form perception	0	Yes	Cane	Yes	N/A	N/A	N/A	N/A
R_2TMDc4IXMpSOz5w	Blind	Female	52	Not Hispanic or Latino	White	Masters	Yes	Profound, form perception	0	Yes	Cane	Yes	N/A	N/A	N/A	N/A
R_1LTJEBu6Y5kIF2l	Blind	Male	76	Not Hispanic or Latino	White	Some college credit, no degree	Yes	Profound, form perception	27	Yes	Cane	Yes	N/A	N/A	N/A	N/A
R_3ptCUlw7vXNqSmJ	Blind	Female	61	Not Hispanic or Latino	White	Masters	Yes	Profound, form perception	0	Yes	Guide dog	Yes	N/A	N/A	N/A	N/A
R_RP23gjZOhqDVS3D	Blind	Male	27	Not Hispanic or Latino	White	Bachelors	Yes	Severe	0	Yes	Cane	Yes	N/A	N/A	N/A	N/A
R_248gWBo1A4QAX5i	Blind	Male	49	Not Hispanic or Latino	White	Masters	Yes	Severe	0	Yes	Cane	Yes	N/A	N/A	N/A	N/A
R_3eraMH9sRnBu9jf	Blind	Female	58	Not Hispanic or Latino	White	Masters	Yes	Severe	0	Yes	Cane	Yes	N/A	N/A	N/A	N/A
R_2Bgqse2Y6UL9nsN	Blind	Female	66	Not Hispanic or Latino	White	Masters	Yes	Severe	3	Yes	Cane	Yes	N/A	N/A	N/A	N/A
R_03wBzMtlwqInzr3	Blind	Male	66	Not Hispanic or Latino	White	Professional degree	Yes	Severe	3	Yes	Cane	Yes	N/A	N/A	N/A	N/A
R_3CLj2Sxjtb7326J	Blind	Female	67	Not Hispanic or Latino	Other	Bachelors	Yes	Severe	5	Yes	Cane	Yes	N/A	N/A	N/A	N/A
R_3eeFi7k2sRxsu0X	Blind	Male	72	Not Hispanic or Latino	White	Masters	Yes	Severe	5	Yes	Cane	Yes	N/A	N/A	N/A	N/A
R_27D0Fu20HxLbLWX	Blind	Female	36	Not Hispanic or Latino	White	Associate	Yes	Severe	8	Yes	Cane	Yes	N/A	N/A	N/A	N/A
R_2viGNbYLl9v9w5c	Blind	Female	71	Not Hispanic or Latino	White	Associate	Yes	Severe	9	Yes	Cane	Yes	N/A	N/A	N/A	N/A
R_3G7y1YX7jwWPVx9	Blind	Female	34	Not Hispanic or Latino	Black or African American	Masters	Yes	Severe	10	Yes	Cane	Yes	N/A	N/A	N/A	N/A
R_30cJvBQOHWMRd6C	Blind	Male	47	Not Hispanic or Latino	White	Some college credit, no degree	Yes	Severe	24	Yes	Cane	Yes	N/A	N/A	N/A	N/A
R_3fO7teESn3Kt0TS	Blind	Female	63	Not Hispanic or Latino	White	Some college credit, no degree	Yes	Severe	30	Yes	Cane	Yes	N/A	N/A	N/A	N/A
R_3CKqzt6jMZHCq7j	Blind	Female	67	Not Hispanic or Latino	White	Masters	Yes	Severe	32	Yes	Cane	Yes	N/A	N/A	N/A	N/A
R_2TMhQJJVkvS6Qku	Blind	Male	70	Not Hispanic or Latino	White	Some college credit, no degree	Yes	Severe	53	Yes	Cane	Yes	N/A	N/A	N/A	N/A
R_23ZwmEwZx1J3Q5n	Blind	Female	64	Not Hispanic or Latino	Asian	Bachelors	Yes	Severe	0	Yes	Guide dog	Yes	N/A	N/A	N/A	N/A
R_28Ut0NYdQCRIul5	Blind	Female	50	Not Hispanic or Latino	White	Bachelors	Yes	Severe	0	Yes	Guide dog	Yes	N/A	N/A	N/A	N/A
R_1CeSPbsoHJ6bwOs	Blind	Female	31	Not Hispanic or Latino	White	Bachelors	Yes	Severe	0	Yes	Guide dog	Yes	N/A	N/A	N/A	N/A
R_pGW0CfZSSbnc8kV	Blind	Female	38	Not Hispanic or Latino	White	Masters	Yes	Severe	0	Yes	Guide dog	Yes	N/A	N/A	N/A	N/A
R_voeQsU0WA6eC99v	Blind	Female	58	Not Hispanic or Latino	White	Bachelors	Yes	Severe	3	Yes	Guide dog	Yes	N/A	N/A	N/A	N/A
R_1FwGgaNhx7OEz73	Blind	Female	28	Not Hispanic or Latino	White	Bachelors	Yes	Severe	4	Yes	Guide dog	Yes	N/A	N/A	N/A	N/A
R_2VHCXK9GxROhhKD	Blind	Female	30	Not Hispanic or Latino	White	Masters	Yes	Severe	5	Yes	Guide dog	Yes	N/A	N/A	N/A	N/A
R_2qpGDo6P24hgbqm	Blind	Female	61	Not Hispanic or Latino	White	Professional degree	Yes	Severe	6	Yes	Guide dog	Yes	N/A	N/A	N/A	N/A
R_3s19m1n7YpY24xl	Blind	Female	48	Hispanic or Latino	Other	Associate	Yes	Severe	13	Yes	Guide dog	Yes	N/A	N/A	N/A	N/A
R_31z73Z8Gho2wH2e	Blind	Male	54	Not Hispanic or Latino	White	Bachelors	Yes	Severe	14	Yes	Guide dog	Yes	N/A	N/A	N/A	N/A
R_3mluG48KkYf7avM	Blind	Male	54	Not Hispanic or Latino	White	Masters	Yes	Severe	42	Yes	Guide dog	Yes	N/A	N/A	N/A	N/A
R_1H8KRp07mjfOMUR	Blind	Male	61	Not Hispanic or Latino	White	Associate	Yes	Totally blind, no light perception	0	Yes	Cane	Yes	N/A	N/A	N/A	N/A
R_3fjGDnqu6Qd9idb	Blind	Female	28	Not Hispanic or Latino	Black or African American	Bachelors	Yes	Totally blind, no light perception	0	Yes	Cane	Yes	N/A	N/A	N/A	N/A
R_22kNaBLOC4bXGkJ	Blind	Male	68	Not Hispanic or Latino	White	Bachelors	Yes	Totally blind, no light perception	0	Yes	Cane	Yes	N/A	N/A	N/A	N/A
R_3kcFuIeqAMv0zzA	Blind	Female	63	Not Hispanic or Latino	White	Bachelors	Yes	Totally blind, no light perception	0	Yes	Cane	Yes	N/A	N/A	N/A	N/A
R_AG8rBKzkYuetS1j	Blind	Female	48	Not Hispanic or Latino	White	Bachelors	Yes	Totally blind, no light perception	0	Yes	Cane	Yes	N/A	N/A	N/A	N/A
R_2qw9vplZiZseXLI	Blind	Male	61	Not Hispanic or Latino	White	Bachelors	Yes	Totally blind, no light perception	0	Yes	Cane	Yes	N/A	N/A	N/A	N/A
R_3dScWBlSo0QLy4s	Blind	Male	67	Not Hispanic or Latino	White	Bachelors	Yes	Totally blind, no light perception	1	Yes	Cane	Yes	N/A	N/A	N/A	N/A
R_DtJjeVjGF74Bze9	Blind	Female	76	Not Hispanic or Latino	White	Bachelors	Yes	Totally blind, no light perception	11	Yes	Cane	Yes	N/A	N/A	N/A	N/A
R_dbALcfDtz1CtnTr	Blind	Female	27	Not Hispanic or Latino	White	Bachelors	Yes	Totally blind, no light perception	0	Yes	Guide dog	Yes	N/A	N/A	N/A	N/A
R_XQSFJl50RJWhG4p	Blind	Female	66	Not Hispanic or Latino	White	Bachelors	Yes	Totally blind, no light perception	0	Yes	Guide dog	Yes	N/A	N/A	N/A	N/A
R_2Vev6nj6jjGCcZH	Blind	Female	58	Not Hispanic or Latino	White	Bachelors	Yes	Totally blind, no light perception	0	Yes	Guide dog	Yes	N/A	N/A	N/A	N/A
R_24H56nYydlr4JT5	Blind	Female	71	Not Hispanic or Latino	White	Bachelors	Yes	Totally blind, no light perception	0	Yes	Guide dog	Yes	N/A	N/A	N/A	N/A
R_eeQrFxWExNJotbj	OM	Female	57	Not Hispanic or Latino	White	Bachelors	No	N/A	N/A	N/A	N/A	N/A	Yes	35	Teacher for the visually impaired	No
R_3kyKEZAHiV3e2Cl	OM	Female	45	Hispanic or Latino	White	Bachelors	No	N/A	N/A	N/A	N/A	N/A	Yes	14	Teacher for the visually impaired	No
R_2qkmQ7nx6rj7V29	OM	Female	42	Not Hispanic or Latino	White	Bachelors	No	N/A	N/A	N/A	N/A	N/A	Yes	1	Teacher for the visually impaired	No
R_3m8NHFWuBkArB6A	OM	Female	38	Not Hispanic or Latino	White	Bachelors	No	N/A	N/A	N/A	N/A	N/A	Yes	3	Teacher for the visually impaired	No
R_3p6cT25e9TkZMGa	OM	Female	26	Not Hispanic or Latino	White	Masters	No	N/A	N/A	N/A	N/A	N/A	Yes	4	Teacher for the visually impaired	No
R_2EbhN7nPEcM0gA1	OM	Female	47	Not Hispanic or Latino	White	Masters	No	N/A	N/A	N/A	N/A	N/A	Yes	15	Teacher for the visually impaired	No
R_2QKfoBusqQvZjhY	OM	Female	40	Not Hispanic or Latino	White	Bachelors	No	N/A	N/A	N/A	N/A	N/A	Yes	18	Both teacher and O&M instructor	Yes
R_2ZQujvNuwHDvn9t	OM	Female	36	Hispanic or Latino	White	Masters	No	N/A	N/A	N/A	N/A	N/A	Yes	8	Both teacher and O&M instructor	Yes
R_2ARn3jNWxcmVXO4	OM	Female	55	Not Hispanic or Latino	White	Masters	No	N/A	N/A	N/A	N/A	N/A	Yes	25	Both teacher and O&M instructor	Yes
R_22rHjCaGy7d8GLq	OM	Female	28	Not Hispanic or Latino	White	Masters	No	N/A	N/A	N/A	N/A	N/A	Yes	6	Both teacher and O&M instructor	Yes
R_2AM8YFAYNzyqD8k	OM	Female	37	Not Hispanic or Latino	Asian	Masters	No	N/A	N/A	N/A	N/A	N/A	Yes	9	Both teacher and O&M instructor	Yes
R_V4Kh75jvd8RuhJn	OM	Female	62	Not Hispanic or Latino	White	Masters	No	N/A	N/A	N/A	N/A	N/A	Yes	29	Both teacher and O&M instructor	Yes
R_3Rg6xhwQoX5efwG	OM	Female	57	Not Hispanic or Latino	White	Masters	No	N/A	N/A	N/A	N/A	N/A	Yes	25	Both teacher and O&M instructor	Yes
R_3FPvW3kIwVM2Jh4	OM	Female	54	Not Hispanic or Latino	White	Masters	No	N/A	N/A	N/A	N/A	N/A	Yes	32	Both teacher and O&M instructor	Yes
R_Z4deNaKsZH70WBP	OM	Female	58	Not Hispanic or Latino	White	Masters	No	N/A	N/A	N/A	N/A	N/A	Yes	15	Both teacher and O&M instructor	Yes
R_10VrisW83fPXbTO	OM	Female	39	Not Hispanic or Latino	White	Masters	No	N/A	N/A	N/A	N/A	N/A	Yes	8	Both teacher and O&M instructor	Yes
R_2aDcYNQsM1hnoC4	OM	Female	56	Not Hispanic or Latino	White	Masters	No	N/A	N/A	N/A	N/A	N/A	Yes	7	Both teacher and O&M instructor	Yes
R_RWXcTokThRUnmpj	OM	Female	53	Not Hispanic or Latino	White	Bachelors	No	N/A	N/A	N/A	N/A	N/A	Yes	15	Orientation and mobility instructor	Yes
R_24kIuVqKYY2QO3b	OM	Male	37	Not Hispanic or Latino	White	Bachelors	No	N/A	N/A	N/A	N/A	N/A	Yes	13	Orientation and mobility instructor	Yes
R_OdQwG2p0wxiE5r3	OM	Female	38	Hispanic or Latino	White	Bachelors	No	N/A	N/A	N/A	N/A	N/A	Yes	1	Orientation and mobility instructor	Yes
R_0jFH8TnznoVfu6t	OM	Female	53	Not Hispanic or Latino	White	Bachelors	No	N/A	N/A	N/A	N/A	N/A	Yes	15	Orientation and mobility instructor	Yes
R_A4BrFbWtltbPzDH	OM	Female	46	Not Hispanic or Latino	Other	Bachelors	No	N/A	N/A	N/A	N/A	N/A	Yes	22	Orientation and mobility instructor	Yes
R_3ndOQrnhFYC2dkY	OM	Female	24	Not Hispanic or Latino	White	Bachelors	No	N/A	N/A	N/A	N/A	N/A	Yes	3	Orientation and mobility instructor	Yes
R_3CIruS2exqQySts	OM	Female	24	Not Hispanic or Latino	Asian	Bachelors	No	N/A	N/A	N/A	N/A	N/A	Yes	1	Orientation and mobility instructor	Yes
R_1kNeHzE5AR9ejwT	OM	Female	24	Not Hispanic or Latino	White	Bachelors	No	N/A	N/A	N/A	N/A	N/A	Yes	3	Orientation and mobility instructor	Yes
R_BWAKTcTXC02lqal	OM	Male	57	Not Hispanic or Latino	White	Doctorate	No	N/A	N/A	N/A	N/A	N/A	Yes	19	Orientation and mobility instructor	Yes
R_YbK8Qqc9bnYWAiR	OM	Female	60	Not Hispanic or Latino	Other	Doctorate	No	N/A	N/A	N/A	N/A	N/A	Yes	30	Orientation and mobility instructor	Yes
R_10YrkgX3XGvVb9A	OM	Female	38	Not Hispanic or Latino	White	Masters	No	N/A	N/A	N/A	N/A	N/A	Yes	15	Orientation and mobility instructor	Yes
R_1onYWk4Sf6g3hl9	OM	Male	56	Not Hispanic or Latino	White	Masters	No	N/A	N/A	N/A	N/A	N/A	Yes	33	Orientation and mobility instructor	Yes
R_2U5UWy1mdiJakyL	OM	Female	54	Not Hispanic or Latino	White	Masters	No	N/A	N/A	N/A	N/A	N/A	Yes	3	Orientation and mobility instructor	Yes
R_3elwqBRYJDmNk3P	OM	Female	37	Hispanic or Latino	Other	Masters	No	N/A	N/A	N/A	N/A	N/A	Yes	5	Orientation and mobility instructor	Yes
R_YcugWma93BKO6KR	OM	Male	41	Not Hispanic or Latino	White	Masters	No	N/A	N/A	N/A	N/A	N/A	Yes	15	Orientation and mobility instructor	Yes
R_xA6yYCUVzqYSOY1	OM	Male	58	Hispanic or Latino	White	Masters	No	N/A	N/A	N/A	N/A	N/A	Yes	4	Orientation and mobility instructor	Yes
R_2wF7JBNtxFwNAst	OM	Male	30	Not Hispanic or Latino	White	Masters	No	N/A	N/A	N/A	N/A	N/A	Yes	5	Orientation and mobility instructor	Yes
R_2ZIZtGG5KQeaxay	OM	Female	37	Hispanic or Latino	White	Masters	No	N/A	N/A	N/A	N/A	N/A	Yes	6	Orientation and mobility instructor	Yes
R_bIN9fLMQVWol4uR	OM	Female	60	Not Hispanic or Latino	White	Masters	No	N/A	N/A	N/A	N/A	N/A	Yes	27	Orientation and mobility instructor	Yes
R_2QGy8KVTj7mVSzH	OM	Female	30	Not Hispanic or Latino	White	Masters	No	N/A	N/A	N/A	N/A	N/A	Yes	7	Orientation and mobility instructor	Yes
R_3qfDKQMxmNOaptN	OM	Female	45	Not Hispanic or Latino	White	Masters	No	N/A	N/A	N/A	N/A	N/A	Yes	6	Orientation and mobility instructor	Yes
R_sImwzSscJbhARbj	OM	Male	63	Not Hispanic or Latino	White	Bachelors	No	N/A	N/A	N/A	N/A	N/A	Yes	13	Orientation and mobility instructor	Yes
R_22CVnAoTlQn3r79	Sighted	Female	19	Hispanic or Latino	Other	Associate	No	N/A	N/A	N/A	N/A	N/A	N/A	N/A	N/A	N/A
R_bDhKQ40i2VOJ2Kt	Sighted	Male	22	Not Hispanic or Latino	White	Associate	No	N/A	N/A	N/A	N/A	N/A	N/A	N/A	N/A	N/A
R_2uQmkOvJJXA7KTA	Sighted	Male	41	Not Hispanic or Latino	White	Associate	No	N/A	N/A	N/A	N/A	N/A	N/A	N/A	N/A	N/A
R_3Lb6lIrwXkSu6qD	Sighted	Male	22	Not Hispanic or Latino	White	Associate	No	N/A	N/A	N/A	N/A	N/A	N/A	N/A	N/A	N/A
R_25Yf4lPmRuddMb2	Sighted	Female	25	Not Hispanic or Latino	White	Associate	No	N/A	N/A	N/A	N/A	N/A	N/A	N/A	N/A	N/A
R_2SHJUJk4n1bUKRB	Sighted	Female	29	Not Hispanic or Latino	American Indian or Alaska Native	Associate	No	N/A	N/A	N/A	N/A	N/A	N/A	N/A	N/A	N/A
R_1Fs8FMnsZkEhtwC	Sighted	Male	24	Not Hispanic or Latino	White	Associate	No	N/A	N/A	N/A	N/A	N/A	N/A	N/A	N/A	N/A
R_yVz1PPQJ2qOFGOl	Sighted	Female	35	Hispanic or Latino	Other	Associate	No	N/A	N/A	N/A	N/A	N/A	N/A	N/A	N/A	N/A
R_2Es2hQcVDL4DV1R	Sighted	Male	24	Not Hispanic or Latino	White	Associate	No	N/A	N/A	N/A	N/A	N/A	N/A	N/A	N/A	N/A
R_3jdDXytLchMLBgF	Sighted	Female	21	Not Hispanic or Latino	White	Associate	No	N/A	N/A	N/A	N/A	N/A	N/A	N/A	N/A	N/A
R_yvycwSxEDlj11BL	Sighted	Female	20	Not Hispanic or Latino	White	Associate	No	N/A	N/A	N/A	N/A	N/A	N/A	N/A	N/A	N/A
R_2uOqnSCIbVo007X	Sighted	Female	23	Not Hispanic or Latino	Black or African American	Bachelors	No	N/A	N/A	N/A	N/A	N/A	N/A	N/A	N/A	N/A
R_UVHRTmDgEgIegbD	Sighted	Female	47	Not Hispanic or Latino	White	Bachelors	No	N/A	N/A	N/A	N/A	N/A	N/A	N/A	N/A	N/A
R_2YLjcdNWGq6IxCP	Sighted	Female	21	Not Hispanic or Latino	Asian	Bachelors	No	N/A	N/A	N/A	N/A	N/A	N/A	N/A	N/A	N/A
R_8rkCb6wkV9h6Q6J	Sighted	Female	22	Hispanic or Latino	Other	Bachelors	No	N/A	N/A	N/A	N/A	N/A	N/A	N/A	N/A	N/A
R_3OoF0yifudp1YUl	Sighted	Female	30	Hispanic or Latino	White	Bachelors	No	N/A	N/A	N/A	N/A	N/A	N/A	N/A	N/A	N/A
R_3L6ZHyvsvTqqXWw	Sighted	Female	25	Not Hispanic or Latino	Black or African American	Bachelors	No	N/A	N/A	N/A	N/A	N/A	N/A	N/A	N/A	N/A
R_w627n93Uzmb9sY1	Sighted	Male	19	Not Hispanic or Latino	White	High school degree or equivalent	No	N/A	N/A	N/A	N/A	N/A	N/A	N/A	N/A	N/A
R_3JaatKlUhUXDQN6	Sighted	Female	20	Not Hispanic or Latino	White	High school degree or equivalent	No	N/A	N/A	N/A	N/A	N/A	N/A	N/A	N/A	N/A
R_2w0Mb9LlVrTQWsx	Sighted	Female	19	Not Hispanic or Latino	White	High school degree or equivalent	No	N/A	N/A	N/A	N/A	N/A	N/A	N/A	N/A	N/A
R_1latbOENzwbHKQO	Sighted	Female	18	Not Hispanic or Latino	White	High school degree or equivalent	No	N/A	N/A	N/A	N/A	N/A	N/A	N/A	N/A	N/A
R_2AS6Nmt1MBnB0v4	Sighted	Female	20	Not Hispanic or Latino	White	High school degree or equivalent	No	N/A	N/A	N/A	N/A	N/A	N/A	N/A	N/A	N/A
R_uf9rOgkJ06TpqU1	Sighted	Male	18	Not Hispanic or Latino	White	High school degree or equivalent	No	N/A	N/A	N/A	N/A	N/A	N/A	N/A	N/A	N/A
R_1qa1y9HFWB25VdY	Sighted	Male	19	Not Hispanic or Latino	White	High school degree or equivalent	No	N/A	N/A	N/A	N/A	N/A	N/A	N/A	N/A	N/A
R_2EiOOPcCL1smUMr	Sighted	Female	19	Not Hispanic or Latino	White	High school degree or equivalent	No	N/A	N/A	N/A	N/A	N/A	N/A	N/A	N/A	N/A
R_2yd8Evpd6KJJGo2	Sighted	Male	18	Not Hispanic or Latino	Asian	High school degree or equivalent	No	N/A	N/A	N/A	N/A	N/A	N/A	N/A	N/A	N/A
R_Dp0fT5qA7FhYXHX	Sighted	Female	18	Hispanic or Latino	White	High school degree or equivalent	No	N/A	N/A	N/A	N/A	N/A	N/A	N/A	N/A	N/A
R_31Rdyww2OIa4x3i	Sighted	Female	19	Hispanic or Latino	Other	High school degree or equivalent	No	N/A	N/A	N/A	N/A	N/A	N/A	N/A	N/A	N/A
R_216g1oaJNkM4HPK	Sighted	Female	20	Not Hispanic or Latino	Asian	High school degree or equivalent	No	N/A	N/A	N/A	N/A	N/A	N/A	N/A	N/A	N/A
R_3Mb5oKEnMovSzov	Sighted	Female	18	Hispanic or Latino	Other	High school degree or equivalent	No	N/A	N/A	N/A	N/A	N/A	N/A	N/A	N/A	N/A
R_ezcsC9J7LIQ00uJ	Sighted	Male	18	Not Hispanic or Latino	White	High school degree or equivalent	No	N/A	N/A	N/A	N/A	N/A	N/A	N/A	N/A	N/A
R_31GDHikiejSZ30b	Sighted	Female	18	Not Hispanic or Latino	White	High school degree or equivalent	No	N/A	N/A	N/A	N/A	N/A	N/A	N/A	N/A	N/A
R_RJhqHRiy6kBTy9z	Sighted	Female	20	Not Hispanic or Latino	Black or African American	High school degree or equivalent	No	N/A	N/A	N/A	N/A	N/A	N/A	N/A	N/A	N/A
R_3JIQzmyEWpxas4e	Sighted	Female	19	Not Hispanic or Latino	White	High school degree or equivalent	No	N/A	N/A	N/A	N/A	N/A	N/A	N/A	N/A	N/A
R_URdWl8sd8m9vpfj	Sighted	Male	20	Not Hispanic or Latino	Black or African American	High school degree or equivalent	No	N/A	N/A	N/A	N/A	N/A	N/A	N/A	N/A	N/A
R_1gFTwtzYMbByhba	Sighted	Female	18	Not Hispanic or Latino	Asian	High school degree or equivalent	No	N/A	N/A	N/A	N/A	N/A	N/A	N/A	N/A	N/A
R_3CITHVHN4nF0ncX	Sighted	Male	19	Not Hispanic or Latino	White	High school degree or equivalent	No	N/A	N/A	N/A	N/A	N/A	N/A	N/A	N/A	N/A
R_2tm6BLKnawZXbJ8	Sighted	Female	18	Not Hispanic or Latino	White	High school degree or equivalent	No	N/A	N/A	N/A	N/A	N/A	N/A	N/A	N/A	N/A
R_CdjZXsgKMtKyIaB	Sighted	Female	18	Not Hispanic or Latino	White	High school degree or equivalent	No	N/A	N/A	N/A	N/A	N/A	N/A	N/A	N/A	N/A
R_1OTcuRwBDEYhFCJ	Sighted	Male	18	Not Hispanic or Latino	White	High school degree or equivalent	No	N/A	N/A	N/A	N/A	N/A	N/A	N/A	N/A	N/A
R_OD6cacNChRzHhvP	Sighted	Female	18	Not Hispanic or Latino	White	High school degree or equivalent	No	N/A	N/A	N/A	N/A	N/A	N/A	N/A	N/A	N/A
R_1MVSNh6H5oyBxFG	Sighted	Female	19	Not Hispanic or Latino	White	High school degree or equivalent	No	N/A	N/A	N/A	N/A	N/A	N/A	N/A	N/A	N/A
R_12zfsFB5zNzNISq	Sighted	Male	19	Not Hispanic or Latino	White	High school degree or equivalent	No	N/A	N/A	N/A	N/A	N/A	N/A	N/A	N/A	N/A
R_28ArSKIFu7wKEy2	Sighted	Male	22	Not Hispanic or Latino	White	High school degree or equivalent	No	N/A	N/A	N/A	N/A	N/A	N/A	N/A	N/A	N/A
R_1lyQ8riJ9nM7hpV	Sighted	Female	19	Not Hispanic or Latino	Asian	High school degree or equivalent	No	N/A	N/A	N/A	N/A	N/A	N/A	N/A	N/A	N/A
R_DAydsxN0Ny5dduh	Sighted	Female	20	Not Hispanic or Latino	Black or African American	High school degree or equivalent	No	N/A	N/A	N/A	N/A	N/A	N/A	N/A	N/A	N/A
R_riktrFU0gbPW6qd	Sighted	Female	19	Hispanic or Latino	Other	High school degree or equivalent	No	N/A	N/A	N/A	N/A	N/A	N/A	N/A	N/A	N/A
R_1rJ0BMbv3xPxact	Sighted	Female	18	Not Hispanic or Latino	Asian	High school degree or equivalent	No	N/A	N/A	N/A	N/A	N/A	N/A	N/A	N/A	N/A
R_88v0eGNsPrAhMYh	Sighted	Female	18	Not Hispanic or Latino	Asian	High school degree or equivalent	No	N/A	N/A	N/A	N/A	N/A	N/A	N/A	N/A	N/A
R_21cVaADV1xk5ZHW	Sighted	Male	20	Not Hispanic or Latino	Asian	High school degree or equivalent	No	N/A	N/A	N/A	N/A	N/A	N/A	N/A	N/A	N/A
R_cAxLwtM6BtNENGh	Sighted	Female	36	Not Hispanic or Latino	White	Bachelors	No	N/A	N/A	N/A	N/A	N/A	N/A	N/A	N/A	N/A
R_PLQ4FHKy6LoOTJf	Sighted	Male	18	Not Hispanic or Latino	Black or African American	Some college credit, no degree	No	N/A	N/A	N/A	N/A	N/A	N/A	N/A	N/A	N/A
R_2D60I2g2z6GG83C	Sighted	Male	21	Not Hispanic or Latino	Black or African American	Some college credit, no degree	No	N/A	N/A	N/A	N/A	N/A	N/A	N/A	N/A	N/A
R_2bQteMlkeY4t8ro	Sighted	Female	18	Not Hispanic or Latino	White	Some college credit, no degree	No	N/A	N/A	N/A	N/A	N/A	N/A	N/A	N/A	N/A
R_25WmUnbjZb4rsPs	Sighted	Female	18	Not Hispanic or Latino	White	Some college credit, no degree	No	N/A	N/A	N/A	N/A	N/A	N/A	N/A	N/A	N/A
R_3ix88GzV8VNNTS8	Sighted	Male	19	Not Hispanic or Latino	Asian	Some college credit, no degree	No	N/A	N/A	N/A	N/A	N/A	N/A	N/A	N/A	N/A
R_12au5b5fOAr93zU	Sighted	Female	19	Hispanic or Latino	White	Some college credit, no degree	No	N/A	N/A	N/A	N/A	N/A	N/A	N/A	N/A	N/A
R_3Hkz2cWl0LHba0j	Sighted	Female	19	Hispanic or Latino	White	Some college credit, no degree	No	N/A	N/A	N/A	N/A	N/A	N/A	N/A	N/A	N/A
R_12nFLZv4aMOtH60	Sighted	Female	18	Not Hispanic or Latino	White	Some college credit, no degree	No	N/A	N/A	N/A	N/A	N/A	N/A	N/A	N/A	N/A
R_PLCSaAtFxGyjtRf	Sighted	Female	21	Not Hispanic or Latino	Black or African American	Some college credit, no degree	No	N/A	N/A	N/A	N/A	N/A	N/A	N/A	N/A	N/A
R_1Echn54TcA3VryH	Sighted	Female	19	Hispanic or Latino	Other	Some college credit, no degree	No	N/A	N/A	N/A	N/A	N/A	N/A	N/A	N/A	N/A
R_BM11cp162BZEa7n	Sighted	Female	18	Not Hispanic or Latino	White	Some college credit, no degree	No	N/A	N/A	N/A	N/A	N/A	N/A	N/A	N/A	N/A
R_27fKIUJxLsiv7EI	Sighted	Male	21	Hispanic or Latino	White	Some college credit, no degree	No	N/A	N/A	N/A	N/A	N/A	N/A	N/A	N/A	N/A
R_3qQC9pnBxpVrd95	Sighted	Male	20	Not Hispanic or Latino	White	Some college credit, no degree	No	N/A	N/A	N/A	N/A	N/A	N/A	N/A	N/A	N/A
R_1NrazBuB6pjXz0A	Sighted	Female	18	Hispanic or Latino	Other	Some college credit, no degree	No	N/A	N/A	N/A	N/A	N/A	N/A	N/A	N/A	N/A
R_3qIPcia0XhZz7CU	Sighted	Male	20	Not Hispanic or Latino	Asian	Some college credit, no degree	No	N/A	N/A	N/A	N/A	N/A	N/A	N/A	N/A	N/A
R_3EhY88mKbeoNIfa	Sighted	Female	19	Not Hispanic or Latino	Native Hawaiian or Pacific Islander	Some college credit, no degree	No	N/A	N/A	N/A	N/A	N/A	N/A	N/A	N/A	N/A
R_1BXaW9HMf8ea7T1	Sighted	Male	19	Not Hispanic or Latino	White	Some college credit, no degree	No	N/A	N/A	N/A	N/A	N/A	N/A	N/A	N/A	N/A
R_21vMizCQy9L0Zz1	Sighted	Female	21	Not Hispanic or Latino	Asian	Some college credit, no degree	No	N/A	N/A	N/A	N/A	N/A	N/A	N/A	N/A	N/A
R_2uQmf6QE91Sv7cX	Sighted	Female	18	Not Hispanic or Latino	White	Some college credit, no degree	No	N/A	N/A	N/A	N/A	N/A	N/A	N/A	N/A	N/A
R_3e9MgRoybCsMs1b	Sighted	Female	19	Not Hispanic or Latino	White	Some college credit, no degree	No	N/A	N/A	N/A	N/A	N/A	N/A	N/A	N/A	N/A
R_pbDsBgRmEfV9r2h	Sighted	Male	19	Not Hispanic or Latino	Asian	Some college credit, no degree	No	N/A	N/A	N/A	N/A	N/A	N/A	N/A	N/A	N/A
R_2QlXjgN9Rn4Vfpl	Sighted	Female	18	Not Hispanic or Latino	White	Some college credit, no degree	No	N/A	N/A	N/A	N/A	N/A	N/A	N/A	N/A	N/A
R_DSL60B0vsKbdGzT	Sighted	Female	21	Not Hispanic or Latino	Asian	Some college credit, no degree	No	N/A	N/A	N/A	N/A	N/A	N/A	N/A	N/A	N/A
R_1n9lUswH4TmL66L	Sighted	Female	18	Hispanic or Latino	Other	Some college credit, no degree	No	N/A	N/A	N/A	N/A	N/A	N/A	N/A	N/A	N/A
R_2EcTEnWR32TcKin	Sighted	Female	21	Not Hispanic or Latino	Native Hawaiian or Pacific Islander	Some college credit, no degree	No	N/A	N/A	N/A	N/A	N/A	N/A	N/A	N/A	N/A
R_2tsagHayOHCH1x9	Sighted	Female	19	Not Hispanic or Latino	White	Some college credit, no degree	No	N/A	N/A	N/A	N/A	N/A	N/A	N/A	N/A	N/A
R_1GQeSN7ydcSuAbr	Sighted	Male	22	Not Hispanic or Latino	White	Some college credit, no degree	No	N/A	N/A	N/A	N/A	N/A	N/A	N/A	N/A	N/A
R_SNxJNXKRREb5aZH	Sighted	Male	20	Hispanic or Latino	White	Some college credit, no degree	No	N/A	N/A	N/A	N/A	N/A	N/A	N/A	N/A	N/A
R_2RWfov4mjrqp1BG	Sighted	Female	18	Not Hispanic or Latino	American Indian or Alaska Native	Some college credit, no degree	No	N/A	N/A	N/A	N/A	N/A	N/A	N/A	N/A	N/A
R_3P3zKbwLqm30enD	Sighted	Male	18	Not Hispanic or Latino	White	Some college credit, no degree	No	N/A	N/A	N/A	N/A	N/A	N/A	N/A	N/A	N/A
R_1f3LNBa6hMVKQK0	Sighted	Female	20	Not Hispanic or Latino	Black or African American	Some college credit, no degree	No	N/A	N/A	N/A	N/A	N/A	N/A	N/A	N/A	N/A
R_1mEoFAfBAsbSapC	Sighted	Female	22	Not Hispanic or Latino	White	Some college credit, no degree	No	N/A	N/A	N/A	N/A	N/A	N/A	N/A	N/A	N/A
R_1F9bEKJUC9fIyvw	Sighted	Female	22	Not Hispanic or Latino	White	Some college credit, no degree	No	N/A	N/A	N/A	N/A	N/A	N/A	N/A	N/A	N/A
R_1IH0buVxfCJMrla	Sighted	Female	19	Not Hispanic or Latino	White	Some college credit, no degree	No	N/A	N/A	N/A	N/A	N/A	N/A	N/A	N/A	N/A
R_3Db6iS3RJkJNafa	Sighted	Female	19	Not Hispanic or Latino	White	Some college credit, no degree	No	N/A	N/A	N/A	N/A	N/A	N/A	N/A	N/A	N/A
R_1C1KTcDJOoUGUT2	Sighted	Male	20	Hispanic or Latino	Other	Some college credit, no degree	No	N/A	N/A	N/A	N/A	N/A	N/A	N/A	N/A	N/A
R_28A4ICCl06Ljx6a	Sighted	Male	20	Hispanic or Latino	White	Some college credit, no degree	No	N/A	N/A	N/A	N/A	N/A	N/A	N/A	N/A	N/A
R_30faK9QNdjX6PE0	Sighted	Female	18	Hispanic or Latino	Other	Some college credit, no degree	No	N/A	N/A	N/A	N/A	N/A	N/A	N/A	N/A	N/A
R_3iUNOlnaTnQxndK	Sighted	Female	26	Not Hispanic or Latino	White	Some college credit, no degree	No	N/A	N/A	N/A	N/A	N/A	N/A	N/A	N/A	N/A
R_26apVruiF4hCSJ6	Sighted	Female	25	Not Hispanic or Latino	White	Some college credit, no degree	No	N/A	N/A	N/A	N/A	N/A	N/A	N/A	N/A	N/A
R_1l0sHaUim9JW2lg	Sighted	Male	19	Not Hispanic or Latino	White	Some college credit, no degree	No	N/A	N/A	N/A	N/A	N/A	N/A	N/A	N/A	N/A
R_PTkegnh8Tblwlmp	Sighted	Female	18	Not Hispanic or Latino	White	Some college credit, no degree	No	N/A	N/A	N/A	N/A	N/A	N/A	N/A	N/A	N/A
R_3JKurv2LPxHCwm1	Sighted	Female	18	Not Hispanic or Latino	White	Some college credit, no degree	No	N/A	N/A	N/A	N/A	N/A	N/A	N/A	N/A	N/A
R_2DOCzUFZaljaiTf	Sighted	Female	21	Hispanic or Latino	White	Some college credit, no degree	No	N/A	N/A	N/A	N/A	N/A	N/A	N/A	N/A	N/A
R_1HerfaSbSvcpFrT	Sighted	Male	20	Not Hispanic or Latino	White	Some college credit, no degree	No	N/A	N/A	N/A	N/A	N/A	N/A	N/A	N/A	N/A
R_2cBDpLmTNASLPGr	Sighted	Male	30	Not Hispanic or Latino	White	Some college credit, no degree	No	N/A	N/A	N/A	N/A	N/A	N/A	N/A	N/A	N/A
R_vIYlJHKeRFIJLSF	Sighted	Female	18	Not Hispanic or Latino	Asian	Some college credit, no degree	No	N/A	N/A	N/A	N/A	N/A	N/A	N/A	N/A	N/A
R_3BH048UADY0KtOh	Sighted	Male	18	Hispanic or Latino	White	Some college credit, no degree	No	N/A	N/A	N/A	N/A	N/A	N/A	N/A	N/A	N/A
R_3j6ey5sfd7YBKTk	Sighted	Female	50	Not Hispanic or Latino	White	Some college credit, no degree	No	N/A	N/A	N/A	N/A	N/A	N/A	N/A	N/A	N/A
R_vdcn3X2Fb853hbb	Sighted	Female	18	Not Hispanic or Latino	White	Some college credit, no degree	No	N/A	N/A	N/A	N/A	N/A	N/A	N/A	N/A	N/A
R_1feljNvVBETxejN	Sighted	Female	20	Hispanic or Latino	White	Some college credit, no degree	No	N/A	N/A	N/A	N/A	N/A	N/A	N/A	N/A	N/A
R_302KmXxIfDbHBeb	Sighted	Male	20	Not Hispanic or Latino	White	Some college credit, no degree	No	N/A	N/A	N/A	N/A	N/A	N/A	N/A	N/A	N/A
R_1KcAkTzipfJ6G8U	Sighted	Female	19	Not Hispanic or Latino	Black or African American	Some college credit, no degree	No	N/A	N/A	N/A	N/A	N/A	N/A	N/A	N/A	N/A
R_2wnuoca4WgM3CKf	Sighted	Male	19	Hispanic or Latino	Other	Some college credit, no degree	No	N/A	N/A	N/A	N/A	N/A	N/A	N/A	N/A	N/A
R_2sYnB5WthpDxWPa	Sighted	Male	19	Not Hispanic or Latino	White	Some college credit, no degree	No	N/A	N/A	N/A	N/A	N/A	N/A	N/A	N/A	N/A
R_2CdLTlqFwsac9FY	Sighted	Female	21	Not Hispanic or Latino	Asian	Some college credit, no degree	No	N/A	N/A	N/A	N/A	N/A	N/A	N/A	N/A	N/A
R_2TZXYCBCHyGiL9b	Sighted	Female	20	Not Hispanic or Latino	Asian	Some college credit, no degree	No	N/A	N/A	N/A	N/A	N/A	N/A	N/A	N/A	N/A
R_1MXNDUOR9ulx1gn	Sighted	Female	21	Not Hispanic or Latino	Asian	Some college credit, no degree	No	N/A	N/A	N/A	N/A	N/A	N/A	N/A	N/A	N/A
R_vjDKXUK5G7w4Lfj	Sighted	Female	20	Hispanic or Latino	Other	Some college credit, no degree	No	N/A	N/A	N/A	N/A	N/A	N/A	N/A	N/A	N/A
R_u2nWHOt1IGaLoDT	Sighted	Male	27	Not Hispanic or Latino	White	Some college credit, no degree	No	N/A	N/A	N/A	N/A	N/A	N/A	N/A	N/A	N/A
R_bQmP3bJvqJuhn9L	Sighted	Female	20	Not Hispanic or Latino	White	Some college credit, no degree	No	N/A	N/A	N/A	N/A	N/A	N/A	N/A	N/A	N/A
R_2t9g62eMmgSsNq2	Sighted	Female	19	Not Hispanic or Latino	White	Some college credit, no degree	No	N/A	N/A	N/A	N/A	N/A	N/A	N/A	N/A	N/A
R_BSA6fthujNCQS9b	Sighted	Female	22	Not Hispanic or Latino	White	Some college credit, no degree	No	N/A	N/A	N/A	N/A	N/A	N/A	N/A	N/A	N/A
R_1KiDehvbO5NOfzO	Sighted	Female	22	Not Hispanic or Latino	White	Some college credit, no degree	No	N/A	N/A	N/A	N/A	N/A	N/A	N/A	N/A	N/A
R_1mw5CDFbp3kgie4	Sighted	Other	18	Hispanic or Latino	White	Some college credit, no degree	No	N/A	N/A	N/A	N/A	N/A	N/A	N/A	N/A	N/A
R_a9j3FZ7MLkJ7SMx	Sighted	Male	19	Not Hispanic or Latino	White	Some college credit, no degree	No	N/A	N/A	N/A	N/A	N/A	N/A	N/A	N/A	N/A
R_25WLH1cgXDbtDjI	Sighted	Female	22	Not Hispanic or Latino	White	Some college credit, no degree	No	N/A	N/A	N/A	N/A	N/A	N/A	N/A	N/A	N/A
R_qKjlBLr6FXFV0w9	Sighted	Female	19	Not Hispanic or Latino	Black or African American	Some college credit, no degree	No	N/A	N/A	N/A	N/A	N/A	N/A	N/A	N/A	N/A
R_3qvQlCr0FFQ4ce4	Sighted	Female	22	Not Hispanic or Latino	Asian	Some college credit, no degree	No	N/A	N/A	N/A	N/A	N/A	N/A	N/A	N/A	N/A
R_Bslbcw6dCEoQLsd	Sighted	Female	20	Not Hispanic or Latino	Black or African American	Some college credit, no degree	No	N/A	N/A	N/A	N/A	N/A	N/A	N/A	N/A	N/A
R_3J4xKcpBXlye8AQ	Sighted	Female	29	Hispanic or Latino	Black or African American	Some college credit, no degree	No	N/A	N/A	N/A	N/A	N/A	N/A	N/A	N/A	N/A
R_22tVSAO5sE1G56g	Sighted	Female	19	Not Hispanic or Latino	Black or African American	Some college credit, no degree	No	N/A	N/A	N/A	N/A	N/A	N/A	N/A	N/A	N/A
R_TvHuFFPuZ1RHiW5	Sighted	Female	20	Not Hispanic or Latino	White	Some college credit, no degree	No	N/A	N/A	N/A	N/A	N/A	N/A	N/A	N/A	N/A
R_UEhVeCWWavmmWKl	Sighted	Male	20	Not Hispanic or Latino	White	Some college credit, no degree	No	N/A	N/A	N/A	N/A	N/A	N/A	N/A	N/A	N/A
R_3KT46L4okvenmud	Sighted	Male	20	Not Hispanic or Latino	White	Some college credit, no degree	No	N/A	N/A	N/A	N/A	N/A	N/A	N/A	N/A	N/A
R_2CKgEhCUVO1TcEk	Sighted	Female	20	Not Hispanic or Latino	White	Some college credit, no degree	No	N/A	N/A	N/A	N/A	N/A	N/A	N/A	N/A	N/A
R_2turabtDLXHo8Bj	Sighted	Female	18	Not Hispanic or Latino	White	Some college credit, no degree	No	N/A	N/A	N/A	N/A	N/A	N/A	N/A	N/A	N/A
R_2rBkARcK2rVvSkS	Sighted	Female	18	Not Hispanic or Latino	White	Some college credit, no degree	No	N/A	N/A	N/A	N/A	N/A	N/A	N/A	N/A	N/A
R_22VuoZn9Fm4fFGv	Sighted	Male	20	Not Hispanic or Latino	White	Some college credit, no degree	No	N/A	N/A	N/A	N/A	N/A	N/A	N/A	N/A	N/A
R_eRT7ympLSIyxA9r	Sighted	Male	19	Not Hispanic or Latino	Asian	Some college credit, no degree	No	N/A	N/A	N/A	N/A	N/A	N/A	N/A	N/A	N/A
R_1hGp5avMLmU2m2B	Sighted	Female	21	Not Hispanic or Latino	Black or African American	Some college credit, no degree	No	N/A	N/A	N/A	N/A	N/A	N/A	N/A	N/A	N/A
R_xEKQbcuaP6UrB4Z	Sighted	Female	20	Not Hispanic or Latino	White	Some college credit, no degree	No	N/A	N/A	N/A	N/A	N/A	N/A	N/A	N/A	N/A
R_22nx989Ar2xyg7A	Sighted	Female	18	Not Hispanic or Latino	Asian	Some college credit, no degree	No	N/A	N/A	N/A	N/A	N/A	N/A	N/A	N/A	N/A
R_3dGnMiS8tzHWaPT	Sighted	Male	18	Not Hispanic or Latino	White	Some college credit, no degree	No	N/A	N/A	N/A	N/A	N/A	N/A	N/A	N/A	N/A
R_2BtGYzwoCQkngNW	Sighted	Other	20	Not Hispanic or Latino	Native Hawaiian or Pacific Islander	Some college credit, no degree	No	N/A	N/A	N/A	N/A	N/A	N/A	N/A	N/A	N/A
