# Supplementary material for: The Modified Imitation Game: A Method for Measuring Interactional Expertise
Source: Front Psychol. 2021 Oct 29;12:730985. doi: 10.3389/fpsyg.2021.730985 (PMC8586539; doi:10.3389/fpsyg.2021.730985)
Supplement: Supplementary Data Sheet 3 — Judges_Decision_Data.csv. [file Data_Sheet_3.csv]

P_id	Group	Actor_id	Description	Type	Condition	Response	Confidence	Reasoning
R_03wBzMtlwqInzr3	Blind	B01	As I am approaching the curb, I will feel it is sloping down. This will indicate that I am getting closer to the street. I will stop and pay attention to what is going on around me. I will listen to my parallel traffic, the traffic that is going the same direction as I am. I will make sure that the cars are not turning. If this is an intersection that I do not cross on a regular basis, then I wil…	1	identify	1	9	This is extraordinarily complete and factually very accurate as a description of a technique that many agree with. I don't see a sighted person being able to come up with this many correct ideas.
R_03wBzMtlwqInzr3	Blind	B02	My dog will stop at the curb. I will put my foot out to find the curb cut. If it is a curb with just a drop-off, I will know that I am going down. If there is a curb ramp, I will feel the domes on the surface of it. I will stand and listen at least one traffic cycle to get a sense of the traffic pattern. When I am walking up the block, before coming to that corner, I will pay attention to what th…	1	identify	1	10	This sounds very complete and factually accurate.
R_03wBzMtlwqInzr3	Blind	B03	I will find the curb at the edge. I will pay attention to the sound of traffic on both streets  the one I am approaching and the street beside me. At the corner, I will line up straight and listen to the parallel traffic flow. If there is a lot of traffic, it is good for me. I will listen to the cars going along beside me. I will wait until parallel traffic moves, and then I will start walking. …	1	identify	1	4	This sounds like an excellent descriptin from a blind person's perspective, except that I am a bit dubious about using his/her phone. However, it is so well conceived in other ways that I suspect it is a blind person.
R_03wBzMtlwqInzr3	Blind	B04	When I am approaching an intersection, I am already listening for the flow of traffic. I might want to walk a little faster or slower. If the cars parallel to me have started going already, I may slow down, because I will not have enough time to cross the street. If the cars in front of me are crossing as I am approaching, then I think, Okay, I want to get there so that I have a maximum amount o…	1	identify	1	10	Like the previous one, it has the complexity and the ring of truth. I might not do it the same way in all respects, but I can see it working for some.
R_03wBzMtlwqInzr3	Blind	B05	I will pay attention to the traffic going down the parallel street as I approach the intersection. By listening, I will analyze the intersection and try to determine the order in which traffic from different directions begins moving. When I get to the curb of the intersection where I am going to start crossing I will stand there and observe the traffic pattern. Before I give the command to the …	1	identify	1	9	This seems very like what one might expect to hear from a seasoned traveler.
R_03wBzMtlwqInzr3	Blind	B08	First, I am going to listen to the traffic that is parallel to my sides, lateral to me. When I come up to the intersection, I am going to line my shoulders up with the traffic, line my body up with the traffic. I am going to be listening to the cars that would be going on my left side or right. I am going to be waiting until they go clear through the intersection area of traffic. I will make a de…	1	identify	1	9	This one is much like the first one in this section, very complete and complex, along with factually accurate as a means of crossing for a blind person.
R_03wBzMtlwqInzr3	Blind	B07	I am looking for curb. I am trying to identify where the street is, identifying where cars are, which way they are crossing, or any cars there. For alignment, I am looking for that curb. Some of the crossings have that texture, differences between the sidewalk and the street. If it does not have, I just look for the curb. To be straight, I am again identifying where the cars are crossing. If you …	1	identify	0	9	This lacks the completeness that a blind person would likely use in describing his/her actions in determining when to cross.
R_03wBzMtlwqInzr3	Blind	B06	I would feel for the slope of the curb. Not every curb has a slope. Most of the time it is a slope, but some of them, it is a drop. That slope kind of points into the intersection. I usually feel where the curb starts to slant down, and then I reach over and touch the actual drop-off curb to make sure I am lined up with the street. If you just follow the slant, you may walk right into the oncomin…	1	identify	1	9	I wouldn't necessarily agree with some portions of the technique described in this one, but it seems far more complete and complex than anything a sighted person would come up with.
R_03wBzMtlwqInzr3	Blind	B01	I do not think so much about it. If I am there, I will not think how I am going to cross the street. I will simply approach to the curb and look at the light primarily. I will not even pay that much attention to the traffic. I will just pay attention to the light. I will look, yes, the light is good. I can cross the street. I will look both ways before I cross, make sure that there is no car tu…	0	chance	1	6	This could go eithe way, as the way we think sighted folks would react, or, as I see it, the way many do approach the act of street crossing.
R_03wBzMtlwqInzr3	Blind	B02	As I am walking toward the corner, I will be paying attention to the configuration of that corner. I will look up at the street sign. I will be estimating how long it is going to take me to get from where I am at that point to the corner. Because maybe I have got enough time to speed up a little bit and get across. When I get ready to step out on the street, I watch for all those crazy people, al…	0	chance	0	7	It has the feel of a rather complex explnation that a blind person would construct, rather than the more simple methodology a sighter person would use in crossing a street.
R_03wBzMtlwqInzr3	Blind	B03	I will not cross outside of crosswalks. I will typically look for the streetlights and pay attention to the traffic. If somebody is turning, then I have to watch out. Drivers may not necessarily yield to pedestrians in crosswalks at intersections. If I had arrived at the light when it was already green, I would still wait.	0	chance	0	7	I do not think that a sighted person would say they would wait when the light was green. I am also not sure a sighted person would mention the crosswalk, but a blind imitator would likely do so.not sure a sighted person would
R_03wBzMtlwqInzr3	Blind	B04	I am walking up to this intersection. I am looking around and watching people in cars and different things. The main thing I am paying attention to is the walk sign. Does the walk sign indicate that I should go or not? That is the binary thing that I am noting. Unless there is a right turning car in front of me. Then I will make eye contact with them. They will have the idea that I am going to go…	0	chance	1	10	I don't think most blind folks would refer to the eye contact with drivers.
R_03wBzMtlwqInzr3	Blind	B05	I will pay attention to the traffic lights and/or do-not-cross indicators, and cross when it is appropriate. When the light is green, that is when you can cross. When it is not, you do not cross.	0	chance	1	3	This one could have said by either group. I do think it is something like a sighted person would say, so I went that way, but a blind person might think they would say something similar.
R_03wBzMtlwqInzr3	Blind	B08	I am going to be looking both ways, looking at both lanes of traffic. I am going to wait for the cars to go through the intersection. I do not just go and steamboat through the traffic. I can go through probably 10 seconds or 15 seconds faster than a visually impaired could.	0	chance	0	10	I don't think a sighted person, even in this survey, would mention what a blind person would do.
R_03wBzMtlwqInzr3	Blind	B07	I look for the crosswalk signs as well as the light. Is the light changing or not? I see the traffic and where it is coming from. I just look from left to right. Then make sure there is no traffic coming from across the intersection.	0	chance	1	9	I don't think a blind person would be likely to mention the crosswalk sign.
R_03wBzMtlwqInzr3	Blind	B06	If I am at a lighted intersection, the majority of my focus would be on the traffic signal. There would be some focus on the actual traffic itself, but mostly on the signal. When the light changes to yellow, I would not bother because you still have people coming slowly or turning. When it turns to green, I would go ahead and cross. There is usually a countdown on some lights. But normally, I loo…	0	chance	1	2	This is a pretty good explanation and might well be made by either group. I suppose I am giving the benefit of the doubt to sighted pedestrians.
R_03wBzMtlwqInzr3	Blind	S01	If there is a button, I will just hit the button for the traffic to get to slow down and stop. If there is no button, I just kind of look left and right, to make sure that vehicles are not coming. Once I know that the road is clear, I just walk. It is simple!	1	chance	0	6	Again, I am not certain about this one. I do think sighted folks watch cars. It sounds like an oversimplification that a blind person might make because we don't necessarily give high marks to sighted pedestrians.
R_03wBzMtlwqInzr3	Blind	S03	I usually just wait and pay attention to the traffic signals. Some people still turn even though the walk signal is on. When I take a step, I look to see who else is coming. If I do not see anyone else is coming, then I walk. If I came to the intersection and the walk sign is already on, I stop and check who else is coming and then walk. During that time, the walk sign would be gone. At that case…	1	chance	1	4	I am not very confident, but my instinct tells me this sounds like what sighted folks would do. It does not sound like what a blind person would say. I think the focus being on seeing makes me believe it is really a sighted person saying it
R_03wBzMtlwqInzr3	Blind	S02	As I am approaching the crosswalk, even before I press the button, the first thing I would do is to see who has the right-of-way. I will look what direction traffic is going. I will check who has the green light. I generally press the push-button no matter what. Sometimes even though the light is red, you can still cross if it is safe to do so. However, typically I will just wait for the light to…	1	chance	0	9	I am struck by the very rational method used in this scenario. I am not confident that a sighted person would go through all of these steps, but a blind person would certainly hope they would.
R_03wBzMtlwqInzr3	Blind	S04	You walk up and hit the button that you want to cross the street. You wait for the walk or do not walk sign to go. White usually means walk. I still look, because sometimes people run lights or still turn when the pedestrian lights on. Then walk across	1	chance	1	7	This has the feel of how a sighted person might think about the every-day act of crossing a street.
R_03wBzMtlwqInzr3	Blind	S05	It depends on how much of a rush I am in. If it is a busy street, like in a downtown area, I would just wait for the cross traffic to have a red light, and the parallel traffic to have a green light. I turn and look, and make sure that nobody is trying to turn right or left across. If I was in a rush or it was not that crowded of an intersection, even if the light was green for cross traffic, I j…	1	chance	1	9	I think sighted folks are more prone to change their behavior when they are in a rush. I do not think a blind person would consider mentioning ignoring a green-light for cross traffic.
R_03wBzMtlwqInzr3	Blind	S06	As I am approaching it, I am already looking at the signal to see if it started to count down. If so, I know I will probably be crossing the opposite direction by the time I get there. If it hasnt started to count down yet, then that means I have enough time to get to the intersection and cross that direction before the light will turn red. So, I can kind of speed up my walking if that is the ca…	1	chance	0	5	This sounds like a very thoughtful methodology that a blind person might construct, and conversely almost overly complex for the normal thinking of a sighted pedestrian.
R_03wBzMtlwqInzr3	Blind	S07	I usually just press the button and then I will wait for the signal and watch for it to actually have the countdown for me to be safely walk over it. But depending on the intersections, busy or not, I do sometimes j-walk and just walk across when I notice it is not busy or there is no cars on the road.	1	chance	1	9	who has little faith in sighted pedestrians, but I am more given to believing that this is how many sighted folks actually cross, especially nowadays with the prevalence of count-down signals.This could be a blind person
R_03wBzMtlwqInzr3	Blind	S08	The first thing I do, without even looking at the cars or anything, is hit the button. So, the crosswalk will actually recognize that there is a person there. Then, I just wait and watch for the signal to change. I wait a couple seconds just so any cars that want to blow through the red light or anything can go. I do not really pay much attention to the cars. I guess I just watch the signal most …	1	chance	0	6	I think a sighted person is not likely to push the button, but a blind person would possibly think they would. I also think a sighted person does watch cars as well as the signal, although my confidence in this is not great.
R_03wBzMtlwqInzr3	Blind	S01	First, if there is a button on the signal that you can push, then I will push that. Next, I will face the direction I want to cross. Most of those signals, once they give you a walk signal, you will hear like a little beep, count down. But, I will take my primary cue from the traffic that is parallel to me. Because if they are going that usually means I can go. That means I can cross. I will also…	0	identify	0	4	This sounds rather detailed and thus I lack confidence in my answer. However, I question holding the cane in front and even knowing how the count-down sign works.
R_03wBzMtlwqInzr3	Blind	S03	I will navigate to the pole where you press the button. I will get information depending on if the traffic has stopped or light has a signal. In my hometown, we have signals saying wait or you can cross now. If there are no signals like that, then I will listen for the sounds of cars. Lets say if I am going this way and I hear cars coming from beside me, which way is that sound going from?…	0	identify	1	8	Again, this sounds like a fairly accurate description of how a blind person would act.
R_03wBzMtlwqInzr3	Blind	S02	I will face the direction where the sound is coming from. I would be able to tell the dark and light differences and where the light sources are coming from. If I am using my dog, he would be able to know when the cars are coming and when they are not. He is trained to help me. I will use commands to communicate with my dog. I will first find the button. I know that they are usually located at ar…	0	identify	0	5	This is better than I would expect from a sighted person, but I wstill have concerns that tip my answer into that category. Using the lights is somewhat questionable, hearing when the light turns is also questionable.
R_03wBzMtlwqInzr3	Blind	S04	The ground is graded, and there are bumps up to let me know that I am getting near the curb. There are only 13 seconds to get across when the white person comes on the device and says it is okay to walk. There is usually an indicator by a tone or recorded voice. Usually, a tone would sound when it is okay to cross. Then I will have 13 seconds before it turns back to red that I cant walk. I essen…	0	identify	0	5	This could be a blind person, but stressing the signal to such a degree without talking much about the traffic seems suspicious.
R_03wBzMtlwqInzr3	Blind	S05	The first thing I will do is to listen for the traffic sound to understand what direction the traffic is coming from. Is it perpendicular to where I am trying to go or parallel? If it is perpendicular, then I will, of course, wait. I will find the crosswalk button mounted to stoplight poles. At some of the crosswalks, there are audio countdown devices that tell you how many seconds are left befor…	0	identify	0	2	This is a tough one. It is somewhat complext and talks a lot about the countdown signals, a fact that leads me to think it is a blind person. However, it alkso talks about feeling the lines or markers. I am not convinced that many blind folks are going to mention that, so I am compelled to select the sighted person.
R_03wBzMtlwqInzr3	Blind	S06	I am listening to the flow of traffic as I am approaching to the intersection. If the lane next to me is already moving, that means I will have to wait for the next cycle of traffic in order to cross the street. Because I will not have enough time to use the crosswalk by the time I get up there. If it is not moving, then that means the perpendicular traffic is moving. So, I will wait for that to …	0	identify	1	7	This scenario is less complete, but is also close to correct, and again, I don't think a sighted person would know enough to describe it in that way.
R_03wBzMtlwqInzr3	Blind	S07	A lot of it is with sound patterns. I hit my cane in front of me and hear specific sounds echoing off. I could hear like there are not any cars or anything in front of me, depending on how it echoes back. If there is something in front, the sound diminishes quickly. I pay attention to the surroundings to hear. I feel the wind patterns with the cars. If I feel the wind going in front of me, then I…	0	identify	1	4	I am not confident about this one. A blind person might well describe it in these terms, as being all related to sound patterns. However, this is somewhat simplistic, so I wonder if this isn't a fairly shrewd guess by a sigted person. h sound
R_03wBzMtlwqInzr3	Blind	S08	I would start with listening for the cars that are braking at one of the stops. Generally, there are ramps at the intersections. So, I would feel where the sidewalk starts to slope down. Sometimes the crosswalk signal has some sort of noise that plays or changes to you can cross or it is counting down to stop. I listen to that. Drivers are supposed to give the right-of-way to the pedestrians. B…	0	identify	1	7	This isn't a very good technique dsecription, but it does contain many of the common concerns that we have, and that sighted folks wouldn't be likely to know about.
R_0jFH8TnznoVfu6t	OM	B01	As I am approaching the curb, I will feel it is sloping down. This will indicate that I am getting closer to the street. I will stop and pay attention to what is going on around me. I will listen to my parallel traffic, the traffic that is going the same direction as I am. I will make sure that the cars are not turning. If this is an intersection that I do not cross on a regular basis, then I wil…	1	identify	1	8
R_0jFH8TnznoVfu6t	OM	B02	My dog will stop at the curb. I will put my foot out to find the curb cut. If it is a curb with just a drop-off, I will know that I am going down. If there is a curb ramp, I will feel the domes on the surface of it. I will stand and listen at least one traffic cycle to get a sense of the traffic pattern. When I am walking up the block, before coming to that corner, I will pay attention to what th…	1	identify	0	7
R_0jFH8TnznoVfu6t	OM	B03	I will find the curb at the edge. I will pay attention to the sound of traffic on both streets  the one I am approaching and the street beside me. At the corner, I will line up straight and listen to the parallel traffic flow. If there is a lot of traffic, it is good for me. I will listen to the cars going along beside me. I will wait until parallel traffic moves, and then I will start walking. …	1	identify	1	6
R_0jFH8TnznoVfu6t	OM	B04	When I am approaching an intersection, I am already listening for the flow of traffic. I might want to walk a little faster or slower. If the cars parallel to me have started going already, I may slow down, because I will not have enough time to cross the street. If the cars in front of me are crossing as I am approaching, then I think, Okay, I want to get there so that I have a maximum amount o…	1	identify	0	8
R_0jFH8TnznoVfu6t	OM	B05	I will pay attention to the traffic going down the parallel street as I approach the intersection. By listening, I will analyze the intersection and try to determine the order in which traffic from different directions begins moving. When I get to the curb of the intersection where I am going to start crossing I will stand there and observe the traffic pattern. Before I give the command to the …	1	identify	1	7
R_0jFH8TnznoVfu6t	OM	B08	First, I am going to listen to the traffic that is parallel to my sides, lateral to me. When I come up to the intersection, I am going to line my shoulders up with the traffic, line my body up with the traffic. I am going to be listening to the cars that would be going on my left side or right. I am going to be waiting until they go clear through the intersection area of traffic. I will make a de…	1	identify	1	8
R_0jFH8TnznoVfu6t	OM	B07	I am looking for curb. I am trying to identify where the street is, identifying where cars are, which way they are crossing, or any cars there. For alignment, I am looking for that curb. Some of the crossings have that texture, differences between the sidewalk and the street. If it does not have, I just look for the curb. To be straight, I am again identifying where the cars are crossing. If you …	1	identify	1	7
R_0jFH8TnznoVfu6t	OM	B06	I would feel for the slope of the curb. Not every curb has a slope. Most of the time it is a slope, but some of them, it is a drop. That slope kind of points into the intersection. I usually feel where the curb starts to slant down, and then I reach over and touch the actual drop-off curb to make sure I am lined up with the street. If you just follow the slant, you may walk right into the oncomin…	1	identify	1	8
R_0jFH8TnznoVfu6t	OM	B01	I do not think so much about it. If I am there, I will not think how I am going to cross the street. I will simply approach to the curb and look at the light primarily. I will not even pay that much attention to the traffic. I will just pay attention to the light. I will look, yes, the light is good. I can cross the street. I will look both ways before I cross, make sure that there is no car tu…	0	chance	1	8
R_0jFH8TnznoVfu6t	OM	B02	As I am walking toward the corner, I will be paying attention to the configuration of that corner. I will look up at the street sign. I will be estimating how long it is going to take me to get from where I am at that point to the corner. Because maybe I have got enough time to speed up a little bit and get across. When I get ready to step out on the street, I watch for all those crazy people, al…	0	chance	1	8
R_0jFH8TnznoVfu6t	OM	B03	I will not cross outside of crosswalks. I will typically look for the streetlights and pay attention to the traffic. If somebody is turning, then I have to watch out. Drivers may not necessarily yield to pedestrians in crosswalks at intersections. If I had arrived at the light when it was already green, I would still wait.	0	chance	1	10
R_0jFH8TnznoVfu6t	OM	B04	I am walking up to this intersection. I am looking around and watching people in cars and different things. The main thing I am paying attention to is the walk sign. Does the walk sign indicate that I should go or not? That is the binary thing that I am noting. Unless there is a right turning car in front of me. Then I will make eye contact with them. They will have the idea that I am going to go…	0	chance	1	8
R_0jFH8TnznoVfu6t	OM	B05	I will pay attention to the traffic lights and/or do-not-cross indicators, and cross when it is appropriate. When the light is green, that is when you can cross. When it is not, you do not cross.	0	chance	1	9
R_0jFH8TnznoVfu6t	OM	B08	I am going to be looking both ways, looking at both lanes of traffic. I am going to wait for the cars to go through the intersection. I do not just go and steamboat through the traffic. I can go through probably 10 seconds or 15 seconds faster than a visually impaired could.	0	chance	0	8
R_0jFH8TnznoVfu6t	OM	B07	I look for the crosswalk signs as well as the light. Is the light changing or not? I see the traffic and where it is coming from. I just look from left to right. Then make sure there is no traffic coming from across the intersection.	0	chance	1	8
R_0jFH8TnznoVfu6t	OM	B06	If I am at a lighted intersection, the majority of my focus would be on the traffic signal. There would be some focus on the actual traffic itself, but mostly on the signal. When the light changes to yellow, I would not bother because you still have people coming slowly or turning. When it turns to green, I would go ahead and cross. There is usually a countdown on some lights. But normally, I loo…	0	chance	1	10
R_0jFH8TnznoVfu6t	OM	S01	If there is a button, I will just hit the button for the traffic to get to slow down and stop. If there is no button, I just kind of look left and right, to make sure that vehicles are not coming. Once I know that the road is clear, I just walk. It is simple!	1	chance	1	9
R_0jFH8TnznoVfu6t	OM	S03	I usually just wait and pay attention to the traffic signals. Some people still turn even though the walk signal is on. When I take a step, I look to see who else is coming. If I do not see anyone else is coming, then I walk. If I came to the intersection and the walk sign is already on, I stop and check who else is coming and then walk. During that time, the walk sign would be gone. At that case…	1	chance	0	7
R_0jFH8TnznoVfu6t	OM	S02	As I am approaching the crosswalk, even before I press the button, the first thing I would do is to see who has the right-of-way. I will look what direction traffic is going. I will check who has the green light. I generally press the push-button no matter what. Sometimes even though the light is red, you can still cross if it is safe to do so. However, typically I will just wait for the light to…	1	chance	0	5
R_0jFH8TnznoVfu6t	OM	S04	You walk up and hit the button that you want to cross the street. You wait for the walk or do not walk sign to go. White usually means walk. I still look, because sometimes people run lights or still turn when the pedestrian lights on. Then walk across	1	chance	1	8
R_0jFH8TnznoVfu6t	OM	S05	It depends on how much of a rush I am in. If it is a busy street, like in a downtown area, I would just wait for the cross traffic to have a red light, and the parallel traffic to have a green light. I turn and look, and make sure that nobody is trying to turn right or left across. If I was in a rush or it was not that crowded of an intersection, even if the light was green for cross traffic, I j…	1	chance	1	7
R_0jFH8TnznoVfu6t	OM	S06	As I am approaching it, I am already looking at the signal to see if it started to count down. If so, I know I will probably be crossing the opposite direction by the time I get there. If it hasnt started to count down yet, then that means I have enough time to get to the intersection and cross that direction before the light will turn red. So, I can kind of speed up my walking if that is the ca…	1	chance	1	8
R_0jFH8TnznoVfu6t	OM	S07	I usually just press the button and then I will wait for the signal and watch for it to actually have the countdown for me to be safely walk over it. But depending on the intersections, busy or not, I do sometimes j-walk and just walk across when I notice it is not busy or there is no cars on the road.	1	chance	1	8
R_0jFH8TnznoVfu6t	OM	S08	The first thing I do, without even looking at the cars or anything, is hit the button. So, the crosswalk will actually recognize that there is a person there. Then, I just wait and watch for the signal to change. I wait a couple seconds just so any cars that want to blow through the red light or anything can go. I do not really pay much attention to the cars. I guess I just watch the signal most …	1	chance	1	10
R_0jFH8TnznoVfu6t	OM	S01	First, if there is a button on the signal that you can push, then I will push that. Next, I will face the direction I want to cross. Most of those signals, once they give you a walk signal, you will hear like a little beep, count down. But, I will take my primary cue from the traffic that is parallel to me. Because if they are going that usually means I can go. That means I can cross. I will also…	0	identify	1	8	Hearing sense
R_0jFH8TnznoVfu6t	OM	S03	I will navigate to the pole where you press the button. I will get information depending on if the traffic has stopped or light has a signal. In my hometown, we have signals saying wait or you can cross now. If there are no signals like that, then I will listen for the sounds of cars. Lets say if I am going this way and I hear cars coming from beside me, which way is that sound going from?…	0	identify	0	7
R_0jFH8TnznoVfu6t	OM	S02	I will face the direction where the sound is coming from. I would be able to tell the dark and light differences and where the light sources are coming from. If I am using my dog, he would be able to know when the cars are coming and when they are not. He is trained to help me. I will use commands to communicate with my dog. I will first find the button. I know that they are usually located at ar…	0	identify	0	8
R_0jFH8TnznoVfu6t	OM	S04	The ground is graded, and there are bumps up to let me know that I am getting near the curb. There are only 13 seconds to get across when the white person comes on the device and says it is okay to walk. There is usually an indicator by a tone or recorded voice. Usually, a tone would sound when it is okay to cross. Then I will have 13 seconds before it turns back to red that I cant walk. I essen…	0	identify	0	10	Naming colors
R_0jFH8TnznoVfu6t	OM	S05	The first thing I will do is to listen for the traffic sound to understand what direction the traffic is coming from. Is it perpendicular to where I am trying to go or parallel? If it is perpendicular, then I will, of course, wait. I will find the crosswalk button mounted to stoplight poles. At some of the crosswalks, there are audio countdown devices that tell you how many seconds are left befor…	0	identify	1	7
R_0jFH8TnznoVfu6t	OM	S06	I am listening to the flow of traffic as I am approaching to the intersection. If the lane next to me is already moving, that means I will have to wait for the next cycle of traffic in order to cross the street. Because I will not have enough time to use the crosswalk by the time I get up there. If it is not moving, then that means the perpendicular traffic is moving. So, I will wait for that to …	0	identify	1	8	Using parallel traffic descriptions
R_0jFH8TnznoVfu6t	OM	S07	A lot of it is with sound patterns. I hit my cane in front of me and hear specific sounds echoing off. I could hear like there are not any cars or anything in front of me, depending on how it echoes back. If there is something in front, the sound diminishes quickly. I pay attention to the surroundings to hear. I feel the wind patterns with the cars. If I feel the wind going in front of me, then I…	0	identify	0	9
R_0jFH8TnznoVfu6t	OM	S08	I would start with listening for the cars that are braking at one of the stops. Generally, there are ramps at the intersections. So, I would feel where the sidewalk starts to slope down. Sometimes the crosswalk signal has some sort of noise that plays or changes to you can cross or it is counting down to stop. I listen to that. Drivers are supposed to give the right-of-way to the pedestrians. B…	0	identify	1	6
R_10VrisW83fPXbTO	OM	B01	As I am approaching the curb, I will feel it is sloping down. This will indicate that I am getting closer to the street. I will stop and pay attention to what is going on around me. I will listen to my parallel traffic, the traffic that is going the same direction as I am. I will make sure that the cars are not turning. If this is an intersection that I do not cross on a regular basis, then I wil…	1	identify	1	10	The person has a good understanding of traffic patterns and the thought processes used. They also have experienced the fear others have of them not stopping.
R_10VrisW83fPXbTO	OM	B02	My dog will stop at the curb. I will put my foot out to find the curb cut. If it is a curb with just a drop-off, I will know that I am going down. If there is a curb ramp, I will feel the domes on the surface of it. I will stand and listen at least one traffic cycle to get a sense of the traffic pattern. When I am walking up the block, before coming to that corner, I will pay attention to what th…	1	identify	1	10	This person knows that it is his/her job to make sure it is safe to cross. The dog will help but the person has to still listen and determine when to cross. Sighted people frequently think that the dog does it all.
R_10VrisW83fPXbTO	OM	B03	I will find the curb at the edge. I will pay attention to the sound of traffic on both streets  the one I am approaching and the street beside me. At the corner, I will line up straight and listen to the parallel traffic flow. If there is a lot of traffic, it is good for me. I will listen to the cars going along beside me. I will wait until parallel traffic moves, and then I will start walking. …	1	identify	1	10	The person said that a lot of traffic is good. They used terminology of parallel traffic. They thought about people in the turn lane.
R_10VrisW83fPXbTO	OM	B04	When I am approaching an intersection, I am already listening for the flow of traffic. I might want to walk a little faster or slower. If the cars parallel to me have started going already, I may slow down, because I will not have enough time to cross the street. If the cars in front of me are crossing as I am approaching, then I think, Okay, I want to get there so that I have a maximum amount o…	1	identify	1	10	This person has a very good understanding of using traffic patterns, the difficulty in locating buttons and committing to crossing.
R_10VrisW83fPXbTO	OM	B05	I will pay attention to the traffic going down the parallel street as I approach the intersection. By listening, I will analyze the intersection and try to determine the order in which traffic from different directions begins moving. When I get to the curb of the intersection where I am going to start crossing I will stand there and observe the traffic pattern. Before I give the command to the …	1	identify	1	10	He gave specifics on what the dog does if it is not safe to cross. He pointed out that it is his job to determine when to cross, not the dogs.
R_10VrisW83fPXbTO	OM	B08	First, I am going to listen to the traffic that is parallel to my sides, lateral to me. When I come up to the intersection, I am going to line my shoulders up with the traffic, line my body up with the traffic. I am going to be listening to the cars that would be going on my left side or right. I am going to be waiting until they go clear through the intersection area of traffic. I will make a de…	1	identify	1	9	This person used correct terminology. They were very detailed in what to listen for and how to hold the cane and appropriate arc width which a sighted person would not know.
R_10VrisW83fPXbTO	OM	B07	I am looking for curb. I am trying to identify where the street is, identifying where cars are, which way they are crossing, or any cars there. For alignment, I am looking for that curb. Some of the crossings have that texture, differences between the sidewalk and the street. If it does not have, I just look for the curb. To be straight, I am again identifying where the cars are crossing. If you …	1	identify	0	10	This person does not understand curb cuts. They know to use the traffic but do not use terminology used in describing traffic patterns. They do not understand how to use the traffic patterns.
R_10VrisW83fPXbTO	OM	B06	I would feel for the slope of the curb. Not every curb has a slope. Most of the time it is a slope, but some of them, it is a drop. That slope kind of points into the intersection. I usually feel where the curb starts to slant down, and then I reach over and touch the actual drop-off curb to make sure I am lined up with the street. If you just follow the slant, you may walk right into the oncomin…	1	identify	1	10	This person understands curb cuts and traffic patterns and how to use them.
R_10VrisW83fPXbTO	OM	B01	I do not think so much about it. If I am there, I will not think how I am going to cross the street. I will simply approach to the curb and look at the light primarily. I will not even pay that much attention to the traffic. I will just pay attention to the light. I will look, yes, the light is good. I can cross the street. I will look both ways before I cross, make sure that there is no car tu…	0	chance	0	10	This person is thinking too much about what a sighted person may not think about when crossing.
R_10VrisW83fPXbTO	OM	B02	As I am walking toward the corner, I will be paying attention to the configuration of that corner. I will look up at the street sign. I will be estimating how long it is going to take me to get from where I am at that point to the corner. Because maybe I have got enough time to speed up a little bit and get across. When I get ready to step out on the street, I watch for all those crazy people, al…	0	chance	0	9	SIghted people do not generally think of the configuration of the intersection as they approach.
R_10VrisW83fPXbTO	OM	B03	I will not cross outside of crosswalks. I will typically look for the streetlights and pay attention to the traffic. If somebody is turning, then I have to watch out. Drivers may not necessarily yield to pedestrians in crosswalks at intersections. If I had arrived at the light when it was already green, I would still wait.	0	chance	0	9	SIghted people frequently do not wait if it is already a walk signal (not green usually). They also frequently do not use crosswalks.
R_10VrisW83fPXbTO	OM	B04	I am walking up to this intersection. I am looking around and watching people in cars and different things. The main thing I am paying attention to is the walk sign. Does the walk sign indicate that I should go or not? That is the binary thing that I am noting. Unless there is a right turning car in front of me. Then I will make eye contact with them. They will have the idea that I am going to go…	0	chance	0	8	Making eye contact does not tell the driver that you are going first.
R_10VrisW83fPXbTO	OM	B05	I will pay attention to the traffic lights and/or do-not-cross indicators, and cross when it is appropriate. When the light is green, that is when you can cross. When it is not, you do not cross.	0	chance	1	10	Stated very simply and accurately.
R_10VrisW83fPXbTO	OM	B08	I am going to be looking both ways, looking at both lanes of traffic. I am going to wait for the cars to go through the intersection. I do not just go and steamboat through the traffic. I can go through probably 10 seconds or 15 seconds faster than a visually impaired could.	0	chance	0	7	This person is thinking about the timing.
R_10VrisW83fPXbTO	OM	B07	I look for the crosswalk signs as well as the light. Is the light changing or not? I see the traffic and where it is coming from. I just look from left to right. Then make sure there is no traffic coming from across the intersection.	0	chance	0	5	I am not sure. T feel the a sighted person may not say " I see the traffic and where its coming from."
R_10VrisW83fPXbTO	OM	B06	If I am at a lighted intersection, the majority of my focus would be on the traffic signal. There would be some focus on the actual traffic itself, but mostly on the signal. When the light changes to yellow, I would not bother because you still have people coming slowly or turning. When it turns to green, I would go ahead and cross. There is usually a countdown on some lights. But normally, I loo…	0	chance	0	8	They are looking at the traffic signal but talking about audible pedestrian signals.
R_10VrisW83fPXbTO	OM	S01	If there is a button, I will just hit the button for the traffic to get to slow down and stop. If there is no button, I just kind of look left and right, to make sure that vehicles are not coming. Once I know that the road is clear, I just walk. It is simple!	1	chance	1	10	SImple and straight forward.
R_10VrisW83fPXbTO	OM	S03	I usually just wait and pay attention to the traffic signals. Some people still turn even though the walk signal is on. When I take a step, I look to see who else is coming. If I do not see anyone else is coming, then I walk. If I came to the intersection and the walk sign is already on, I stop and check who else is coming and then walk. During that time, the walk sign would be gone. At that case…	1	chance	0	9	They are thinking about timing if it is already on walk when they approach. There is a lot of focus on turning traffic.
R_10VrisW83fPXbTO	OM	S02	As I am approaching the crosswalk, even before I press the button, the first thing I would do is to see who has the right-of-way. I will look what direction traffic is going. I will check who has the green light. I generally press the push-button no matter what. Sometimes even though the light is red, you can still cross if it is safe to do so. However, typically I will just wait for the light to…	1	chance	1	5	Seems to understand how sighted people will go when they feel like even if the light is red.
R_10VrisW83fPXbTO	OM	S04	You walk up and hit the button that you want to cross the street. You wait for the walk or do not walk sign to go. White usually means walk. I still look, because sometimes people run lights or still turn when the pedestrian lights on. Then walk across	1	chance	1	10	This is simple and straight forward as well as accurate.
R_10VrisW83fPXbTO	OM	S05	It depends on how much of a rush I am in. If it is a busy street, like in a downtown area, I would just wait for the cross traffic to have a red light, and the parallel traffic to have a green light. I turn and look, and make sure that nobody is trying to turn right or left across. If I was in a rush or it was not that crowded of an intersection, even if the light was green for cross traffic, I j…	1	chance	0	6	The person has a good understanding of how sighted people may rush through intersections but does is talking the traffic light and not the pedestrian signal that is usually in cities.
R_10VrisW83fPXbTO	OM	S06	As I am approaching it, I am already looking at the signal to see if it started to count down. If so, I know I will probably be crossing the opposite direction by the time I get there. If it hasnt started to count down yet, then that means I have enough time to get to the intersection and cross that direction before the light will turn red. So, I can kind of speed up my walking if that is the ca…	1	chance	0	7	This person appears to be thinking about the timing of the traffic patterns more than most sighted individuals.
R_10VrisW83fPXbTO	OM	S07	I usually just press the button and then I will wait for the signal and watch for it to actually have the countdown for me to be safely walk over it. But depending on the intersections, busy or not, I do sometimes j-walk and just walk across when I notice it is not busy or there is no cars on the road.	1	chance	1	6	Seems very concerned with timing but I watch the countdown if it is available. SIghted people frequently do jay walk.
R_10VrisW83fPXbTO	OM	S08	The first thing I do, without even looking at the cars or anything, is hit the button. So, the crosswalk will actually recognize that there is a person there. Then, I just wait and watch for the signal to change. I wait a couple seconds just so any cars that want to blow through the red light or anything can go. I do not really pay much attention to the cars. I guess I just watch the signal most …	1	chance	0	10	SIghted people do pay attention to the cars.
R_10VrisW83fPXbTO	OM	S01	First, if there is a button on the signal that you can push, then I will push that. Next, I will face the direction I want to cross. Most of those signals, once they give you a walk signal, you will hear like a little beep, count down. But, I will take my primary cue from the traffic that is parallel to me. Because if they are going that usually means I can go. That means I can cross. I will also…	0	identify	1	10	This person has a good understanding of how to use the traffic patterns.
R_10VrisW83fPXbTO	OM	S03	I will navigate to the pole where you press the button. I will get information depending on if the traffic has stopped or light has a signal. In my hometown, we have signals saying wait or you can cross now. If there are no signals like that, then I will listen for the sounds of cars. Lets say if I am going this way and I hear cars coming from beside me, which way is that sound going from?…	0	identify	0	10	The person knows to listen to traffic but not how to use the traffic sounds. The person is depending solely on the cane touching the curb to know which way they are going. They do not have an understanding that curbs curve and if you are not in the right spot, you may walk into the middle of the intersection.
R_10VrisW83fPXbTO	OM	S02	I will face the direction where the sound is coming from. I would be able to tell the dark and light differences and where the light sources are coming from. If I am using my dog, he would be able to know when the cars are coming and when they are not. He is trained to help me. I will use commands to communicate with my dog. I will first find the button. I know that they are usually located at ar…	0	identify	0	5	The person did not describe the traffic sounds that they would depend on. They did discuss parallel and perpendicular traffic and walking a straight line being hard. There was some knowledge about what the dog can do. The main sound cue they used was the audible pedestrian signal.
R_10VrisW83fPXbTO	OM	S04	The ground is graded, and there are bumps up to let me know that I am getting near the curb. There are only 13 seconds to get across when the white person comes on the device and says it is okay to walk. There is usually an indicator by a tone or recorded voice. Usually, a tone would sound when it is okay to cross. Then I will have 13 seconds before it turns back to red that I cant walk. I essen…	0	identify	1	10	This person has worked an individual intersection and knows the exact timing for that intersection. Sighted people generally do not know that. The person pointed out the car sounds that assist them.
R_10VrisW83fPXbTO	OM	S05	The first thing I will do is to listen for the traffic sound to understand what direction the traffic is coming from. Is it perpendicular to where I am trying to go or parallel? If it is perpendicular, then I will, of course, wait. I will find the crosswalk button mounted to stoplight poles. At some of the crosswalks, there are audio countdown devices that tell you how many seconds are left befor…	0	identify	1	8	The person used correct terminology and had a good understanding of how to use audible signals safely.
R_10VrisW83fPXbTO	OM	S06	I am listening to the flow of traffic as I am approaching to the intersection. If the lane next to me is already moving, that means I will have to wait for the next cycle of traffic in order to cross the street. Because I will not have enough time to use the crosswalk by the time I get up there. If it is not moving, then that means the perpendicular traffic is moving. So, I will wait for that to …	0	identify	1	7	This person also used correct terminology. They mentioned all sound cues and tactile cues that sighted people frequently don't notice.
R_10VrisW83fPXbTO	OM	S07	A lot of it is with sound patterns. I hit my cane in front of me and hear specific sounds echoing off. I could hear like there are not any cars or anything in front of me, depending on how it echoes back. If there is something in front, the sound diminishes quickly. I pay attention to the surroundings to hear. I feel the wind patterns with the cars. If I feel the wind going in front of me, then I…	0	identify	1	5	This person uses a lot of echolocation which I have not worked with a ton. I am not sure how accurate it is to listen to the sound of your cane bouncing back from a car in front of you.
R_10VrisW83fPXbTO	OM	S08	I would start with listening for the cars that are braking at one of the stops. Generally, there are ramps at the intersections. So, I would feel where the sidewalk starts to slope down. Sometimes the crosswalk signal has some sort of noise that plays or changes to you can cross or it is counting down to stop. I listen to that. Drivers are supposed to give the right-of-way to the pedestrians. B…	0	identify	0	5	The person has a decent understanding of the dangers of turning traffic and to listen for the cars to start going but does not have an understanding of curb cuts.
R_10YrkgX3XGvVb9A	OM	B01	As I am approaching the curb, I will feel it is sloping down. This will indicate that I am getting closer to the street. I will stop and pay attention to what is going on around me. I will listen to my parallel traffic, the traffic that is going the same direction as I am. I will make sure that the cars are not turning. If this is an intersection that I do not cross on a regular basis, then I wil…	1	identify	1	6
R_10YrkgX3XGvVb9A	OM	B02	My dog will stop at the curb. I will put my foot out to find the curb cut. If it is a curb with just a drop-off, I will know that I am going down. If there is a curb ramp, I will feel the domes on the surface of it. I will stand and listen at least one traffic cycle to get a sense of the traffic pattern. When I am walking up the block, before coming to that corner, I will pay attention to what th…	1	identify	1	8
R_10YrkgX3XGvVb9A	OM	B03	I will find the curb at the edge. I will pay attention to the sound of traffic on both streets  the one I am approaching and the street beside me. At the corner, I will line up straight and listen to the parallel traffic flow. If there is a lot of traffic, it is good for me. I will listen to the cars going along beside me. I will wait until parallel traffic moves, and then I will start walking. …	1	identify	1	8
R_10YrkgX3XGvVb9A	OM	B04	When I am approaching an intersection, I am already listening for the flow of traffic. I might want to walk a little faster or slower. If the cars parallel to me have started going already, I may slow down, because I will not have enough time to cross the street. If the cars in front of me are crossing as I am approaching, then I think, Okay, I want to get there so that I have a maximum amount o…	1	identify	1	6
R_10YrkgX3XGvVb9A	OM	B05	I will pay attention to the traffic going down the parallel street as I approach the intersection. By listening, I will analyze the intersection and try to determine the order in which traffic from different directions begins moving. When I get to the curb of the intersection where I am going to start crossing I will stand there and observe the traffic pattern. Before I give the command to the …	1	identify	1	5
R_10YrkgX3XGvVb9A	OM	B08	First, I am going to listen to the traffic that is parallel to my sides, lateral to me. When I come up to the intersection, I am going to line my shoulders up with the traffic, line my body up with the traffic. I am going to be listening to the cars that would be going on my left side or right. I am going to be waiting until they go clear through the intersection area of traffic. I will make a de…	1	identify	1	7
R_10YrkgX3XGvVb9A	OM	B07	I am looking for curb. I am trying to identify where the street is, identifying where cars are, which way they are crossing, or any cars there. For alignment, I am looking for that curb. Some of the crossings have that texture, differences between the sidewalk and the street. If it does not have, I just look for the curb. To be straight, I am again identifying where the cars are crossing. If you …	1	identify	0	7
R_10YrkgX3XGvVb9A	OM	B06	I would feel for the slope of the curb. Not every curb has a slope. Most of the time it is a slope, but some of them, it is a drop. That slope kind of points into the intersection. I usually feel where the curb starts to slant down, and then I reach over and touch the actual drop-off curb to make sure I am lined up with the street. If you just follow the slant, you may walk right into the oncomin…	1	identify	1	8
R_10YrkgX3XGvVb9A	OM	B01	I do not think so much about it. If I am there, I will not think how I am going to cross the street. I will simply approach to the curb and look at the light primarily. I will not even pay that much attention to the traffic. I will just pay attention to the light. I will look, yes, the light is good. I can cross the street. I will look both ways before I cross, make sure that there is no car tu…	0	chance	1	6
R_10YrkgX3XGvVb9A	OM	B02	As I am walking toward the corner, I will be paying attention to the configuration of that corner. I will look up at the street sign. I will be estimating how long it is going to take me to get from where I am at that point to the corner. Because maybe I have got enough time to speed up a little bit and get across. When I get ready to step out on the street, I watch for all those crazy people, al…	0	chance	0	7
R_10YrkgX3XGvVb9A	OM	B03	I will not cross outside of crosswalks. I will typically look for the streetlights and pay attention to the traffic. If somebody is turning, then I have to watch out. Drivers may not necessarily yield to pedestrians in crosswalks at intersections. If I had arrived at the light when it was already green, I would still wait.	0	chance	1	6
R_10YrkgX3XGvVb9A	OM	B04	I am walking up to this intersection. I am looking around and watching people in cars and different things. The main thing I am paying attention to is the walk sign. Does the walk sign indicate that I should go or not? That is the binary thing that I am noting. Unless there is a right turning car in front of me. Then I will make eye contact with them. They will have the idea that I am going to go…	0	chance	0	7
R_10YrkgX3XGvVb9A	OM	B05	I will pay attention to the traffic lights and/or do-not-cross indicators, and cross when it is appropriate. When the light is green, that is when you can cross. When it is not, you do not cross.	0	chance	0	7
R_10YrkgX3XGvVb9A	OM	B08	I am going to be looking both ways, looking at both lanes of traffic. I am going to wait for the cars to go through the intersection. I do not just go and steamboat through the traffic. I can go through probably 10 seconds or 15 seconds faster than a visually impaired could.	0	chance	0	6
R_10YrkgX3XGvVb9A	OM	B07	I look for the crosswalk signs as well as the light. Is the light changing or not? I see the traffic and where it is coming from. I just look from left to right. Then make sure there is no traffic coming from across the intersection.	0	chance	1	7
R_10YrkgX3XGvVb9A	OM	B06	If I am at a lighted intersection, the majority of my focus would be on the traffic signal. There would be some focus on the actual traffic itself, but mostly on the signal. When the light changes to yellow, I would not bother because you still have people coming slowly or turning. When it turns to green, I would go ahead and cross. There is usually a countdown on some lights. But normally, I loo…	0	chance	0	7
R_10YrkgX3XGvVb9A	OM	S01	If there is a button, I will just hit the button for the traffic to get to slow down and stop. If there is no button, I just kind of look left and right, to make sure that vehicles are not coming. Once I know that the road is clear, I just walk. It is simple!	1	chance	1	7
R_10YrkgX3XGvVb9A	OM	S03	I usually just wait and pay attention to the traffic signals. Some people still turn even though the walk signal is on. When I take a step, I look to see who else is coming. If I do not see anyone else is coming, then I walk. If I came to the intersection and the walk sign is already on, I stop and check who else is coming and then walk. During that time, the walk sign would be gone. At that case…	1	chance	1	8
R_10YrkgX3XGvVb9A	OM	S02	As I am approaching the crosswalk, even before I press the button, the first thing I would do is to see who has the right-of-way. I will look what direction traffic is going. I will check who has the green light. I generally press the push-button no matter what. Sometimes even though the light is red, you can still cross if it is safe to do so. However, typically I will just wait for the light to…	1	chance	0	7
R_10YrkgX3XGvVb9A	OM	S04	You walk up and hit the button that you want to cross the street. You wait for the walk or do not walk sign to go. White usually means walk. I still look, because sometimes people run lights or still turn when the pedestrian lights on. Then walk across	1	chance	1	7
R_10YrkgX3XGvVb9A	OM	S05	It depends on how much of a rush I am in. If it is a busy street, like in a downtown area, I would just wait for the cross traffic to have a red light, and the parallel traffic to have a green light. I turn and look, and make sure that nobody is trying to turn right or left across. If I was in a rush or it was not that crowded of an intersection, even if the light was green for cross traffic, I j…	1	chance	1	5
R_10YrkgX3XGvVb9A	OM	S06	As I am approaching it, I am already looking at the signal to see if it started to count down. If so, I know I will probably be crossing the opposite direction by the time I get there. If it hasnt started to count down yet, then that means I have enough time to get to the intersection and cross that direction before the light will turn red. So, I can kind of speed up my walking if that is the ca…	1	chance	1	6
R_10YrkgX3XGvVb9A	OM	S07	I usually just press the button and then I will wait for the signal and watch for it to actually have the countdown for me to be safely walk over it. But depending on the intersections, busy or not, I do sometimes j-walk and just walk across when I notice it is not busy or there is no cars on the road.	1	chance	1	7
R_10YrkgX3XGvVb9A	OM	S08	The first thing I do, without even looking at the cars or anything, is hit the button. So, the crosswalk will actually recognize that there is a person there. Then, I just wait and watch for the signal to change. I wait a couple seconds just so any cars that want to blow through the red light or anything can go. I do not really pay much attention to the cars. I guess I just watch the signal most …	1	chance	0	7
R_10YrkgX3XGvVb9A	OM	S01	First, if there is a button on the signal that you can push, then I will push that. Next, I will face the direction I want to cross. Most of those signals, once they give you a walk signal, you will hear like a little beep, count down. But, I will take my primary cue from the traffic that is parallel to me. Because if they are going that usually means I can go. That means I can cross. I will also…	0	identify	1	8
R_10YrkgX3XGvVb9A	OM	S03	I will navigate to the pole where you press the button. I will get information depending on if the traffic has stopped or light has a signal. In my hometown, we have signals saying wait or you can cross now. If there are no signals like that, then I will listen for the sounds of cars. Lets say if I am going this way and I hear cars coming from beside me, which way is that sound going from?…	0	identify	0	8
R_10YrkgX3XGvVb9A	OM	S02	I will face the direction where the sound is coming from. I would be able to tell the dark and light differences and where the light sources are coming from. If I am using my dog, he would be able to know when the cars are coming and when they are not. He is trained to help me. I will use commands to communicate with my dog. I will first find the button. I know that they are usually located at ar…	0	identify	0	9	The dog + face the direction where the sound is coming from
R_10YrkgX3XGvVb9A	OM	S04	The ground is graded, and there are bumps up to let me know that I am getting near the curb. There are only 13 seconds to get across when the white person comes on the device and says it is okay to walk. There is usually an indicator by a tone or recorded voice. Usually, a tone would sound when it is okay to cross. Then I will have 13 seconds before it turns back to red that I cant walk. I essen…	0	identify	0	8
R_10YrkgX3XGvVb9A	OM	S05	The first thing I will do is to listen for the traffic sound to understand what direction the traffic is coming from. Is it perpendicular to where I am trying to go or parallel? If it is perpendicular, then I will, of course, wait. I will find the crosswalk button mounted to stoplight poles. At some of the crosswalks, there are audio countdown devices that tell you how many seconds are left befor…	0	identify	0	6	Incorrect evaluation of APS & traffic
R_10YrkgX3XGvVb9A	OM	S06	I am listening to the flow of traffic as I am approaching to the intersection. If the lane next to me is already moving, that means I will have to wait for the next cycle of traffic in order to cross the street. Because I will not have enough time to use the crosswalk by the time I get up there. If it is not moving, then that means the perpendicular traffic is moving. So, I will wait for that to …	0	identify	1	9
R_10YrkgX3XGvVb9A	OM	S07	A lot of it is with sound patterns. I hit my cane in front of me and hear specific sounds echoing off. I could hear like there are not any cars or anything in front of me, depending on how it echoes back. If there is something in front, the sound diminishes quickly. I pay attention to the surroundings to hear. I feel the wind patterns with the cars. If I feel the wind going in front of me, then I…	0	identify	0	7
R_10YrkgX3XGvVb9A	OM	S08	I would start with listening for the cars that are braking at one of the stops. Generally, there are ramps at the intersections. So, I would feel where the sidewalk starts to slope down. Sometimes the crosswalk signal has some sort of noise that plays or changes to you can cross or it is counting down to stop. I listen to that. Drivers are supposed to give the right-of-way to the pedestrians. B…	0	identify	1	10	Right turners
R_12au5b5fOAr93zU	Sighted	B01	As I am approaching the curb, I will feel it is sloping down. This will indicate that I am getting closer to the street. I will stop and pay attention to what is going on around me. I will listen to my parallel traffic, the traffic that is going the same direction as I am. I will make sure that the cars are not turning. If this is an intersection that I do not cross on a regular basis, then I wil…	1	identify	1	10	Mentions a dog and a concern that a real blind person would have such as the countdown/timer on crosswalk.
R_12au5b5fOAr93zU	Sighted	B02	My dog will stop at the curb. I will put my foot out to find the curb cut. If it is a curb with just a drop-off, I will know that I am going down. If there is a curb ramp, I will feel the domes on the surface of it. I will stand and listen at least one traffic cycle to get a sense of the traffic pattern. When I am walking up the block, before coming to that corner, I will pay attention to what th…	1	identify	1	6	Seems as if they have done this before. Sorta feels like it could be made up a little.
R_12au5b5fOAr93zU	Sighted	B03	I will find the curb at the edge. I will pay attention to the sound of traffic on both streets  the one I am approaching and the street beside me. At the corner, I will line up straight and listen to the parallel traffic flow. If there is a lot of traffic, it is good for me. I will listen to the cars going along beside me. I will wait until parallel traffic moves, and then I will start walking. …	1	identify	1	10	They used information that a non blind individual would probably not know.
R_12au5b5fOAr93zU	Sighted	B04	When I am approaching an intersection, I am already listening for the flow of traffic. I might want to walk a little faster or slower. If the cars parallel to me have started going already, I may slow down, because I will not have enough time to cross the street. If the cars in front of me are crossing as I am approaching, then I think, Okay, I want to get there so that I have a maximum amount o…	1	identify	1	10	Brings in knowledge a blind crosser would have. Seems genuine.
R_12au5b5fOAr93zU	Sighted	B05	I will pay attention to the traffic going down the parallel street as I approach the intersection. By listening, I will analyze the intersection and try to determine the order in which traffic from different directions begins moving. When I get to the curb of the intersection where I am going to start crossing I will stand there and observe the traffic pattern. Before I give the command to the …	1	identify	1	10	Mentions using a dog and cane. Also talks about using your ears.
R_12au5b5fOAr93zU	Sighted	B08	First, I am going to listen to the traffic that is parallel to my sides, lateral to me. When I come up to the intersection, I am going to line my shoulders up with the traffic, line my body up with the traffic. I am going to be listening to the cars that would be going on my left side or right. I am going to be waiting until they go clear through the intersection area of traffic. I will make a de…	1	identify	1	7	The way they gave their answer just seems genuine.
R_12au5b5fOAr93zU	Sighted	B07	I am looking for curb. I am trying to identify where the street is, identifying where cars are, which way they are crossing, or any cars there. For alignment, I am looking for that curb. Some of the crossings have that texture, differences between the sidewalk and the street. If it does not have, I just look for the curb. To be straight, I am again identifying where the cars are crossing. If you …	1	identify	0	10	Does not mention listening to the cars.
R_12au5b5fOAr93zU	Sighted	B06	I would feel for the slope of the curb. Not every curb has a slope. Most of the time it is a slope, but some of them, it is a drop. That slope kind of points into the intersection. I usually feel where the curb starts to slant down, and then I reach over and touch the actual drop-off curb to make sure I am lined up with the street. If you just follow the slant, you may walk right into the oncomin…	1	identify	1	6	Very descriptive.. maybe too much. They do seem like they have a lot of experience with crossing while blind though.
R_12au5b5fOAr93zU	Sighted	B01	I do not think so much about it. If I am there, I will not think how I am going to cross the street. I will simply approach to the curb and look at the light primarily. I will not even pay that much attention to the traffic. I will just pay attention to the light. I will look, yes, the light is good. I can cross the street. I will look both ways before I cross, make sure that there is no car tu…	0	chance	0	9	Seems like a odd way to answer the question.
R_12au5b5fOAr93zU	Sighted	B02	As I am walking toward the corner, I will be paying attention to the configuration of that corner. I will look up at the street sign. I will be estimating how long it is going to take me to get from where I am at that point to the corner. Because maybe I have got enough time to speed up a little bit and get across. When I get ready to step out on the street, I watch for all those crazy people, al…	0	chance	0	6	The steps are a lot simpler. Does not need to be so wordy.
R_12au5b5fOAr93zU	Sighted	B03	I will not cross outside of crosswalks. I will typically look for the streetlights and pay attention to the traffic. If somebody is turning, then I have to watch out. Drivers may not necessarily yield to pedestrians in crosswalks at intersections. If I had arrived at the light when it was already green, I would still wait.	0	chance	1	8	He would wait which is what i would do and he mentions the danger of people turning while you walk across the crosswalk.
R_12au5b5fOAr93zU	Sighted	B04	I am walking up to this intersection. I am looking around and watching people in cars and different things. The main thing I am paying attention to is the walk sign. Does the walk sign indicate that I should go or not? That is the binary thing that I am noting. Unless there is a right turning car in front of me. Then I will make eye contact with them. They will have the idea that I am going to go…	0	chance	0	5	Does not get to the main points fast enough. Kinda drags on.
R_12au5b5fOAr93zU	Sighted	B05	I will pay attention to the traffic lights and/or do-not-cross indicators, and cross when it is appropriate. When the light is green, that is when you can cross. When it is not, you do not cross.	0	chance	1	10	Described the steps simply.
R_12au5b5fOAr93zU	Sighted	B08	I am going to be looking both ways, looking at both lanes of traffic. I am going to wait for the cars to go through the intersection. I do not just go and steamboat through the traffic. I can go through probably 10 seconds or 15 seconds faster than a visually impaired could.	0	chance	0	7	Mentions being faster than the visually impaired which seems kinda odd to add in.
R_12au5b5fOAr93zU	Sighted	B07	I look for the crosswalk signs as well as the light. Is the light changing or not? I see the traffic and where it is coming from. I just look from left to right. Then make sure there is no traffic coming from across the intersection.	0	chance	1	10	Simply put and accurate. Mentions every concern/thought I have when approaching a crosswalk.
R_12au5b5fOAr93zU	Sighted	B06	If I am at a lighted intersection, the majority of my focus would be on the traffic signal. There would be some focus on the actual traffic itself, but mostly on the signal. When the light changes to yellow, I would not bother because you still have people coming slowly or turning. When it turns to green, I would go ahead and cross. There is usually a countdown on some lights. But normally, I loo…	0	chance	1	7	The way it was answered seems genuine.
R_12au5b5fOAr93zU	Sighted	S01	If there is a button, I will just hit the button for the traffic to get to slow down and stop. If there is no button, I just kind of look left and right, to make sure that vehicles are not coming. Once I know that the road is clear, I just walk. It is simple!	1	chance	0	8	Does not seem to be describing a normal crosswalk.. Seems like one near a school.
R_12au5b5fOAr93zU	Sighted	S03	I usually just wait and pay attention to the traffic signals. Some people still turn even though the walk signal is on. When I take a step, I look to see who else is coming. If I do not see anyone else is coming, then I walk. If I came to the intersection and the walk sign is already on, I stop and check who else is coming and then walk. During that time, the walk sign would be gone. At that case…	1	chance	0	5	I still would not pass through if the sign was lit before i came to the crosswalk.
R_12au5b5fOAr93zU	Sighted	S02	As I am approaching the crosswalk, even before I press the button, the first thing I would do is to see who has the right-of-way. I will look what direction traffic is going. I will check who has the green light. I generally press the push-button no matter what. Sometimes even though the light is red, you can still cross if it is safe to do so. However, typically I will just wait for the light to…	1	chance	1	10	Talks about crossing if the light is red, which is true.
R_12au5b5fOAr93zU	Sighted	S04	You walk up and hit the button that you want to cross the street. You wait for the walk or do not walk sign to go. White usually means walk. I still look, because sometimes people run lights or still turn when the pedestrian lights on. Then walk across	1	chance	1	10	Clearly went through the steps... Very simple.
R_12au5b5fOAr93zU	Sighted	S05	It depends on how much of a rush I am in. If it is a busy street, like in a downtown area, I would just wait for the cross traffic to have a red light, and the parallel traffic to have a green light. I turn and look, and make sure that nobody is trying to turn right or left across. If I was in a rush or it was not that crowded of an intersection, even if the light was green for cross traffic, I j…	1	chance	1	8	Talks about different types of crosswalks. Speaking from experience.
R_12au5b5fOAr93zU	Sighted	S06	As I am approaching it, I am already looking at the signal to see if it started to count down. If so, I know I will probably be crossing the opposite direction by the time I get there. If it hasnt started to count down yet, then that means I have enough time to get to the intersection and cross that direction before the light will turn red. So, I can kind of speed up my walking if that is the ca…	1	chance	1	8	I will also change my speed depending on the traffic light.
R_12au5b5fOAr93zU	Sighted	S07	I usually just press the button and then I will wait for the signal and watch for it to actually have the countdown for me to be safely walk over it. But depending on the intersections, busy or not, I do sometimes j-walk and just walk across when I notice it is not busy or there is no cars on the road.	1	chance	1	9	That is exactly what i do, minus the j-walking.
R_12au5b5fOAr93zU	Sighted	S08	The first thing I do, without even looking at the cars or anything, is hit the button. So, the crosswalk will actually recognize that there is a person there. Then, I just wait and watch for the signal to change. I wait a couple seconds just so any cars that want to blow through the red light or anything can go. I do not really pay much attention to the cars. I guess I just watch the signal most …	1	chance	0	5	Does not get to the main points fast enough.
R_12au5b5fOAr93zU	Sighted	S01	First, if there is a button on the signal that you can push, then I will push that. Next, I will face the direction I want to cross. Most of those signals, once they give you a walk signal, you will hear like a little beep, count down. But, I will take my primary cue from the traffic that is parallel to me. Because if they are going that usually means I can go. That means I can cross. I will also…	0	identify	0	10	Too short of a response and lacking details.
R_12au5b5fOAr93zU	Sighted	S03	I will navigate to the pole where you press the button. I will get information depending on if the traffic has stopped or light has a signal. In my hometown, we have signals saying wait or you can cross now. If there are no signals like that, then I will listen for the sounds of cars. Lets say if I am going this way and I hear cars coming from beside me, which way is that sound going from?…	0	identify	0	6	Seems like a made up story. Does not fit with the steps I think a blind person would actually go through.
R_12au5b5fOAr93zU	Sighted	S02	I will face the direction where the sound is coming from. I would be able to tell the dark and light differences and where the light sources are coming from. If I am using my dog, he would be able to know when the cars are coming and when they are not. He is trained to help me. I will use commands to communicate with my dog. I will first find the button. I know that they are usually located at ar…	0	identify	1	5	Mentions using his dog. Kinda feels fabricated.
R_12au5b5fOAr93zU	Sighted	S04	The ground is graded, and there are bumps up to let me know that I am getting near the curb. There are only 13 seconds to get across when the white person comes on the device and says it is okay to walk. There is usually an indicator by a tone or recorded voice. Usually, a tone would sound when it is okay to cross. Then I will have 13 seconds before it turns back to red that I cant walk. I essen…	0	identify	1	5	Mentions race when talking about the voice on the crosswalk.
R_12au5b5fOAr93zU	Sighted	S05	The first thing I will do is to listen for the traffic sound to understand what direction the traffic is coming from. Is it perpendicular to where I am trying to go or parallel? If it is perpendicular, then I will, of course, wait. I will find the crosswalk button mounted to stoplight poles. At some of the crosswalks, there are audio countdown devices that tell you how many seconds are left befor…	0	identify	0	7	Knowledge any person who uses crosswalks would know.
R_12au5b5fOAr93zU	Sighted	S06	I am listening to the flow of traffic as I am approaching to the intersection. If the lane next to me is already moving, that means I will have to wait for the next cycle of traffic in order to cross the street. Because I will not have enough time to use the crosswalk by the time I get up there. If it is not moving, then that means the perpendicular traffic is moving. So, I will wait for that to …	0	identify	0	7	It almost seems too specific as if someone is wanting to sound believable.
R_12au5b5fOAr93zU	Sighted	S07	A lot of it is with sound patterns. I hit my cane in front of me and hear specific sounds echoing off. I could hear like there are not any cars or anything in front of me, depending on how it echoes back. If there is something in front, the sound diminishes quickly. I pay attention to the surroundings to hear. I feel the wind patterns with the cars. If I feel the wind going in front of me, then I…	0	identify	0	7	I think you would use more than a cane and hearing to cross. Should probably have been longer if it was an actual blind individual.
R_12au5b5fOAr93zU	Sighted	S08	I would start with listening for the cars that are braking at one of the stops. Generally, there are ramps at the intersections. So, I would feel where the sidewalk starts to slope down. Sometimes the crosswalk signal has some sort of noise that plays or changes to you can cross or it is counting down to stop. I listen to that. Drivers are supposed to give the right-of-way to the pedestrians. B…	0	identify	1	9	Mentions a good concern actual blind people would have such as people turning on red.
R_12nFLZv4aMOtH60	Sighted	B01	As I am approaching the curb, I will feel it is sloping down. This will indicate that I am getting closer to the street. I will stop and pay attention to what is going on around me. I will listen to my parallel traffic, the traffic that is going the same direction as I am. I will make sure that the cars are not turning. If this is an intersection that I do not cross on a regular basis, then I wil…	1	identify	0	7	"I will make sure that the cars are not turning" as well as "I will pay attention to what is going on around me" makes it seem like they would be looking around to know what is happening.
R_12nFLZv4aMOtH60	Sighted	B02	My dog will stop at the curb. I will put my foot out to find the curb cut. If it is a curb with just a drop-off, I will know that I am going down. If there is a curb ramp, I will feel the domes on the surface of it. I will stand and listen at least one traffic cycle to get a sense of the traffic pattern. When I am walking up the block, before coming to that corner, I will pay attention to what th…	1	identify	1	8	Talking about the preference of a busy street vs a quiet street is what makes me think they are blind. As a sighted person I would think to prefer quiet streets, but now that I've read this it makes sense why a blind person wouldn't
R_12nFLZv4aMOtH60	Sighted	B03	I will find the curb at the edge. I will pay attention to the sound of traffic on both streets  the one I am approaching and the street beside me. At the corner, I will line up straight and listen to the parallel traffic flow. If there is a lot of traffic, it is good for me. I will listen to the cars going along beside me. I will wait until parallel traffic moves, and then I will start walking. …	1	identify	0	10	"Whether the lights are red or green is very difficult task for me". If you are born blind or have been blind since childhood that wouldn't be something you think about or how you would say it. Mentions the color of the light changes too much.
R_12nFLZv4aMOtH60	Sighted	B04	When I am approaching an intersection, I am already listening for the flow of traffic. I might want to walk a little faster or slower. If the cars parallel to me have started going already, I may slow down, because I will not have enough time to cross the street. If the cars in front of me are crossing as I am approaching, then I think, Okay, I want to get there so that I have a maximum amount o…	1	identify	0	7	How would a blind person analyze if there was a left turning lane as well as the lines on a road. Again they mention the light changing which I don't feel a blind person would mention
R_12nFLZv4aMOtH60	Sighted	B05	I will pay attention to the traffic going down the parallel street as I approach the intersection. By listening, I will analyze the intersection and try to determine the order in which traffic from different directions begins moving. When I get to the curb of the intersection where I am going to start crossing I will stand there and observe the traffic pattern. Before I give the command to the …	1	identify	1	4	The details about utilizing the seeing-eye dog make it seem like they are in fact blind, but that's all that is convincing me.
R_12nFLZv4aMOtH60	Sighted	B08	First, I am going to listen to the traffic that is parallel to my sides, lateral to me. When I come up to the intersection, I am going to line my shoulders up with the traffic, line my body up with the traffic. I am going to be listening to the cars that would be going on my left side or right. I am going to be waiting until they go clear through the intersection area of traffic. I will make a de…	1	identify	1	9	The details about where the cane should be and how to line your body up to the curb is something I would never know or think of.
R_12nFLZv4aMOtH60	Sighted	B07	I am looking for curb. I am trying to identify where the street is, identifying where cars are, which way they are crossing, or any cars there. For alignment, I am looking for that curb. Some of the crossings have that texture, differences between the sidewalk and the street. If it does not have, I just look for the curb. To be straight, I am again identifying where the cars are crossing. If you …	1	identify	1	10	Mentioning the different textures is something I would never think of, but I believe a blind person would pay more attention to
R_12nFLZv4aMOtH60	Sighted	B06	I would feel for the slope of the curb. Not every curb has a slope. Most of the time it is a slope, but some of them, it is a drop. That slope kind of points into the intersection. I usually feel where the curb starts to slant down, and then I reach over and touch the actual drop-off curb to make sure I am lined up with the street. If you just follow the slant, you may walk right into the oncomin…	1	identify	0	6	Seems very calculated as if someone really took a step back and tried to think of what they would do if they were blind.
R_12nFLZv4aMOtH60	Sighted	B01	I do not think so much about it. If I am there, I will not think how I am going to cross the street. I will simply approach to the curb and look at the light primarily. I will not even pay that much attention to the traffic. I will just pay attention to the light. I will look, yes, the light is good. I can cross the street. I will look both ways before I cross, make sure that there is no car tu…	0	chance	0	8	I feel like sighted people focus both on the light and traffic flow since the light doesn't always indicate that the traffic is coming toward you.
R_12nFLZv4aMOtH60	Sighted	B02	As I am walking toward the corner, I will be paying attention to the configuration of that corner. I will look up at the street sign. I will be estimating how long it is going to take me to get from where I am at that point to the corner. Because maybe I have got enough time to speed up a little bit and get across. When I get ready to step out on the street, I watch for all those crazy people, al…	0	chance	0	8	Too much analyzing of the corner.
R_12nFLZv4aMOtH60	Sighted	B03	I will not cross outside of crosswalks. I will typically look for the streetlights and pay attention to the traffic. If somebody is turning, then I have to watch out. Drivers may not necessarily yield to pedestrians in crosswalks at intersections. If I had arrived at the light when it was already green, I would still wait.	0	chance	0	8	Too safe. If the light is green. you go.
R_12nFLZv4aMOtH60	Sighted	B04	I am walking up to this intersection. I am looking around and watching people in cars and different things. The main thing I am paying attention to is the walk sign. Does the walk sign indicate that I should go or not? That is the binary thing that I am noting. Unless there is a right turning car in front of me. Then I will make eye contact with them. They will have the idea that I am going to go…	0	chance	0	8	Too much analyzing of the area. Most people don't note these things when they approach a stop light
R_12nFLZv4aMOtH60	Sighted	B05	I will pay attention to the traffic lights and/or do-not-cross indicators, and cross when it is appropriate. When the light is green, that is when you can cross. When it is not, you do not cross.	0	chance	0	8	Again, its not just based on what the light says. But I think if I were blind that would be my assumption.
R_12nFLZv4aMOtH60	Sighted	B08	I am going to be looking both ways, looking at both lanes of traffic. I am going to wait for the cars to go through the intersection. I do not just go and steamboat through the traffic. I can go through probably 10 seconds or 15 seconds faster than a visually impaired could.	0	chance	0	8	Odd comparison, "I can go through probably 10 seconds or 15 seconds faster than a visually impaired could.".
R_12nFLZv4aMOtH60	Sighted	B07	I look for the crosswalk signs as well as the light. Is the light changing or not? I see the traffic and where it is coming from. I just look from left to right. Then make sure there is no traffic coming from across the intersection.	0	chance	0	1	Very simple description. Truly not sure.
R_12nFLZv4aMOtH60	Sighted	B06	If I am at a lighted intersection, the majority of my focus would be on the traffic signal. There would be some focus on the actual traffic itself, but mostly on the signal. When the light changes to yellow, I would not bother because you still have people coming slowly or turning. When it turns to green, I would go ahead and cross. There is usually a countdown on some lights. But normally, I loo…	0	chance	0	8	Too much focus on the lights.
R_12nFLZv4aMOtH60	Sighted	S01	If there is a button, I will just hit the button for the traffic to get to slow down and stop. If there is no button, I just kind of look left and right, to make sure that vehicles are not coming. Once I know that the road is clear, I just walk. It is simple!	1	chance	1	8	Watching for cars and light is normal.
R_12nFLZv4aMOtH60	Sighted	S03	I usually just wait and pay attention to the traffic signals. Some people still turn even though the walk signal is on. When I take a step, I look to see who else is coming. If I do not see anyone else is coming, then I walk. If I came to the intersection and the walk sign is already on, I stop and check who else is coming and then walk. During that time, the walk sign would be gone. At that case…	1	chance	0	7	I don't normally worry about drivers. They need to stop, not me. I feel like the anxiety of the drivers would be normal for a blind person.
R_12nFLZv4aMOtH60	Sighted	S02	As I am approaching the crosswalk, even before I press the button, the first thing I would do is to see who has the right-of-way. I will look what direction traffic is going. I will check who has the green light. I generally press the push-button no matter what. Sometimes even though the light is red, you can still cross if it is safe to do so. However, typically I will just wait for the light to…	1	chance	1	10	Checking for cars and the light is the normal thing to do.
R_12nFLZv4aMOtH60	Sighted	S04	You walk up and hit the button that you want to cross the street. You wait for the walk or do not walk sign to go. White usually means walk. I still look, because sometimes people run lights or still turn when the pedestrian lights on. Then walk across	1	chance	1	4	Everything is solid except the "white usually means walk". I've never seen a white crosswalk sign, but I also know that could just be a difference from where I'm from.
R_12nFLZv4aMOtH60	Sighted	S05	It depends on how much of a rush I am in. If it is a busy street, like in a downtown area, I would just wait for the cross traffic to have a red light, and the parallel traffic to have a green light. I turn and look, and make sure that nobody is trying to turn right or left across. If I was in a rush or it was not that crowded of an intersection, even if the light was green for cross traffic, I j…	1	chance	1	7	That they mention walking even if they shouldn't sounds like something most sighted people do.
R_12nFLZv4aMOtH60	Sighted	S06	As I am approaching it, I am already looking at the signal to see if it started to count down. If so, I know I will probably be crossing the opposite direction by the time I get there. If it hasnt started to count down yet, then that means I have enough time to get to the intersection and cross that direction before the light will turn red. So, I can kind of speed up my walking if that is the ca…	1	chance	1	9	J Walking. Don't think blind people would utilize this term or action very often.
R_12nFLZv4aMOtH60	Sighted	S07	I usually just press the button and then I will wait for the signal and watch for it to actually have the countdown for me to be safely walk over it. But depending on the intersections, busy or not, I do sometimes j-walk and just walk across when I notice it is not busy or there is no cars on the road.	1	chance	1	9	"J-Walk"
R_12nFLZv4aMOtH60	Sighted	S08	The first thing I do, without even looking at the cars or anything, is hit the button. So, the crosswalk will actually recognize that there is a person there. Then, I just wait and watch for the signal to change. I wait a couple seconds just so any cars that want to blow through the red light or anything can go. I do not really pay much attention to the cars. I guess I just watch the signal most …	1	chance	1	10	This is exactly how I would say it.
R_12nFLZv4aMOtH60	Sighted	S01	First, if there is a button on the signal that you can push, then I will push that. Next, I will face the direction I want to cross. Most of those signals, once they give you a walk signal, you will hear like a little beep, count down. But, I will take my primary cue from the traffic that is parallel to me. Because if they are going that usually means I can go. That means I can cross. I will also…	0	identify	1	5	Short and to the point which makes it a little more difficult to tell if it's truly a blind person or not. But their use of hearing the beeping and cars makes me think it is because, again, they utilize their hearing more.
R_12nFLZv4aMOtH60	Sighted	S03	I will navigate to the pole where you press the button. I will get information depending on if the traffic has stopped or light has a signal. In my hometown, we have signals saying wait or you can cross now. If there are no signals like that, then I will listen for the sounds of cars. Lets say if I am going this way and I hear cars coming from beside me, which way is that sound going from?…	0	identify	0	10	"I will get information depending on if the traffic has stopped or light has a signal." Not sure how you would accurately tell if the traffic is stopped or if the signal is lighted if you were blind.
R_12nFLZv4aMOtH60	Sighted	S02	I will face the direction where the sound is coming from. I would be able to tell the dark and light differences and where the light sources are coming from. If I am using my dog, he would be able to know when the cars are coming and when they are not. He is trained to help me. I will use commands to communicate with my dog. I will first find the button. I know that they are usually located at ar…	0	identify	0	6	"When it's turning red" is what threw me off. Everything else seems pretty solid, but I don't think a blind person would refer to the light turning red
R_12nFLZv4aMOtH60	Sighted	S04	The ground is graded, and there are bumps up to let me know that I am getting near the curb. There are only 13 seconds to get across when the white person comes on the device and says it is okay to walk. There is usually an indicator by a tone or recorded voice. Usually, a tone would sound when it is okay to cross. Then I will have 13 seconds before it turns back to red that I cant walk. I essen…	0	identify	1	9	Them knowing exactly how many seconds they have seems like they are aware of the time constraint. I would never think about that since I can look at the light and see the countdown.
R_12nFLZv4aMOtH60	Sighted	S05	The first thing I will do is to listen for the traffic sound to understand what direction the traffic is coming from. Is it perpendicular to where I am trying to go or parallel? If it is perpendicular, then I will, of course, wait. I will find the crosswalk button mounted to stoplight poles. At some of the crosswalks, there are audio countdown devices that tell you how many seconds are left befor…	0	identify	1	8	Talking about the different textures and general auditory aides they listen for.
R_12nFLZv4aMOtH60	Sighted	S06	I am listening to the flow of traffic as I am approaching to the intersection. If the lane next to me is already moving, that means I will have to wait for the next cycle of traffic in order to cross the street. Because I will not have enough time to use the crosswalk by the time I get up there. If it is not moving, then that means the perpendicular traffic is moving. So, I will wait for that to …	0	identify	1	8	They talk a lot about using their hearing to navigate when they should cross the street. Unlike a sighted person who wouldn't normally utilize their hearing as much.
R_12nFLZv4aMOtH60	Sighted	S07	A lot of it is with sound patterns. I hit my cane in front of me and hear specific sounds echoing off. I could hear like there are not any cars or anything in front of me, depending on how it echoes back. If there is something in front, the sound diminishes quickly. I pay attention to the surroundings to hear. I feel the wind patterns with the cars. If I feel the wind going in front of me, then I…	0	identify	1	10	They give details about using their cane, hearing, and other senses to safely cross a street which most sighted people would never even think of.
R_12nFLZv4aMOtH60	Sighted	S08	I would start with listening for the cars that are braking at one of the stops. Generally, there are ramps at the intersections. So, I would feel where the sidewalk starts to slope down. Sometimes the crosswalk signal has some sort of noise that plays or changes to you can cross or it is counting down to stop. I listen to that. Drivers are supposed to give the right-of-way to the pedestrians. B…	0	identify	1	6	They mention the sloping of the sidewalk that they watch for and the noises of the crosswalk they listen for. Again just a little thrown off when they mention the "red Light" but overall they way they describe walking up to the street and crossing seems legit.
R_12zfsFB5zNzNISq	Sighted	B01	As I am approaching the curb, I will feel it is sloping down. This will indicate that I am getting closer to the street. I will stop and pay attention to what is going on around me. I will listen to my parallel traffic, the traffic that is going the same direction as I am. I will make sure that the cars are not turning. If this is an intersection that I do not cross on a regular basis, then I wil…	1	identify	1	8	They talk about their seeing eye dog
R_12zfsFB5zNzNISq	Sighted	B02	My dog will stop at the curb. I will put my foot out to find the curb cut. If it is a curb with just a drop-off, I will know that I am going down. If there is a curb ramp, I will feel the domes on the surface of it. I will stand and listen at least one traffic cycle to get a sense of the traffic pattern. When I am walking up the block, before coming to that corner, I will pay attention to what th…	1	identify	1	6	They say how their dog takes them to the curb and how they listen for traffic
R_12zfsFB5zNzNISq	Sighted	B03	I will find the curb at the edge. I will pay attention to the sound of traffic on both streets  the one I am approaching and the street beside me. At the corner, I will line up straight and listen to the parallel traffic flow. If there is a lot of traffic, it is good for me. I will listen to the cars going along beside me. I will wait until parallel traffic moves, and then I will start walking. …	1	identify	1	6	They listen to the traffic and the crosswalk
R_12zfsFB5zNzNISq	Sighted	B04	When I am approaching an intersection, I am already listening for the flow of traffic. I might want to walk a little faster or slower. If the cars parallel to me have started going already, I may slow down, because I will not have enough time to cross the street. If the cars in front of me are crossing as I am approaching, then I think, Okay, I want to get there so that I have a maximum amount o…	1	identify	1	9	Talks about listening to the flow of traffic and the indicators on the signals and their dog
R_12zfsFB5zNzNISq	Sighted	B05	I will pay attention to the traffic going down the parallel street as I approach the intersection. By listening, I will analyze the intersection and try to determine the order in which traffic from different directions begins moving. When I get to the curb of the intersection where I am going to start crossing I will stand there and observe the traffic pattern. Before I give the command to the …	1	identify	1	8	Talks about their service dog and listening to traffic
R_12zfsFB5zNzNISq	Sighted	B08	First, I am going to listen to the traffic that is parallel to my sides, lateral to me. When I come up to the intersection, I am going to line my shoulders up with the traffic, line my body up with the traffic. I am going to be listening to the cars that would be going on my left side or right. I am going to be waiting until they go clear through the intersection area of traffic. I will make a de…	1	identify	1	8	They describe how they cross the street and details about how the sun and other things help
R_12zfsFB5zNzNISq	Sighted	B07	I am looking for curb. I am trying to identify where the street is, identifying where cars are, which way they are crossing, or any cars there. For alignment, I am looking for that curb. Some of the crossings have that texture, differences between the sidewalk and the street. If it does not have, I just look for the curb. To be straight, I am again identifying where the cars are crossing. If you …	1	identify	1	6	feel for the curb and goes parallel with the cars
R_12zfsFB5zNzNISq	Sighted	B06	I would feel for the slope of the curb. Not every curb has a slope. Most of the time it is a slope, but some of them, it is a drop. That slope kind of points into the intersection. I usually feel where the curb starts to slant down, and then I reach over and touch the actual drop-off curb to make sure I am lined up with the street. If you just follow the slant, you may walk right into the oncomin…	1	identify	1	8	They feel for the slope and listen to the direction of traffic
R_12zfsFB5zNzNISq	Sighted	B01	I do not think so much about it. If I am there, I will not think how I am going to cross the street. I will simply approach to the curb and look at the light primarily. I will not even pay that much attention to the traffic. I will just pay attention to the light. I will look, yes, the light is good. I can cross the street. I will look both ways before I cross, make sure that there is no car tu…	0	chance	1	9	They said they can see the sign and look both ways for cars
R_12zfsFB5zNzNISq	Sighted	B02	As I am walking toward the corner, I will be paying attention to the configuration of that corner. I will look up at the street sign. I will be estimating how long it is going to take me to get from where I am at that point to the corner. Because maybe I have got enough time to speed up a little bit and get across. When I get ready to step out on the street, I watch for all those crazy people, al…	0	chance	1	8	They look for traffic and the light also steps out in front of traffic to force them to stop
R_12zfsFB5zNzNISq	Sighted	B03	I will not cross outside of crosswalks. I will typically look for the streetlights and pay attention to the traffic. If somebody is turning, then I have to watch out. Drivers may not necessarily yield to pedestrians in crosswalks at intersections. If I had arrived at the light when it was already green, I would still wait.	0	chance	1	7	They said they pay attention to street lights
R_12zfsFB5zNzNISq	Sighted	B04	I am walking up to this intersection. I am looking around and watching people in cars and different things. The main thing I am paying attention to is the walk sign. Does the walk sign indicate that I should go or not? That is the binary thing that I am noting. Unless there is a right turning car in front of me. Then I will make eye contact with them. They will have the idea that I am going to go…	0	chance	1	5	They look at the light and look for cars turning right and they said they lock eyes with drivers
R_12zfsFB5zNzNISq	Sighted	B05	I will pay attention to the traffic lights and/or do-not-cross indicators, and cross when it is appropriate. When the light is green, that is when you can cross. When it is not, you do not cross.	0	chance	1	6	They said they pay attention to the light
R_12zfsFB5zNzNISq	Sighted	B08	I am going to be looking both ways, looking at both lanes of traffic. I am going to wait for the cars to go through the intersection. I do not just go and steamboat through the traffic. I can go through probably 10 seconds or 15 seconds faster than a visually impaired could.	0	chance	1	8	They said they look both ways
R_12zfsFB5zNzNISq	Sighted	B07	I look for the crosswalk signs as well as the light. Is the light changing or not? I see the traffic and where it is coming from. I just look from left to right. Then make sure there is no traffic coming from across the intersection.	0	chance	1	7	They look both ways
R_12zfsFB5zNzNISq	Sighted	B06	If I am at a lighted intersection, the majority of my focus would be on the traffic signal. There would be some focus on the actual traffic itself, but mostly on the signal. When the light changes to yellow, I would not bother because you still have people coming slowly or turning. When it turns to green, I would go ahead and cross. There is usually a countdown on some lights. But normally, I loo…	0	chance	1	5	They said they look at the light turning green and yellow also look for cars turning right on red
R_12zfsFB5zNzNISq	Sighted	S01	If there is a button, I will just hit the button for the traffic to get to slow down and stop. If there is no button, I just kind of look left and right, to make sure that vehicles are not coming. Once I know that the road is clear, I just walk. It is simple!	1	chance	1	8	They click the cross walk but usually just check both ways before crossing
R_12zfsFB5zNzNISq	Sighted	S03	I usually just wait and pay attention to the traffic signals. Some people still turn even though the walk signal is on. When I take a step, I look to see who else is coming. If I do not see anyone else is coming, then I walk. If I came to the intersection and the walk sign is already on, I stop and check who else is coming and then walk. During that time, the walk sign would be gone. At that case…	1	chance	1	9	They said if they don't see any cars coming
R_12zfsFB5zNzNISq	Sighted	S02	As I am approaching the crosswalk, even before I press the button, the first thing I would do is to see who has the right-of-way. I will look what direction traffic is going. I will check who has the green light. I generally press the push-button no matter what. Sometimes even though the light is red, you can still cross if it is safe to do so. However, typically I will just wait for the light to…	1	chance	1	6	They pay attention to the lights, signals and cars also said they would cross if it was safe
R_12zfsFB5zNzNISq	Sighted	S04	You walk up and hit the button that you want to cross the street. You wait for the walk or do not walk sign to go. White usually means walk. I still look, because sometimes people run lights or still turn when the pedestrian lights on. Then walk across	1	chance	1	9	They said they watch the sign and look for cars
R_12zfsFB5zNzNISq	Sighted	S05	It depends on how much of a rush I am in. If it is a busy street, like in a downtown area, I would just wait for the cross traffic to have a red light, and the parallel traffic to have a green light. I turn and look, and make sure that nobody is trying to turn right or left across. If I was in a rush or it was not that crowded of an intersection, even if the light was green for cross traffic, I j…	1	chance	1	9	They described the lights and said they watch for cars
R_12zfsFB5zNzNISq	Sighted	S06	As I am approaching it, I am already looking at the signal to see if it started to count down. If so, I know I will probably be crossing the opposite direction by the time I get there. If it hasnt started to count down yet, then that means I have enough time to get to the intersection and cross that direction before the light will turn red. So, I can kind of speed up my walking if that is the ca…	1	chance	1	9	they said they can see the cars aren't coming and they j walk
R_12zfsFB5zNzNISq	Sighted	S07	I usually just press the button and then I will wait for the signal and watch for it to actually have the countdown for me to be safely walk over it. But depending on the intersections, busy or not, I do sometimes j-walk and just walk across when I notice it is not busy or there is no cars on the road.	1	chance	1	8	They watch the countdown and j walk
R_12zfsFB5zNzNISq	Sighted	S08	The first thing I do, without even looking at the cars or anything, is hit the button. So, the crosswalk will actually recognize that there is a person there. Then, I just wait and watch for the signal to change. I wait a couple seconds just so any cars that want to blow through the red light or anything can go. I do not really pay much attention to the cars. I guess I just watch the signal most …	1	chance	1	9	They said they watch the signal and watch the cars which if you were blind you couldn't
R_12zfsFB5zNzNISq	Sighted	S01	First, if there is a button on the signal that you can push, then I will push that. Next, I will face the direction I want to cross. Most of those signals, once they give you a walk signal, you will hear like a little beep, count down. But, I will take my primary cue from the traffic that is parallel to me. Because if they are going that usually means I can go. That means I can cross. I will also…	0	identify	1	9	Talk about their cane and the beeping from the signal
R_12zfsFB5zNzNISq	Sighted	S03	I will navigate to the pole where you press the button. I will get information depending on if the traffic has stopped or light has a signal. In my hometown, we have signals saying wait or you can cross now. If there are no signals like that, then I will listen for the sounds of cars. Lets say if I am going this way and I hear cars coming from beside me, which way is that sound going from?…	0	identify	1	8	They listen to the sound waves and for the cross walk to tell them its safe to cross
R_12zfsFB5zNzNISq	Sighted	S02	I will face the direction where the sound is coming from. I would be able to tell the dark and light differences and where the light sources are coming from. If I am using my dog, he would be able to know when the cars are coming and when they are not. He is trained to help me. I will use commands to communicate with my dog. I will first find the button. I know that they are usually located at ar…	0	identify	1	8	Talks about their service dog and rely on auditable signals
R_12zfsFB5zNzNISq	Sighted	S04	The ground is graded, and there are bumps up to let me know that I am getting near the curb. There are only 13 seconds to get across when the white person comes on the device and says it is okay to walk. There is usually an indicator by a tone or recorded voice. Usually, a tone would sound when it is okay to cross. Then I will have 13 seconds before it turns back to red that I cant walk. I essen…	0	identify	1	8	Talks about the bumps on the ground leading up to the street and the amount of time it takes to cross and listen to traffic
R_12zfsFB5zNzNISq	Sighted	S05	The first thing I will do is to listen for the traffic sound to understand what direction the traffic is coming from. Is it perpendicular to where I am trying to go or parallel? If it is perpendicular, then I will, of course, wait. I will find the crosswalk button mounted to stoplight poles. At some of the crosswalks, there are audio countdown devices that tell you how many seconds are left befor…	0	identify	1	7	Talks about listening to the traffic and the verbal count down
R_12zfsFB5zNzNISq	Sighted	S06	I am listening to the flow of traffic as I am approaching to the intersection. If the lane next to me is already moving, that means I will have to wait for the next cycle of traffic in order to cross the street. Because I will not have enough time to use the crosswalk by the time I get up there. If it is not moving, then that means the perpendicular traffic is moving. So, I will wait for that to …	0	identify	1	8	They listen to traffic and talk about using their canes
R_12zfsFB5zNzNISq	Sighted	S07	A lot of it is with sound patterns. I hit my cane in front of me and hear specific sounds echoing off. I could hear like there are not any cars or anything in front of me, depending on how it echoes back. If there is something in front, the sound diminishes quickly. I pay attention to the surroundings to hear. I feel the wind patterns with the cars. If I feel the wind going in front of me, then I…	0	identify	1	8	Talks about the sound patterns and their cane
R_12zfsFB5zNzNISq	Sighted	S08	I would start with listening for the cars that are braking at one of the stops. Generally, there are ramps at the intersections. So, I would feel where the sidewalk starts to slope down. Sometimes the crosswalk signal has some sort of noise that plays or changes to you can cross or it is counting down to stop. I listen to that. Drivers are supposed to give the right-of-way to the pedestrians. B…	0	identify	1	7	Listens to the traffic and feels for the slope of the curb
R_1BXaW9HMf8ea7T1	Sighted	B01	As I am approaching the curb, I will feel it is sloping down. This will indicate that I am getting closer to the street. I will stop and pay attention to what is going on around me. I will listen to my parallel traffic, the traffic that is going the same direction as I am. I will make sure that the cars are not turning. If this is an intersection that I do not cross on a regular basis, then I wil…	1	identify	1	3	It sounds like this person trusts and has experience with their dog, and that leads me to believe they actually have one, meaning they are blind, or closely know someone who is
R_1BXaW9HMf8ea7T1	Sighted	B02	My dog will stop at the curb. I will put my foot out to find the curb cut. If it is a curb with just a drop-off, I will know that I am going down. If there is a curb ramp, I will feel the domes on the surface of it. I will stand and listen at least one traffic cycle to get a sense of the traffic pattern. When I am walking up the block, before coming to that corner, I will pay attention to what th…	1	identify	1	6	they seem to know how the dog will act and mentions traffic cycles and right hand turns
R_1BXaW9HMf8ea7T1	Sighted	B03	I will find the curb at the edge. I will pay attention to the sound of traffic on both streets  the one I am approaching and the street beside me. At the corner, I will line up straight and listen to the parallel traffic flow. If there is a lot of traffic, it is good for me. I will listen to the cars going along beside me. I will wait until parallel traffic moves, and then I will start walking. …	1	identify	1	8	This person is legally blind, but has mentioned distance tools and things on their phone to help them. I don't think a non-blind person would think of that
R_1BXaW9HMf8ea7T1	Sighted	B04	When I am approaching an intersection, I am already listening for the flow of traffic. I might want to walk a little faster or slower. If the cars parallel to me have started going already, I may slow down, because I will not have enough time to cross the street. If the cars in front of me are crossing as I am approaching, then I think, Okay, I want to get there so that I have a maximum amount o…	1	identify	1	7	the description of using the dog, as well as the visualization provided sounds like someone who has experienced this often
R_1BXaW9HMf8ea7T1	Sighted	B05	I will pay attention to the traffic going down the parallel street as I approach the intersection. By listening, I will analyze the intersection and try to determine the order in which traffic from different directions begins moving. When I get to the curb of the intersection where I am going to start crossing I will stand there and observe the traffic pattern. Before I give the command to the …	1	identify	1	9	This person knows the training given to the dogs, and references things like listening to traffic patterns. If this person is not blind, I think they have either trained dogs, or the blind people
R_1BXaW9HMf8ea7T1	Sighted	B08	First, I am going to listen to the traffic that is parallel to my sides, lateral to me. When I come up to the intersection, I am going to line my shoulders up with the traffic, line my body up with the traffic. I am going to be listening to the cars that would be going on my left side or right. I am going to be waiting until they go clear through the intersection area of traffic. I will make a de…	1	identify	1	9	The description of the environment and procedure feels like they are talking from experience, as well as including details like the cane and the sun.
R_1BXaW9HMf8ea7T1	Sighted	B07	I am looking for curb. I am trying to identify where the street is, identifying where cars are, which way they are crossing, or any cars there. For alignment, I am looking for that curb. Some of the crossings have that texture, differences between the sidewalk and the street. If it does not have, I just look for the curb. To be straight, I am again identifying where the cars are crossing. If you …	1	identify	0	4	the use of ''horizontal" and "straight" threw me off.
R_1BXaW9HMf8ea7T1	Sighted	B06	I would feel for the slope of the curb. Not every curb has a slope. Most of the time it is a slope, but some of them, it is a drop. That slope kind of points into the intersection. I usually feel where the curb starts to slant down, and then I reach over and touch the actual drop-off curb to make sure I am lined up with the street. If you just follow the slant, you may walk right into the oncomin…	1	identify	1	10	they talked about reaching down to feel the curb, which I think isn't something a sighted person would consider or think about
R_1BXaW9HMf8ea7T1	Sighted	B01	I do not think so much about it. If I am there, I will not think how I am going to cross the street. I will simply approach to the curb and look at the light primarily. I will not even pay that much attention to the traffic. I will just pay attention to the light. I will look, yes, the light is good. I can cross the street. I will look both ways before I cross, make sure that there is no car tu…	0	chance	1	6	they feel unsure how to describe it if they were blind
R_1BXaW9HMf8ea7T1	Sighted	B02	As I am walking toward the corner, I will be paying attention to the configuration of that corner. I will look up at the street sign. I will be estimating how long it is going to take me to get from where I am at that point to the corner. Because maybe I have got enough time to speed up a little bit and get across. When I get ready to step out on the street, I watch for all those crazy people, al…	0	chance	1	2	it feels like a blind person wrote the first half, and a sighted person wrote the second half
R_1BXaW9HMf8ea7T1	Sighted	B03	I will not cross outside of crosswalks. I will typically look for the streetlights and pay attention to the traffic. If somebody is turning, then I have to watch out. Drivers may not necessarily yield to pedestrians in crosswalks at intersections. If I had arrived at the light when it was already green, I would still wait.	0	chance	0	9	I don't expect a blind person to cross outside of a crosswalk
R_1BXaW9HMf8ea7T1	Sighted	B04	I am walking up to this intersection. I am looking around and watching people in cars and different things. The main thing I am paying attention to is the walk sign. Does the walk sign indicate that I should go or not? That is the binary thing that I am noting. Unless there is a right turning car in front of me. Then I will make eye contact with them. They will have the idea that I am going to go…	0	chance	1	4	I do the exact same thing with right turning cars
R_1BXaW9HMf8ea7T1	Sighted	B05	I will pay attention to the traffic lights and/or do-not-cross indicators, and cross when it is appropriate. When the light is green, that is when you can cross. When it is not, you do not cross.	0	chance	1	0	too little information/too short of a paragraph to guess properly
R_1BXaW9HMf8ea7T1	Sighted	B08	I am going to be looking both ways, looking at both lanes of traffic. I am going to wait for the cars to go through the intersection. I do not just go and steamboat through the traffic. I can go through probably 10 seconds or 15 seconds faster than a visually impaired could.	0	chance	0	7	mentioning how much faster they can do it feels like a blind person guessing
R_1BXaW9HMf8ea7T1	Sighted	B07	I look for the crosswalk signs as well as the light. Is the light changing or not? I see the traffic and where it is coming from. I just look from left to right. Then make sure there is no traffic coming from across the intersection.	0	chance	0	3	I don't think most people look at the other changing lights when the cars are stopped and they are good to cross
R_1BXaW9HMf8ea7T1	Sighted	B06	If I am at a lighted intersection, the majority of my focus would be on the traffic signal. There would be some focus on the actual traffic itself, but mostly on the signal. When the light changes to yellow, I would not bother because you still have people coming slowly or turning. When it turns to green, I would go ahead and cross. There is usually a countdown on some lights. But normally, I loo…	0	chance	0	7	the talk of signals made it sound like they are looking across the street and at angles for different signals, or have not actually seen how traffic signals work
R_1BXaW9HMf8ea7T1	Sighted	S01	If there is a button, I will just hit the button for the traffic to get to slow down and stop. If there is no button, I just kind of look left and right, to make sure that vehicles are not coming. Once I know that the road is clear, I just walk. It is simple!	1	chance	0	7	I feel like a sighted person would mention that there are are colors or different images on the crosswalk. The last "It is simple!" makes me think they wish it were as simple for them
R_1BXaW9HMf8ea7T1	Sighted	S03	I usually just wait and pay attention to the traffic signals. Some people still turn even though the walk signal is on. When I take a step, I look to see who else is coming. If I do not see anyone else is coming, then I walk. If I came to the intersection and the walk sign is already on, I stop and check who else is coming and then walk. During that time, the walk sign would be gone. At that case…	1	chance	1	3	they talked about whether or not the cross walk is on already or not, and what that might mean
R_1BXaW9HMf8ea7T1	Sighted	S02	As I am approaching the crosswalk, even before I press the button, the first thing I would do is to see who has the right-of-way. I will look what direction traffic is going. I will check who has the green light. I generally press the push-button no matter what. Sometimes even though the light is red, you can still cross if it is safe to do so. However, typically I will just wait for the light to…	1	chance	1	3
R_1BXaW9HMf8ea7T1	Sighted	S04	You walk up and hit the button that you want to cross the street. You wait for the walk or do not walk sign to go. White usually means walk. I still look, because sometimes people run lights or still turn when the pedestrian lights on. Then walk across	1	chance	1	5	they're looking out for people driving recklessly and mention people turning with pedestrian lights, probably right turns
R_1BXaW9HMf8ea7T1	Sighted	S05	It depends on how much of a rush I am in. If it is a busy street, like in a downtown area, I would just wait for the cross traffic to have a red light, and the parallel traffic to have a green light. I turn and look, and make sure that nobody is trying to turn right or left across. If I was in a rush or it was not that crowded of an intersection, even if the light was green for cross traffic, I j…	1	chance	1	4	I think a blind person wouldn't be willing to cross without a signal, since most sighted people are cautious about it as well
R_1BXaW9HMf8ea7T1	Sighted	S06	As I am approaching it, I am already looking at the signal to see if it started to count down. If so, I know I will probably be crossing the opposite direction by the time I get there. If it hasnt started to count down yet, then that means I have enough time to get to the intersection and cross that direction before the light will turn red. So, I can kind of speed up my walking if that is the ca…	1	chance	0	0
R_1BXaW9HMf8ea7T1	Sighted	S07	I usually just press the button and then I will wait for the signal and watch for it to actually have the countdown for me to be safely walk over it. But depending on the intersections, busy or not, I do sometimes j-walk and just walk across when I notice it is not busy or there is no cars on the road.	1	chance	1	7	same reason as before. I feel like a blind person wouldn't consider jaywalking
R_1BXaW9HMf8ea7T1	Sighted	S08	The first thing I do, without even looking at the cars or anything, is hit the button. So, the crosswalk will actually recognize that there is a person there. Then, I just wait and watch for the signal to change. I wait a couple seconds just so any cars that want to blow through the red light or anything can go. I do not really pay much attention to the cars. I guess I just watch the signal most …	1	chance	1	4	I feel like a blind person is used to paying attention to the cars, and would put that in more
R_1BXaW9HMf8ea7T1	Sighted	S01	First, if there is a button on the signal that you can push, then I will push that. Next, I will face the direction I want to cross. Most of those signals, once they give you a walk signal, you will hear like a little beep, count down. But, I will take my primary cue from the traffic that is parallel to me. Because if they are going that usually means I can go. That means I can cross. I will also…	0	identify	1	8	This person might not be completely blind, but sounds like they have experienced this before
R_1BXaW9HMf8ea7T1	Sighted	S03	I will navigate to the pole where you press the button. I will get information depending on if the traffic has stopped or light has a signal. In my hometown, we have signals saying wait or you can cross now. If there are no signals like that, then I will listen for the sounds of cars. Lets say if I am going this way and I hear cars coming from beside me, which way is that sound going from?…	0	identify	0	6	the talk of sound waves and motions that we can't see make me think this person was trying to think of the words a blind person would use.
R_1BXaW9HMf8ea7T1	Sighted	S02	I will face the direction where the sound is coming from. I would be able to tell the dark and light differences and where the light sources are coming from. If I am using my dog, he would be able to know when the cars are coming and when they are not. He is trained to help me. I will use commands to communicate with my dog. I will first find the button. I know that they are usually located at ar…	0	identify	0	7	they mentioned how difficult it is to walk in a straight line, and just says "use commands" to direct the dog.
R_1BXaW9HMf8ea7T1	Sighted	S04	The ground is graded, and there are bumps up to let me know that I am getting near the curb. There are only 13 seconds to get across when the white person comes on the device and says it is okay to walk. There is usually an indicator by a tone or recorded voice. Usually, a tone would sound when it is okay to cross. Then I will have 13 seconds before it turns back to red that I cant walk. I essen…	0	identify	0	7	the use of the word "white person" made me think this person is not blind. if they were born blind wouldn't it just be "person" or "man" or "woman?"
R_1BXaW9HMf8ea7T1	Sighted	S05	The first thing I will do is to listen for the traffic sound to understand what direction the traffic is coming from. Is it perpendicular to where I am trying to go or parallel? If it is perpendicular, then I will, of course, wait. I will find the crosswalk button mounted to stoplight poles. At some of the crosswalks, there are audio countdown devices that tell you how many seconds are left befor…	0	identify	1	6	the person has guesses of time because they can't see the numbers
R_1BXaW9HMf8ea7T1	Sighted	S06	I am listening to the flow of traffic as I am approaching to the intersection. If the lane next to me is already moving, that means I will have to wait for the next cycle of traffic in order to cross the street. Because I will not have enough time to use the crosswalk by the time I get up there. If it is not moving, then that means the perpendicular traffic is moving. So, I will wait for that to …	0	identify	1	4	they mentioned the dots keeping them in line, and feeling the curb before walking. so far everyone has mentioned parallel traffic, but not all have mentioned traffic cycles
R_1BXaW9HMf8ea7T1	Sighted	S07	A lot of it is with sound patterns. I hit my cane in front of me and hear specific sounds echoing off. I could hear like there are not any cars or anything in front of me, depending on how it echoes back. If there is something in front, the sound diminishes quickly. I pay attention to the surroundings to hear. I feel the wind patterns with the cars. If I feel the wind going in front of me, then I…	0	identify	0	10	I don't think sound patterns are easy to pick up at a busy intersection. this person is talking about echolocation, which is very different from everything else so far, and not (fully) able to be utilized by most humans
R_1BXaW9HMf8ea7T1	Sighted	S08	I would start with listening for the cars that are braking at one of the stops. Generally, there are ramps at the intersections. So, I would feel where the sidewalk starts to slope down. Sometimes the crosswalk signal has some sort of noise that plays or changes to you can cross or it is counting down to stop. I listen to that. Drivers are supposed to give the right-of-way to the pedestrians. B…	0	identify	0	4	this one sounds more cautious and inexperienced from the other stories.
R_1C1KTcDJOoUGUT2	Sighted	B01	As I am approaching the curb, I will feel it is sloping down. This will indicate that I am getting closer to the street. I will stop and pay attention to what is going on around me. I will listen to my parallel traffic, the traffic that is going the same direction as I am. I will make sure that the cars are not turning. If this is an intersection that I do not cross on a regular basis, then I wil…	1	identify	1	7	Relies on dog for assistance but also the questions of what else they are listening for in addition to how much time is left on the countdown
R_1C1KTcDJOoUGUT2	Sighted	B02	My dog will stop at the curb. I will put my foot out to find the curb cut. If it is a curb with just a drop-off, I will know that I am going down. If there is a curb ramp, I will feel the domes on the surface of it. I will stand and listen at least one traffic cycle to get a sense of the traffic pattern. When I am walking up the block, before coming to that corner, I will pay attention to what th…	1	identify	1	9	Speaks from personal experience and explains differences in listening on two-way street vs four-way street
R_1C1KTcDJOoUGUT2	Sighted	B03	I will find the curb at the edge. I will pay attention to the sound of traffic on both streets  the one I am approaching and the street beside me. At the corner, I will line up straight and listen to the parallel traffic flow. If there is a lot of traffic, it is good for me. I will listen to the cars going along beside me. I will wait until parallel traffic moves, and then I will start walking. …	1	identify	1	9	Indicates that a lot of traffic is a good sign meaning they are relying on other senses for cues to cross
R_1C1KTcDJOoUGUT2	Sighted	B04	When I am approaching an intersection, I am already listening for the flow of traffic. I might want to walk a little faster or slower. If the cars parallel to me have started going already, I may slow down, because I will not have enough time to cross the street. If the cars in front of me are crossing as I am approaching, then I think, Okay, I want to get there so that I have a maximum amount o…	1	identify	0	6	A blind person would probably not recount every thought that goes through their head as they prepare to cross
R_1C1KTcDJOoUGUT2	Sighted	B05	I will pay attention to the traffic going down the parallel street as I approach the intersection. By listening, I will analyze the intersection and try to determine the order in which traffic from different directions begins moving. When I get to the curb of the intersection where I am going to start crossing I will stand there and observe the traffic pattern. Before I give the command to the …	1	identify	1	7	Indicates the how a dog would respond in the given situation
R_1C1KTcDJOoUGUT2	Sighted	B08	First, I am going to listen to the traffic that is parallel to my sides, lateral to me. When I come up to the intersection, I am going to line my shoulders up with the traffic, line my body up with the traffic. I am going to be listening to the cars that would be going on my left side or right. I am going to be waiting until they go clear through the intersection area of traffic. I will make a de…	1	identify	1	8	explains in detail what to do with a cane and what environmental cues to look out for
R_1C1KTcDJOoUGUT2	Sighted	B07	I am looking for curb. I am trying to identify where the street is, identifying where cars are, which way they are crossing, or any cars there. For alignment, I am looking for that curb. Some of the crossings have that texture, differences between the sidewalk and the street. If it does not have, I just look for the curb. To be straight, I am again identifying where the cars are crossing. If you …	1	identify	1	7	Focuses on texture cues
R_1C1KTcDJOoUGUT2	Sighted	B06	I would feel for the slope of the curb. Not every curb has a slope. Most of the time it is a slope, but some of them, it is a drop. That slope kind of points into the intersection. I usually feel where the curb starts to slant down, and then I reach over and touch the actual drop-off curb to make sure I am lined up with the street. If you just follow the slant, you may walk right into the oncomin…	1	identify	1	8	Takes the time to listen for the vehicles and explains what and where they're listening for
R_1C1KTcDJOoUGUT2	Sighted	B01	I do not think so much about it. If I am there, I will not think how I am going to cross the street. I will simply approach to the curb and look at the light primarily. I will not even pay that much attention to the traffic. I will just pay attention to the light. I will look, yes, the light is good. I can cross the street. I will look both ways before I cross, make sure that there is no car tu…	0	chance	0	9	A blind person might assume that a sighted person would not think through the processes the same as a blind person
R_1C1KTcDJOoUGUT2	Sighted	B02	As I am walking toward the corner, I will be paying attention to the configuration of that corner. I will look up at the street sign. I will be estimating how long it is going to take me to get from where I am at that point to the corner. Because maybe I have got enough time to speed up a little bit and get across. When I get ready to step out on the street, I watch for all those crazy people, al…	0	chance	0	9	It gave a step by step routine basically which for a sighted person it varies given circumstance
R_1C1KTcDJOoUGUT2	Sighted	B03	I will not cross outside of crosswalks. I will typically look for the streetlights and pay attention to the traffic. If somebody is turning, then I have to watch out. Drivers may not necessarily yield to pedestrians in crosswalks at intersections. If I had arrived at the light when it was already green, I would still wait.	0	chance	0	8	A sighted person would walk across if they saw there was no traffic
R_1C1KTcDJOoUGUT2	Sighted	B04	I am walking up to this intersection. I am looking around and watching people in cars and different things. The main thing I am paying attention to is the walk sign. Does the walk sign indicate that I should go or not? That is the binary thing that I am noting. Unless there is a right turning car in front of me. Then I will make eye contact with them. They will have the idea that I am going to go…	0	chance	1	8	A blind person would realistically not be able to make eye contact with the car turning
R_1C1KTcDJOoUGUT2	Sighted	B05	I will pay attention to the traffic lights and/or do-not-cross indicators, and cross when it is appropriate. When the light is green, that is when you can cross. When it is not, you do not cross.	0	chance	0	8	Heavily reliant on the lights to indicate when they can cross
R_1C1KTcDJOoUGUT2	Sighted	B08	I am going to be looking both ways, looking at both lanes of traffic. I am going to wait for the cars to go through the intersection. I do not just go and steamboat through the traffic. I can go through probably 10 seconds or 15 seconds faster than a visually impaired could.	0	chance	1	8	A blind person would not indicate that he could move faster than another blind person could.
R_1C1KTcDJOoUGUT2	Sighted	B07	I look for the crosswalk signs as well as the light. Is the light changing or not? I see the traffic and where it is coming from. I just look from left to right. Then make sure there is no traffic coming from across the intersection.	0	chance	0	8	Blind person because they dismiss whatever the light indicates and rely on traffic movement
R_1C1KTcDJOoUGUT2	Sighted	B06	If I am at a lighted intersection, the majority of my focus would be on the traffic signal. There would be some focus on the actual traffic itself, but mostly on the signal. When the light changes to yellow, I would not bother because you still have people coming slowly or turning. When it turns to green, I would go ahead and cross. There is usually a countdown on some lights. But normally, I loo…	0	chance	0	7	Focused on traffic signal rather than all the other factors
R_1C1KTcDJOoUGUT2	Sighted	S01	If there is a button, I will just hit the button for the traffic to get to slow down and stop. If there is no button, I just kind of look left and right, to make sure that vehicles are not coming. Once I know that the road is clear, I just walk. It is simple!	1	chance	1	5	It could be either or but a sighted person would not contemplate crossing the road for long if there is no traffic
R_1C1KTcDJOoUGUT2	Sighted	S03	I usually just wait and pay attention to the traffic signals. Some people still turn even though the walk signal is on. When I take a step, I look to see who else is coming. If I do not see anyone else is coming, then I walk. If I came to the intersection and the walk sign is already on, I stop and check who else is coming and then walk. During that time, the walk sign would be gone. At that case…	1	chance	1	5	Could be either or but the person waited for traffic signal rather than solely going based on traffic first
R_1C1KTcDJOoUGUT2	Sighted	S02	As I am approaching the crosswalk, even before I press the button, the first thing I would do is to see who has the right-of-way. I will look what direction traffic is going. I will check who has the green light. I generally press the push-button no matter what. Sometimes even though the light is red, you can still cross if it is safe to do so. However, typically I will just wait for the light to…	1	chance	1	8	Because they said it was fine to cross even if the light is red.
R_1C1KTcDJOoUGUT2	Sighted	S04	You walk up and hit the button that you want to cross the street. You wait for the walk or do not walk sign to go. White usually means walk. I still look, because sometimes people run lights or still turn when the pedestrian lights on. Then walk across	1	chance	1	8	A blind person would not be able to see the walk or do not walk sign from the distance they were from the sign and would have to refer solely to the movement and sound of the vehicles.
R_1C1KTcDJOoUGUT2	Sighted	S05	It depends on how much of a rush I am in. If it is a busy street, like in a downtown area, I would just wait for the cross traffic to have a red light, and the parallel traffic to have a green light. I turn and look, and make sure that nobody is trying to turn right or left across. If I was in a rush or it was not that crowded of an intersection, even if the light was green for cross traffic, I j…	1	chance	0	8	They are relying on the car movement more than the lights
R_1C1KTcDJOoUGUT2	Sighted	S06	As I am approaching it, I am already looking at the signal to see if it started to count down. If so, I know I will probably be crossing the opposite direction by the time I get there. If it hasnt started to count down yet, then that means I have enough time to get to the intersection and cross that direction before the light will turn red. So, I can kind of speed up my walking if that is the ca…	1	chance	1	7	They account for multiple factors instead of being focused either solely on traffic or the lights
R_1C1KTcDJOoUGUT2	Sighted	S07	I usually just press the button and then I will wait for the signal and watch for it to actually have the countdown for me to be safely walk over it. But depending on the intersections, busy or not, I do sometimes j-walk and just walk across when I notice it is not busy or there is no cars on the road.	1	chance	1	8	A blind person is less likely to j-walk than a sighted person
R_1C1KTcDJOoUGUT2	Sighted	S08	The first thing I do, without even looking at the cars or anything, is hit the button. So, the crosswalk will actually recognize that there is a person there. Then, I just wait and watch for the signal to change. I wait a couple seconds just so any cars that want to blow through the red light or anything can go. I do not really pay much attention to the cars. I guess I just watch the signal most …	1	chance	0	9	A blind person would be more cautious.
R_1C1KTcDJOoUGUT2	Sighted	S01	First, if there is a button on the signal that you can push, then I will push that. Next, I will face the direction I want to cross. Most of those signals, once they give you a walk signal, you will hear like a little beep, count down. But, I will take my primary cue from the traffic that is parallel to me. Because if they are going that usually means I can go. That means I can cross. I will also…	0	identify	1	8	Person knows to hold up cane so oncoming traffic knows they are blind
R_1C1KTcDJOoUGUT2	Sighted	S03	I will navigate to the pole where you press the button. I will get information depending on if the traffic has stopped or light has a signal. In my hometown, we have signals saying wait or you can cross now. If there are no signals like that, then I will listen for the sounds of cars. Lets say if I am going this way and I hear cars coming from beside me, which way is that sound going from?…	0	identify	1	8	Dependent on if there is traffic or not for cues
R_1C1KTcDJOoUGUT2	Sighted	S02	I will face the direction where the sound is coming from. I would be able to tell the dark and light differences and where the light sources are coming from. If I am using my dog, he would be able to know when the cars are coming and when they are not. He is trained to help me. I will use commands to communicate with my dog. I will first find the button. I know that they are usually located at ar…	0	identify	0	8	A blind person would have a walking stick to know which way the curb was
R_1C1KTcDJOoUGUT2	Sighted	S04	The ground is graded, and there are bumps up to let me know that I am getting near the curb. There are only 13 seconds to get across when the white person comes on the device and says it is okay to walk. There is usually an indicator by a tone or recorded voice. Usually, a tone would sound when it is okay to cross. Then I will have 13 seconds before it turns back to red that I cant walk. I essen…	0	identify	0	10	A blind person would not know what color the signs are
R_1C1KTcDJOoUGUT2	Sighted	S05	The first thing I will do is to listen for the traffic sound to understand what direction the traffic is coming from. Is it perpendicular to where I am trying to go or parallel? If it is perpendicular, then I will, of course, wait. I will find the crosswalk button mounted to stoplight poles. At some of the crosswalks, there are audio countdown devices that tell you how many seconds are left befor…	0	identify	1	10	Rather than continuing after the timer has begun, they waited until the next round
R_1C1KTcDJOoUGUT2	Sighted	S06	I am listening to the flow of traffic as I am approaching to the intersection. If the lane next to me is already moving, that means I will have to wait for the next cycle of traffic in order to cross the street. Because I will not have enough time to use the crosswalk by the time I get up there. If it is not moving, then that means the perpendicular traffic is moving. So, I will wait for that to …	0	identify	0	10	A blind person would not be able to see the dots on the road
R_1C1KTcDJOoUGUT2	Sighted	S07	A lot of it is with sound patterns. I hit my cane in front of me and hear specific sounds echoing off. I could hear like there are not any cars or anything in front of me, depending on how it echoes back. If there is something in front, the sound diminishes quickly. I pay attention to the surroundings to hear. I feel the wind patterns with the cars. If I feel the wind going in front of me, then I…	0	identify	1	6	A sighted person would not know to slap the cane on the curb unless that is made up than I would change to a sighted person pretending
R_1C1KTcDJOoUGUT2	Sighted	S08	I would start with listening for the cars that are braking at one of the stops. Generally, there are ramps at the intersections. So, I would feel where the sidewalk starts to slope down. Sometimes the crosswalk signal has some sort of noise that plays or changes to you can cross or it is counting down to stop. I listen to that. Drivers are supposed to give the right-of-way to the pedestrians. B…	0	identify	1	10	Speaks from personal experience especially in terms of cars turning on red lights
R_1CeSPbsoHJ6bwOs	Blind	B01	As I am approaching the curb, I will feel it is sloping down. This will indicate that I am getting closer to the street. I will stop and pay attention to what is going on around me. I will listen to my parallel traffic, the traffic that is going the same direction as I am. I will make sure that the cars are not turning. If this is an intersection that I do not cross on a regular basis, then I wil…	1	identify	1	10	The dog approaching curbs sharply does freak sighted folks out as only another guide dog handler would know.
R_1CeSPbsoHJ6bwOs	Blind	B02	My dog will stop at the curb. I will put my foot out to find the curb cut. If it is a curb with just a drop-off, I will know that I am going down. If there is a curb ramp, I will feel the domes on the surface of it. I will stand and listen at least one traffic cycle to get a sense of the traffic pattern. When I am walking up the block, before coming to that corner, I will pay attention to what th…	1	identify	1	10	Lots of waiting and evaluating before attempting to cross. Also the tactile foot probing at the curb is accurate.
R_1CeSPbsoHJ6bwOs	Blind	B03	I will find the curb at the edge. I will pay attention to the sound of traffic on both streets  the one I am approaching and the street beside me. At the corner, I will line up straight and listen to the parallel traffic flow. If there is a lot of traffic, it is good for me. I will listen to the cars going along beside me. I will wait until parallel traffic moves, and then I will start walking. …	1	identify	1	8	a normal sighted person wouldn't know about the distance magnifier.
R_1CeSPbsoHJ6bwOs	Blind	B04	When I am approaching an intersection, I am already listening for the flow of traffic. I might want to walk a little faster or slower. If the cars parallel to me have started going already, I may slow down, because I will not have enough time to cross the street. If the cars in front of me are crossing as I am approaching, then I think, Okay, I want to get there so that I have a maximum amount o…	1	identify	1	4	I am not sure what they mean by lining themselves up in the curb and feeling all over the place for the cross walk buttons when you can use the dog for that..
R_1CeSPbsoHJ6bwOs	Blind	B05	I will pay attention to the traffic going down the parallel street as I approach the intersection. By listening, I will analyze the intersection and try to determine the order in which traffic from different directions begins moving. When I get to the curb of the intersection where I am going to start crossing I will stand there and observe the traffic pattern. Before I give the command to the …	1	identify	1	10	Yes, wait for that car next to you to go straight through the intersection before crossing as that car can be your protector against other cars wanting to turn.
R_1CeSPbsoHJ6bwOs	Blind	B08	First, I am going to listen to the traffic that is parallel to my sides, lateral to me. When I come up to the intersection, I am going to line my shoulders up with the traffic, line my body up with the traffic. I am going to be listening to the cars that would be going on my left side or right. I am going to be waiting until they go clear through the intersection area of traffic. I will make a de…	1	identify	1	8	using familiar landmarks comes second nature while out and about. I have missgivings about the sun helping with directions, but a person with better vision could use that tool on a sunny day.
R_1CeSPbsoHJ6bwOs	Blind	B07	I am looking for curb. I am trying to identify where the street is, identifying where cars are, which way they are crossing, or any cars there. For alignment, I am looking for that curb. Some of the crossings have that texture, differences between the sidewalk and the street. If it does not have, I just look for the curb. To be straight, I am again identifying where the cars are crossing. If you …	1	identify	0	8	How are they "looking for that curb" They seemed to ramble and unsure how to cross horizontally which most people don't use that term in crossing streets. We use parallel and perpendicular.
R_1CeSPbsoHJ6bwOs	Blind	B06	I would feel for the slope of the curb. Not every curb has a slope. Most of the time it is a slope, but some of them, it is a drop. That slope kind of points into the intersection. I usually feel where the curb starts to slant down, and then I reach over and touch the actual drop-off curb to make sure I am lined up with the street. If you just follow the slant, you may walk right into the oncomin…	1	identify	1	10	Yes, those curb cuts throwing you out into the middle of the intersection throw us off. always go to one side or the other of the slope down.
R_1CeSPbsoHJ6bwOs	Blind	B01	I do not think so much about it. If I am there, I will not think how I am going to cross the street. I will simply approach to the curb and look at the light primarily. I will not even pay that much attention to the traffic. I will just pay attention to the light. I will look, yes, the light is good. I can cross the street. I will look both ways before I cross, make sure that there is no car tu…	0	chance	1	9	looking both ways is almost an afterthought.
R_1CeSPbsoHJ6bwOs	Blind	B02	As I am walking toward the corner, I will be paying attention to the configuration of that corner. I will look up at the street sign. I will be estimating how long it is going to take me to get from where I am at that point to the corner. Because maybe I have got enough time to speed up a little bit and get across. When I get ready to step out on the street, I watch for all those crazy people, al…	0	chance	1	8	speed up to catch that light. Impatiently stepping out to force drivers to yield.
R_1CeSPbsoHJ6bwOs	Blind	B03	I will not cross outside of crosswalks. I will typically look for the streetlights and pay attention to the traffic. If somebody is turning, then I have to watch out. Drivers may not necessarily yield to pedestrians in crosswalks at intersections. If I had arrived at the light when it was already green, I would still wait.	0	chance	0	7	Sighted people don't always follow the rules in crossing streets.
R_1CeSPbsoHJ6bwOs	Blind	B04	I am walking up to this intersection. I am looking around and watching people in cars and different things. The main thing I am paying attention to is the walk sign. Does the walk sign indicate that I should go or not? That is the binary thing that I am noting. Unless there is a right turning car in front of me. Then I will make eye contact with them. They will have the idea that I am going to go…	0	chance	1	9	making eye contact with the right turn lane driver gives this one away.
R_1CeSPbsoHJ6bwOs	Blind	B05	I will pay attention to the traffic lights and/or do-not-cross indicators, and cross when it is appropriate. When the light is green, that is when you can cross. When it is not, you do not cross.	0	chance	1	9	Simple and to the point. Sighted people think crossing streets is the easiest thing in the world with little to no problem solving involved.
R_1CeSPbsoHJ6bwOs	Blind	B08	I am going to be looking both ways, looking at both lanes of traffic. I am going to wait for the cars to go through the intersection. I do not just go and steamboat through the traffic. I can go through probably 10 seconds or 15 seconds faster than a visually impaired could.	0	chance	1	10	always confident that they can get somewhere faster and just as safely as a blind person.
R_1CeSPbsoHJ6bwOs	Blind	B07	I look for the crosswalk signs as well as the light. Is the light changing or not? I see the traffic and where it is coming from. I just look from left to right. Then make sure there is no traffic coming from across the intersection.	0	chance	0	6	Most sighted people don't use all 3 methods of safety before crossing the street.
R_1CeSPbsoHJ6bwOs	Blind	B06	If I am at a lighted intersection, the majority of my focus would be on the traffic signal. There would be some focus on the actual traffic itself, but mostly on the signal. When the light changes to yellow, I would not bother because you still have people coming slowly or turning. When it turns to green, I would go ahead and cross. There is usually a countdown on some lights. But normally, I loo…	0	chance	1	9	Always watching the light changes but verify before attempting to cross.
R_1CeSPbsoHJ6bwOs	Blind	S01	If there is a button, I will just hit the button for the traffic to get to slow down and stop. If there is no button, I just kind of look left and right, to make sure that vehicles are not coming. Once I know that the road is clear, I just walk. It is simple!	1	chance	1	10	Tippical as sighted people think crossing streets is simple and always safe to cross if it's quiet regardless of crosswalk signals.
R_1CeSPbsoHJ6bwOs	Blind	S03	I usually just wait and pay attention to the traffic signals. Some people still turn even though the walk signal is on. When I take a step, I look to see who else is coming. If I do not see anyone else is coming, then I walk. If I came to the intersection and the walk sign is already on, I stop and check who else is coming and then walk. During that time, the walk sign would be gone. At that case…	1	chance	1	8	Just a quick look this way and that, but almost always go.
R_1CeSPbsoHJ6bwOs	Blind	S02	As I am approaching the crosswalk, even before I press the button, the first thing I would do is to see who has the right-of-way. I will look what direction traffic is going. I will check who has the green light. I generally press the push-button no matter what. Sometimes even though the light is red, you can still cross if it is safe to do so. However, typically I will just wait for the light to…	1	chance	1	5	not sure on this one as they discuss traffic patterns more than relying on the crosswalk buttons which is typical. They do tend to push that button whether it's needed or not however.
R_1CeSPbsoHJ6bwOs	Blind	S04	You walk up and hit the button that you want to cross the street. You wait for the walk or do not walk sign to go. White usually means walk. I still look, because sometimes people run lights or still turn when the pedestrian lights on. Then walk across	1	chance	1	10	rely on the crosswalk button but using the look both ways before crossing. Safety first.
R_1CeSPbsoHJ6bwOs	Blind	S05	It depends on how much of a rush I am in. If it is a busy street, like in a downtown area, I would just wait for the cross traffic to have a red light, and the parallel traffic to have a green light. I turn and look, and make sure that nobody is trying to turn right or left across. If I was in a rush or it was not that crowded of an intersection, even if the light was green for cross traffic, I j…	1	chance	1	10	If the crossing suits them fine, if not, they will risk the cross.
R_1CeSPbsoHJ6bwOs	Blind	S06	As I am approaching it, I am already looking at the signal to see if it started to count down. If so, I know I will probably be crossing the opposite direction by the time I get there. If it hasnt started to count down yet, then that means I have enough time to get to the intersection and cross that direction before the light will turn red. So, I can kind of speed up my walking if that is the ca…	1	chance	1	10	Looking ahead at that walk sign and jay walking is always an option.
R_1CeSPbsoHJ6bwOs	Blind	S07	I usually just press the button and then I will wait for the signal and watch for it to actually have the countdown for me to be safely walk over it. But depending on the intersections, busy or not, I do sometimes j-walk and just walk across when I notice it is not busy or there is no cars on the road.	1	chance	1	8	an accurate assessment using the button for busy intersections or jay walk if it's not busy.
R_1CeSPbsoHJ6bwOs	Blind	S08	The first thing I do, without even looking at the cars or anything, is hit the button. So, the crosswalk will actually recognize that there is a person there. Then, I just wait and watch for the signal to change. I wait a couple seconds just so any cars that want to blow through the red light or anything can go. I do not really pay much attention to the cars. I guess I just watch the signal most …	1	chance	1	8	jabbing that cross walk button is second nature to a sighted person where as a blind person sometimes won't even bother using it but rather rely on traffic patterns.
R_1CeSPbsoHJ6bwOs	Blind	S01	First, if there is a button on the signal that you can push, then I will push that. Next, I will face the direction I want to cross. Most of those signals, once they give you a walk signal, you will hear like a little beep, count down. But, I will take my primary cue from the traffic that is parallel to me. Because if they are going that usually means I can go. That means I can cross. I will also…	0	identify	1	10	As this is the technique I use, I would say this is accurate. Following that parallel traffic surge
R_1CeSPbsoHJ6bwOs	Blind	S03	I will navigate to the pole where you press the button. I will get information depending on if the traffic has stopped or light has a signal. In my hometown, we have signals saying wait or you can cross now. If there are no signals like that, then I will listen for the sounds of cars. Lets say if I am going this way and I hear cars coming from beside me, which way is that sound going from?…	0	identify	0	7	listening to the sound waves coming in and out of focus is a bit too much. We also don't probe around all over the curb with the cane. We also find that curb cut-out first before looking for the crosswalk button if there even is one.
R_1CeSPbsoHJ6bwOs	Blind	S02	I will face the direction where the sound is coming from. I would be able to tell the dark and light differences and where the light sources are coming from. If I am using my dog, he would be able to know when the cars are coming and when they are not. He is trained to help me. I will use commands to communicate with my dog. I will first find the button. I know that they are usually located at ar…	0	identify	0	5	I am a bit confused about the dark and light rational and being able to tell where the light is coming from.
R_1CeSPbsoHJ6bwOs	Blind	S04	The ground is graded, and there are bumps up to let me know that I am getting near the curb. There are only 13 seconds to get across when the white person comes on the device and says it is okay to walk. There is usually an indicator by a tone or recorded voice. Usually, a tone would sound when it is okay to cross. Then I will have 13 seconds before it turns back to red that I cant walk. I essen…	0	identify	0	6	blind people don't look at the crosswalk countdown.
R_1CeSPbsoHJ6bwOs	Blind	S05	The first thing I will do is to listen for the traffic sound to understand what direction the traffic is coming from. Is it perpendicular to where I am trying to go or parallel? If it is perpendicular, then I will, of course, wait. I will find the crosswalk button mounted to stoplight poles. At some of the crosswalks, there are audio countdown devices that tell you how many seconds are left befor…	0	identify	1	8	Blind people usually wait a sicle or two before crossing to fully understand the traffic pattern. I was hesitant when they mentioned feeling the crosswalk lines with their cane, not sure what that's about.
R_1CeSPbsoHJ6bwOs	Blind	S06	I am listening to the flow of traffic as I am approaching to the intersection. If the lane next to me is already moving, that means I will have to wait for the next cycle of traffic in order to cross the street. Because I will not have enough time to use the crosswalk by the time I get up there. If it is not moving, then that means the perpendicular traffic is moving. So, I will wait for that to …	0	identify	1	10	paying close attention to the traffic patterns before even getting to the curb is in every blind person's subconscious.
R_1CeSPbsoHJ6bwOs	Blind	S07	A lot of it is with sound patterns. I hit my cane in front of me and hear specific sounds echoing off. I could hear like there are not any cars or anything in front of me, depending on how it echoes back. If there is something in front, the sound diminishes quickly. I pay attention to the surroundings to hear. I feel the wind patterns with the cars. If I feel the wind going in front of me, then I…	0	identify	1	8	Lots of detail about sounds bouncing off objects and paying attention to the wind patterns
R_1CeSPbsoHJ6bwOs	Blind	S08	I would start with listening for the cars that are braking at one of the stops. Generally, there are ramps at the intersections. So, I would feel where the sidewalk starts to slope down. Sometimes the crosswalk signal has some sort of noise that plays or changes to you can cross or it is counting down to stop. I listen to that. Drivers are supposed to give the right-of-way to the pedestrians. B…	0	identify	0	5	Not sure that listening to breaks should be the primary indicator for street crossings.
R_1Echn54TcA3VryH	Sighted	B01	As I am approaching the curb, I will feel it is sloping down. This will indicate that I am getting closer to the street. I will stop and pay attention to what is going on around me. I will listen to my parallel traffic, the traffic that is going the same direction as I am. I will make sure that the cars are not turning. If this is an intersection that I do not cross on a regular basis, then I wil…	1	identify	1	6	The descriptive part about the countdown made me believe this is a blind person.
R_1Echn54TcA3VryH	Sighted	B02	My dog will stop at the curb. I will put my foot out to find the curb cut. If it is a curb with just a drop-off, I will know that I am going down. If there is a curb ramp, I will feel the domes on the surface of it. I will stand and listen at least one traffic cycle to get a sense of the traffic pattern. When I am walking up the block, before coming to that corner, I will pay attention to what th…	1	identify	1	8	Them says that they'd rather have a busy street than an empty street makes me believe they are blind.
R_1Echn54TcA3VryH	Sighted	B03	I will find the curb at the edge. I will pay attention to the sound of traffic on both streets  the one I am approaching and the street beside me. At the corner, I will line up straight and listen to the parallel traffic flow. If there is a lot of traffic, it is good for me. I will listen to the cars going along beside me. I will wait until parallel traffic moves, and then I will start walking. …	1	identify	0	6
R_1Echn54TcA3VryH	Sighted	B04	When I am approaching an intersection, I am already listening for the flow of traffic. I might want to walk a little faster or slower. If the cars parallel to me have started going already, I may slow down, because I will not have enough time to cross the street. If the cars in front of me are crossing as I am approaching, then I think, Okay, I want to get there so that I have a maximum amount o…	1	identify	1	8	The detail and caution that every place can be different makes me feel this is a truly blind person.
R_1Echn54TcA3VryH	Sighted	B05	I will pay attention to the traffic going down the parallel street as I approach the intersection. By listening, I will analyze the intersection and try to determine the order in which traffic from different directions begins moving. When I get to the curb of the intersection where I am going to start crossing I will stand there and observe the traffic pattern. Before I give the command to the …	1	identify	1	6
R_1Echn54TcA3VryH	Sighted	B08	First, I am going to listen to the traffic that is parallel to my sides, lateral to me. When I come up to the intersection, I am going to line my shoulders up with the traffic, line my body up with the traffic. I am going to be listening to the cars that would be going on my left side or right. I am going to be waiting until they go clear through the intersection area of traffic. I will make a de…	1	identify	1	8	The way they talk about all the different ways environments feel make me feel like this is a blind person speaking.
R_1Echn54TcA3VryH	Sighted	B07	I am looking for curb. I am trying to identify where the street is, identifying where cars are, which way they are crossing, or any cars there. For alignment, I am looking for that curb. Some of the crossings have that texture, differences between the sidewalk and the street. If it does not have, I just look for the curb. To be straight, I am again identifying where the cars are crossing. If you …	1	identify	1	8
R_1Echn54TcA3VryH	Sighted	B06	I would feel for the slope of the curb. Not every curb has a slope. Most of the time it is a slope, but some of them, it is a drop. That slope kind of points into the intersection. I usually feel where the curb starts to slant down, and then I reach over and touch the actual drop-off curb to make sure I am lined up with the street. If you just follow the slant, you may walk right into the oncomin…	1	identify	0	3
R_1Echn54TcA3VryH	Sighted	B01	I do not think so much about it. If I am there, I will not think how I am going to cross the street. I will simply approach to the curb and look at the light primarily. I will not even pay that much attention to the traffic. I will just pay attention to the light. I will look, yes, the light is good. I can cross the street. I will look both ways before I cross, make sure that there is no car tu…	0	chance	0	7
R_1Echn54TcA3VryH	Sighted	B02	As I am walking toward the corner, I will be paying attention to the configuration of that corner. I will look up at the street sign. I will be estimating how long it is going to take me to get from where I am at that point to the corner. Because maybe I have got enough time to speed up a little bit and get across. When I get ready to step out on the street, I watch for all those crazy people, al…	0	chance	0	4
R_1Echn54TcA3VryH	Sighted	B03	I will not cross outside of crosswalks. I will typically look for the streetlights and pay attention to the traffic. If somebody is turning, then I have to watch out. Drivers may not necessarily yield to pedestrians in crosswalks at intersections. If I had arrived at the light when it was already green, I would still wait.	0	chance	1	6
R_1Echn54TcA3VryH	Sighted	B04	I am walking up to this intersection. I am looking around and watching people in cars and different things. The main thing I am paying attention to is the walk sign. Does the walk sign indicate that I should go or not? That is the binary thing that I am noting. Unless there is a right turning car in front of me. Then I will make eye contact with them. They will have the idea that I am going to go…	0	chance	0	8
R_1Echn54TcA3VryH	Sighted	B05	I will pay attention to the traffic lights and/or do-not-cross indicators, and cross when it is appropriate. When the light is green, that is when you can cross. When it is not, you do not cross.	0	chance	0	6
R_1Echn54TcA3VryH	Sighted	B08	I am going to be looking both ways, looking at both lanes of traffic. I am going to wait for the cars to go through the intersection. I do not just go and steamboat through the traffic. I can go through probably 10 seconds or 15 seconds faster than a visually impaired could.	0	chance	1	6
R_1Echn54TcA3VryH	Sighted	B07	I look for the crosswalk signs as well as the light. Is the light changing or not? I see the traffic and where it is coming from. I just look from left to right. Then make sure there is no traffic coming from across the intersection.	0	chance	0	7
R_1Echn54TcA3VryH	Sighted	B06	If I am at a lighted intersection, the majority of my focus would be on the traffic signal. There would be some focus on the actual traffic itself, but mostly on the signal. When the light changes to yellow, I would not bother because you still have people coming slowly or turning. When it turns to green, I would go ahead and cross. There is usually a countdown on some lights. But normally, I loo…	0	chance	1	6
R_1Echn54TcA3VryH	Sighted	S01	If there is a button, I will just hit the button for the traffic to get to slow down and stop. If there is no button, I just kind of look left and right, to make sure that vehicles are not coming. Once I know that the road is clear, I just walk. It is simple!	1	chance	0	5
R_1Echn54TcA3VryH	Sighted	S03	I usually just wait and pay attention to the traffic signals. Some people still turn even though the walk signal is on. When I take a step, I look to see who else is coming. If I do not see anyone else is coming, then I walk. If I came to the intersection and the walk sign is already on, I stop and check who else is coming and then walk. During that time, the walk sign would be gone. At that case…	1	chance	1	8
R_1Echn54TcA3VryH	Sighted	S02	As I am approaching the crosswalk, even before I press the button, the first thing I would do is to see who has the right-of-way. I will look what direction traffic is going. I will check who has the green light. I generally press the push-button no matter what. Sometimes even though the light is red, you can still cross if it is safe to do so. However, typically I will just wait for the light to…	1	chance	0	5
R_1Echn54TcA3VryH	Sighted	S04	You walk up and hit the button that you want to cross the street. You wait for the walk or do not walk sign to go. White usually means walk. I still look, because sometimes people run lights or still turn when the pedestrian lights on. Then walk across	1	chance	0	7
R_1Echn54TcA3VryH	Sighted	S05	It depends on how much of a rush I am in. If it is a busy street, like in a downtown area, I would just wait for the cross traffic to have a red light, and the parallel traffic to have a green light. I turn and look, and make sure that nobody is trying to turn right or left across. If I was in a rush or it was not that crowded of an intersection, even if the light was green for cross traffic, I j…	1	chance	1	7
R_1Echn54TcA3VryH	Sighted	S06	As I am approaching it, I am already looking at the signal to see if it started to count down. If so, I know I will probably be crossing the opposite direction by the time I get there. If it hasnt started to count down yet, then that means I have enough time to get to the intersection and cross that direction before the light will turn red. So, I can kind of speed up my walking if that is the ca…	1	chance	0	7
R_1Echn54TcA3VryH	Sighted	S07	I usually just press the button and then I will wait for the signal and watch for it to actually have the countdown for me to be safely walk over it. But depending on the intersections, busy or not, I do sometimes j-walk and just walk across when I notice it is not busy or there is no cars on the road.	1	chance	1	7
R_1Echn54TcA3VryH	Sighted	S08	The first thing I do, without even looking at the cars or anything, is hit the button. So, the crosswalk will actually recognize that there is a person there. Then, I just wait and watch for the signal to change. I wait a couple seconds just so any cars that want to blow through the red light or anything can go. I do not really pay much attention to the cars. I guess I just watch the signal most …	1	chance	1	7
R_1Echn54TcA3VryH	Sighted	S01	First, if there is a button on the signal that you can push, then I will push that. Next, I will face the direction I want to cross. Most of those signals, once they give you a walk signal, you will hear like a little beep, count down. But, I will take my primary cue from the traffic that is parallel to me. Because if they are going that usually means I can go. That means I can cross. I will also…	0	identify	0	8
R_1Echn54TcA3VryH	Sighted	S03	I will navigate to the pole where you press the button. I will get information depending on if the traffic has stopped or light has a signal. In my hometown, we have signals saying wait or you can cross now. If there are no signals like that, then I will listen for the sounds of cars. Lets say if I am going this way and I hear cars coming from beside me, which way is that sound going from?…	0	identify	0	5
R_1Echn54TcA3VryH	Sighted	S02	I will face the direction where the sound is coming from. I would be able to tell the dark and light differences and where the light sources are coming from. If I am using my dog, he would be able to know when the cars are coming and when they are not. He is trained to help me. I will use commands to communicate with my dog. I will first find the button. I know that they are usually located at ar…	0	identify	1	8
R_1Echn54TcA3VryH	Sighted	S04	The ground is graded, and there are bumps up to let me know that I am getting near the curb. There are only 13 seconds to get across when the white person comes on the device and says it is okay to walk. There is usually an indicator by a tone or recorded voice. Usually, a tone would sound when it is okay to cross. Then I will have 13 seconds before it turns back to red that I cant walk. I essen…	0	identify	0	8
R_1Echn54TcA3VryH	Sighted	S05	The first thing I will do is to listen for the traffic sound to understand what direction the traffic is coming from. Is it perpendicular to where I am trying to go or parallel? If it is perpendicular, then I will, of course, wait. I will find the crosswalk button mounted to stoplight poles. At some of the crosswalks, there are audio countdown devices that tell you how many seconds are left befor…	0	identify	0	8	The tense in which they are talking is passive and seems like what they are describing is not something they have done before.
R_1Echn54TcA3VryH	Sighted	S06	I am listening to the flow of traffic as I am approaching to the intersection. If the lane next to me is already moving, that means I will have to wait for the next cycle of traffic in order to cross the street. Because I will not have enough time to use the crosswalk by the time I get up there. If it is not moving, then that means the perpendicular traffic is moving. So, I will wait for that to …	0	identify	0	5
R_1Echn54TcA3VryH	Sighted	S07	A lot of it is with sound patterns. I hit my cane in front of me and hear specific sounds echoing off. I could hear like there are not any cars or anything in front of me, depending on how it echoes back. If there is something in front, the sound diminishes quickly. I pay attention to the surroundings to hear. I feel the wind patterns with the cars. If I feel the wind going in front of me, then I…	0	identify	1	6
R_1Echn54TcA3VryH	Sighted	S08	I would start with listening for the cars that are braking at one of the stops. Generally, there are ramps at the intersections. So, I would feel where the sidewalk starts to slope down. Sometimes the crosswalk signal has some sort of noise that plays or changes to you can cross or it is counting down to stop. I listen to that. Drivers are supposed to give the right-of-way to the pedestrians. B…	0	identify	0	4
R_1f3LNBa6hMVKQK0	Sighted	B01	As I am approaching the curb, I will feel it is sloping down. This will indicate that I am getting closer to the street. I will stop and pay attention to what is going on around me. I will listen to my parallel traffic, the traffic that is going the same direction as I am. I will make sure that the cars are not turning. If this is an intersection that I do not cross on a regular basis, then I wil…	1	identify	1	10	this person seems to have a lot of experience working with the dog they speak of. also they talk about how people will freak out if they get close to the curb. I don't think a slighted person will talk about this.
R_1f3LNBa6hMVKQK0	Sighted	B02	My dog will stop at the curb. I will put my foot out to find the curb cut. If it is a curb with just a drop-off, I will know that I am going down. If there is a curb ramp, I will feel the domes on the surface of it. I will stand and listen at least one traffic cycle to get a sense of the traffic pattern. When I am walking up the block, before coming to that corner, I will pay attention to what th…	1	identify	1	8	As a slighted person I don't often think about people turning right as a problem when crossing the street because I can just see if someone is coming. I think that this person is blind because they put much more thought into the little details like that.
R_1f3LNBa6hMVKQK0	Sighted	B03	I will find the curb at the edge. I will pay attention to the sound of traffic on both streets  the one I am approaching and the street beside me. At the corner, I will line up straight and listen to the parallel traffic flow. If there is a lot of traffic, it is good for me. I will listen to the cars going along beside me. I will wait until parallel traffic moves, and then I will start walking. …	1	identify	1	8	I think this is a blind person because use an app on their phone which i don't think many sighted people would know about.
R_1f3LNBa6hMVKQK0	Sighted	B04	When I am approaching an intersection, I am already listening for the flow of traffic. I might want to walk a little faster or slower. If the cars parallel to me have started going already, I may slow down, because I will not have enough time to cross the street. If the cars in front of me are crossing as I am approaching, then I think, Okay, I want to get there so that I have a maximum amount o…	1	identify	1	9	i do not fell like a sighted person could go into this much detail. I also do not think they would know to speed up if they cars next to them are stopped.
R_1f3LNBa6hMVKQK0	Sighted	B05	I will pay attention to the traffic going down the parallel street as I approach the intersection. By listening, I will analyze the intersection and try to determine the order in which traffic from different directions begins moving. When I get to the curb of the intersection where I am going to start crossing I will stand there and observe the traffic pattern. Before I give the command to the …	1	identify	1	9	this person seems like they could teach a class on how to cross the street. it is very detailed and again focuses on things like people turning right.
R_1f3LNBa6hMVKQK0	Sighted	B08	First, I am going to listen to the traffic that is parallel to my sides, lateral to me. When I come up to the intersection, I am going to line my shoulders up with the traffic, line my body up with the traffic. I am going to be listening to the cars that would be going on my left side or right. I am going to be waiting until they go clear through the intersection area of traffic. I will make a de…	1	identify	1	6	This way of thinking about lining yourself up with traffic doesn't sound like something i slighted person would think of. also i don't think many slighted people rely on the sun for directions anymore.
R_1f3LNBa6hMVKQK0	Sighted	B07	I am looking for curb. I am trying to identify where the street is, identifying where cars are, which way they are crossing, or any cars there. For alignment, I am looking for that curb. Some of the crossings have that texture, differences between the sidewalk and the street. If it does not have, I just look for the curb. To be straight, I am again identifying where the cars are crossing. If you …	1	identify	0	7	this person didn't talk about how they will and that seems to be their main point of focus. they also don't mention sound very much and I think a blind person would.
R_1f3LNBa6hMVKQK0	Sighted	B06	I would feel for the slope of the curb. Not every curb has a slope. Most of the time it is a slope, but some of them, it is a drop. That slope kind of points into the intersection. I usually feel where the curb starts to slant down, and then I reach over and touch the actual drop-off curb to make sure I am lined up with the street. If you just follow the slant, you may walk right into the oncomin…	1	identify	1	10	I don't think i sighted person would have this much to say and i don't think they would know loud cars mess everything up.
R_1f3LNBa6hMVKQK0	Sighted	B01	I do not think so much about it. If I am there, I will not think how I am going to cross the street. I will simply approach to the curb and look at the light primarily. I will not even pay that much attention to the traffic. I will just pay attention to the light. I will look, yes, the light is good. I can cross the street. I will look both ways before I cross, make sure that there is no car tu…	0	chance	0	5	I think this is just what a blind person pretended to be sighted would say.
R_1f3LNBa6hMVKQK0	Sighted	B02	As I am walking toward the corner, I will be paying attention to the configuration of that corner. I will look up at the street sign. I will be estimating how long it is going to take me to get from where I am at that point to the corner. Because maybe I have got enough time to speed up a little bit and get across. When I get ready to step out on the street, I watch for all those crazy people, al…	0	chance	0	8	I think they put too much thought into it.
R_1f3LNBa6hMVKQK0	Sighted	B03	I will not cross outside of crosswalks. I will typically look for the streetlights and pay attention to the traffic. If somebody is turning, then I have to watch out. Drivers may not necessarily yield to pedestrians in crosswalks at intersections. If I had arrived at the light when it was already green, I would still wait.	0	chance	0	5	i fell like most sighted people go if the light is green.
R_1f3LNBa6hMVKQK0	Sighted	B04	I am walking up to this intersection. I am looking around and watching people in cars and different things. The main thing I am paying attention to is the walk sign. Does the walk sign indicate that I should go or not? That is the binary thing that I am noting. Unless there is a right turning car in front of me. Then I will make eye contact with them. They will have the idea that I am going to go…	0	chance	1	8	they said eye contact that's what made me think they can see.
R_1f3LNBa6hMVKQK0	Sighted	B05	I will pay attention to the traffic lights and/or do-not-cross indicators, and cross when it is appropriate. When the light is green, that is when you can cross. When it is not, you do not cross.	0	chance	1	8	its simple and to the point this is how i think.
R_1f3LNBa6hMVKQK0	Sighted	B08	I am going to be looking both ways, looking at both lanes of traffic. I am going to wait for the cars to go through the intersection. I do not just go and steamboat through the traffic. I can go through probably 10 seconds or 15 seconds faster than a visually impaired could.	0	chance	1	3	I only say this because i don't think a visual impaired person would say they could go faster than a visual impaired person.
R_1f3LNBa6hMVKQK0	Sighted	B07	I look for the crosswalk signs as well as the light. Is the light changing or not? I see the traffic and where it is coming from. I just look from left to right. Then make sure there is no traffic coming from across the intersection.	0	chance	1	9	they didn't even worry about the button they only rely on what they can see.
R_1f3LNBa6hMVKQK0	Sighted	B06	If I am at a lighted intersection, the majority of my focus would be on the traffic signal. There would be some focus on the actual traffic itself, but mostly on the signal. When the light changes to yellow, I would not bother because you still have people coming slowly or turning. When it turns to green, I would go ahead and cross. There is usually a countdown on some lights. But normally, I loo…	0	chance	0	5	I don't think a sighted person would say lighted intersection.
R_1f3LNBa6hMVKQK0	Sighted	S01	If there is a button, I will just hit the button for the traffic to get to slow down and stop. If there is no button, I just kind of look left and right, to make sure that vehicles are not coming. Once I know that the road is clear, I just walk. It is simple!	1	chance	1	9	simple and what i see as natural
R_1f3LNBa6hMVKQK0	Sighted	S03	I usually just wait and pay attention to the traffic signals. Some people still turn even though the walk signal is on. When I take a step, I look to see who else is coming. If I do not see anyone else is coming, then I walk. If I came to the intersection and the walk sign is already on, I stop and check who else is coming and then walk. During that time, the walk sign would be gone. At that case…	1	chance	0	6	This just doesn't feel like how a sighted person thinks about an intersection.
R_1f3LNBa6hMVKQK0	Sighted	S02	As I am approaching the crosswalk, even before I press the button, the first thing I would do is to see who has the right-of-way. I will look what direction traffic is going. I will check who has the green light. I generally press the push-button no matter what. Sometimes even though the light is red, you can still cross if it is safe to do so. However, typically I will just wait for the light to…	1	chance	1	7	I don't know it just seems like what i do.
R_1f3LNBa6hMVKQK0	Sighted	S04	You walk up and hit the button that you want to cross the street. You wait for the walk or do not walk sign to go. White usually means walk. I still look, because sometimes people run lights or still turn when the pedestrian lights on. Then walk across	1	chance	0	3	I just never think about the color of the person so maybe a visually impaired person would.
R_1f3LNBa6hMVKQK0	Sighted	S05	It depends on how much of a rush I am in. If it is a busy street, like in a downtown area, I would just wait for the cross traffic to have a red light, and the parallel traffic to have a green light. I turn and look, and make sure that nobody is trying to turn right or left across. If I was in a rush or it was not that crowded of an intersection, even if the light was green for cross traffic, I j…	1	chance	1	9	this just sounds like how a slighted person would cross. we don't wait sometimes.
R_1f3LNBa6hMVKQK0	Sighted	S06	As I am approaching it, I am already looking at the signal to see if it started to count down. If so, I know I will probably be crossing the opposite direction by the time I get there. If it hasnt started to count down yet, then that means I have enough time to get to the intersection and cross that direction before the light will turn red. So, I can kind of speed up my walking if that is the ca…	1	chance	1	8	i feel like mos blind people don't consider j walking an option.
R_1f3LNBa6hMVKQK0	Sighted	S07	I usually just press the button and then I will wait for the signal and watch for it to actually have the countdown for me to be safely walk over it. But depending on the intersections, busy or not, I do sometimes j-walk and just walk across when I notice it is not busy or there is no cars on the road.	1	chance	1	5	again this just sounds natural to me.
R_1f3LNBa6hMVKQK0	Sighted	S08	The first thing I do, without even looking at the cars or anything, is hit the button. So, the crosswalk will actually recognize that there is a person there. Then, I just wait and watch for the signal to change. I wait a couple seconds just so any cars that want to blow through the red light or anything can go. I do not really pay much attention to the cars. I guess I just watch the signal most …	1	chance	1	8	I feel like if this was a faker they would play attention to the cars.
R_1f3LNBa6hMVKQK0	Sighted	S01	First, if there is a button on the signal that you can push, then I will push that. Next, I will face the direction I want to cross. Most of those signals, once they give you a walk signal, you will hear like a little beep, count down. But, I will take my primary cue from the traffic that is parallel to me. Because if they are going that usually means I can go. That means I can cross. I will also…	0	identify	1	5	i think they talk about this in a way that makes it feel natural.
R_1f3LNBa6hMVKQK0	Sighted	S03	I will navigate to the pole where you press the button. I will get information depending on if the traffic has stopped or light has a signal. In my hometown, we have signals saying wait or you can cross now. If there are no signals like that, then I will listen for the sounds of cars. Lets say if I am going this way and I hear cars coming from beside me, which way is that sound going from?…	0	identify	0	7	they guess found the pole and didn't explain how they would find it. they didn't pay attention to any smaller details like a believe a blind person would.
R_1f3LNBa6hMVKQK0	Sighted	S02	I will face the direction where the sound is coming from. I would be able to tell the dark and light differences and where the light sources are coming from. If I am using my dog, he would be able to know when the cars are coming and when they are not. He is trained to help me. I will use commands to communicate with my dog. I will first find the button. I know that they are usually located at ar…	0	identify	1	9	I don't think that many sighted people would talk about being able to see the light difference. That is the main thing that stuck out to me to make me this is this is a BVI person.
R_1f3LNBa6hMVKQK0	Sighted	S04	The ground is graded, and there are bumps up to let me know that I am getting near the curb. There are only 13 seconds to get across when the white person comes on the device and says it is okay to walk. There is usually an indicator by a tone or recorded voice. Usually, a tone would sound when it is okay to cross. Then I will have 13 seconds before it turns back to red that I cant walk. I essen…	0	identify	0	7	I think this person relies on the poles so much and not any other land marks or senses.
R_1f3LNBa6hMVKQK0	Sighted	S05	The first thing I will do is to listen for the traffic sound to understand what direction the traffic is coming from. Is it perpendicular to where I am trying to go or parallel? If it is perpendicular, then I will, of course, wait. I will find the crosswalk button mounted to stoplight poles. At some of the crosswalks, there are audio countdown devices that tell you how many seconds are left befor…	0	identify	1	7	this person just seemed like they had a lot of experience dealing with intersection. they talked about how most just beep and don't count so since they don't know how much time they have they don't go.
R_1f3LNBa6hMVKQK0	Sighted	S06	I am listening to the flow of traffic as I am approaching to the intersection. If the lane next to me is already moving, that means I will have to wait for the next cycle of traffic in order to cross the street. Because I will not have enough time to use the crosswalk by the time I get up there. If it is not moving, then that means the perpendicular traffic is moving. So, I will wait for that to …	0	identify	1	6	I think that most slighted people would not consider the parallel street as a sign of when to cross or explain how that helps them so well.
R_1f3LNBa6hMVKQK0	Sighted	S07	A lot of it is with sound patterns. I hit my cane in front of me and hear specific sounds echoing off. I could hear like there are not any cars or anything in front of me, depending on how it echoes back. If there is something in front, the sound diminishes quickly. I pay attention to the surroundings to hear. I feel the wind patterns with the cars. If I feel the wind going in front of me, then I…	0	identify	0	7	I don't think blind people often use their cane to listen for echos or rely on the wind to tell them if cars are passing by. I think these are things a slighted person might assume.
R_1f3LNBa6hMVKQK0	Sighted	S08	I would start with listening for the cars that are braking at one of the stops. Generally, there are ramps at the intersections. So, I would feel where the sidewalk starts to slope down. Sometimes the crosswalk signal has some sort of noise that plays or changes to you can cross or it is counting down to stop. I listen to that. Drivers are supposed to give the right-of-way to the pedestrians. B…	0	identify	0	9	they seems to only rely on the sound of brakes.
R_1F9bEKJUC9fIyvw	Sighted	B01	As I am approaching the curb, I will feel it is sloping down. This will indicate that I am getting closer to the street. I will stop and pay attention to what is going on around me. I will listen to my parallel traffic, the traffic that is going the same direction as I am. I will make sure that the cars are not turning. If this is an intersection that I do not cross on a regular basis, then I wil…	1	identify	1	3	The person mentioned how walking up to the edge of the curb with the dog freaks people out. This makes the passage sound like this person is speaking from direct experience with the situation. However, I don't know if that is truly what guide-dogs do.
R_1F9bEKJUC9fIyvw	Sighted	B02	My dog will stop at the curb. I will put my foot out to find the curb cut. If it is a curb with just a drop-off, I will know that I am going down. If there is a curb ramp, I will feel the domes on the surface of it. I will stand and listen at least one traffic cycle to get a sense of the traffic pattern. When I am walking up the block, before coming to that corner, I will pay attention to what th…	1	identify	1	5	This person started making observations before they even got to the intersection, and sounded like they were speaking from experience.
R_1F9bEKJUC9fIyvw	Sighted	B03	I will find the curb at the edge. I will pay attention to the sound of traffic on both streets  the one I am approaching and the street beside me. At the corner, I will line up straight and listen to the parallel traffic flow. If there is a lot of traffic, it is good for me. I will listen to the cars going along beside me. I will wait until parallel traffic moves, and then I will start walking. …	1	identify	1	1	They benefited from auditory cues of heavy traffic. I have no idea what a distance magnifier is, but I am assuming it allows this person to see or be read the colors of the light. How would they know if the lane is a turn lane?
R_1F9bEKJUC9fIyvw	Sighted	B04	When I am approaching an intersection, I am already listening for the flow of traffic. I might want to walk a little faster or slower. If the cars parallel to me have started going already, I may slow down, because I will not have enough time to cross the street. If the cars in front of me are crossing as I am approaching, then I think, Okay, I want to get there so that I have a maximum amount o…	1	identify	1	6	They seem to be speaking from experience with ease, and they know to keep moving through the intersection. I wonder if the dog would stop them if the car was coming though?
R_1F9bEKJUC9fIyvw	Sighted	B05	I will pay attention to the traffic going down the parallel street as I approach the intersection. By listening, I will analyze the intersection and try to determine the order in which traffic from different directions begins moving. When I get to the curb of the intersection where I am going to start crossing I will stand there and observe the traffic pattern. Before I give the command to the …	1	identify	1	6	This person seems to be speaking from experience, and gave detailed instructions.
R_1F9bEKJUC9fIyvw	Sighted	B08	First, I am going to listen to the traffic that is parallel to my sides, lateral to me. When I come up to the intersection, I am going to line my shoulders up with the traffic, line my body up with the traffic. I am going to be listening to the cars that would be going on my left side or right. I am going to be waiting until they go clear through the intersection area of traffic. I will make a de…	1	identify	1	2	Everything they said made sense, except trusting the sun. I could understand feeling the heat or light at certain times of day, but I don't understand how that would help you navigate an urban area.
R_1F9bEKJUC9fIyvw	Sighted	B07	I am looking for curb. I am trying to identify where the street is, identifying where cars are, which way they are crossing, or any cars there. For alignment, I am looking for that curb. Some of the crossings have that texture, differences between the sidewalk and the street. If it does not have, I just look for the curb. To be straight, I am again identifying where the cars are crossing. If you …	1	identify	1	6
R_1F9bEKJUC9fIyvw	Sighted	B06	I would feel for the slope of the curb. Not every curb has a slope. Most of the time it is a slope, but some of them, it is a drop. That slope kind of points into the intersection. I usually feel where the curb starts to slant down, and then I reach over and touch the actual drop-off curb to make sure I am lined up with the street. If you just follow the slant, you may walk right into the oncomin…	1	identify	1	6	They seem to understand a large amount of inconveniences I would not have thought of.
R_1F9bEKJUC9fIyvw	Sighted	B01	I do not think so much about it. If I am there, I will not think how I am going to cross the street. I will simply approach to the curb and look at the light primarily. I will not even pay that much attention to the traffic. I will just pay attention to the light. I will look, yes, the light is good. I can cross the street. I will look both ways before I cross, make sure that there is no car tu…	0	chance	1	6	This is what I do
R_1F9bEKJUC9fIyvw	Sighted	B02	As I am walking toward the corner, I will be paying attention to the configuration of that corner. I will look up at the street sign. I will be estimating how long it is going to take me to get from where I am at that point to the corner. Because maybe I have got enough time to speed up a little bit and get across. When I get ready to step out on the street, I watch for all those crazy people, al…	0	chance	0	6	This person seems to over-sell how incautious they are.
R_1F9bEKJUC9fIyvw	Sighted	B03	I will not cross outside of crosswalks. I will typically look for the streetlights and pay attention to the traffic. If somebody is turning, then I have to watch out. Drivers may not necessarily yield to pedestrians in crosswalks at intersections. If I had arrived at the light when it was already green, I would still wait.	0	chance	0	4	Why would someone wait when they have the crosswalk signal still?
R_1F9bEKJUC9fIyvw	Sighted	B04	I am walking up to this intersection. I am looking around and watching people in cars and different things. The main thing I am paying attention to is the walk sign. Does the walk sign indicate that I should go or not? That is the binary thing that I am noting. Unless there is a right turning car in front of me. Then I will make eye contact with them. They will have the idea that I am going to go…	0	chance	1	7
R_1F9bEKJUC9fIyvw	Sighted	B05	I will pay attention to the traffic lights and/or do-not-cross indicators, and cross when it is appropriate. When the light is green, that is when you can cross. When it is not, you do not cross.	0	chance	0	2	Which light are they talking about? If the light is for the parallel traffic, you could cross when it is green, but you would still need to look for people who are turning.
R_1F9bEKJUC9fIyvw	Sighted	B08	I am going to be looking both ways, looking at both lanes of traffic. I am going to wait for the cars to go through the intersection. I do not just go and steamboat through the traffic. I can go through probably 10 seconds or 15 seconds faster than a visually impaired could.	0	chance	0	1	They give subtext that they are not visually impaired, but they still don't rely on the crosswalk signal.
R_1F9bEKJUC9fIyvw	Sighted	B07	I look for the crosswalk signs as well as the light. Is the light changing or not? I see the traffic and where it is coming from. I just look from left to right. Then make sure there is no traffic coming from across the intersection.	0	chance	1	5
R_1F9bEKJUC9fIyvw	Sighted	B06	If I am at a lighted intersection, the majority of my focus would be on the traffic signal. There would be some focus on the actual traffic itself, but mostly on the signal. When the light changes to yellow, I would not bother because you still have people coming slowly or turning. When it turns to green, I would go ahead and cross. There is usually a countdown on some lights. But normally, I loo…	0	chance	1	6
R_1F9bEKJUC9fIyvw	Sighted	S01	If there is a button, I will just hit the button for the traffic to get to slow down and stop. If there is no button, I just kind of look left and right, to make sure that vehicles are not coming. Once I know that the road is clear, I just walk. It is simple!	1	chance	1	6
R_1F9bEKJUC9fIyvw	Sighted	S03	I usually just wait and pay attention to the traffic signals. Some people still turn even though the walk signal is on. When I take a step, I look to see who else is coming. If I do not see anyone else is coming, then I walk. If I came to the intersection and the walk sign is already on, I stop and check who else is coming and then walk. During that time, the walk sign would be gone. At that case…	1	chance	1	4	They seem to be speaking from real experience, like how drivers turn even with a cross-walk light on.
R_1F9bEKJUC9fIyvw	Sighted	S02	As I am approaching the crosswalk, even before I press the button, the first thing I would do is to see who has the right-of-way. I will look what direction traffic is going. I will check who has the green light. I generally press the push-button no matter what. Sometimes even though the light is red, you can still cross if it is safe to do so. However, typically I will just wait for the light to…	1	chance	1	6	This is what I do.
R_1F9bEKJUC9fIyvw	Sighted	S04	You walk up and hit the button that you want to cross the street. You wait for the walk or do not walk sign to go. White usually means walk. I still look, because sometimes people run lights or still turn when the pedestrian lights on. Then walk across	1	chance	1	6	I relate to this
R_1F9bEKJUC9fIyvw	Sighted	S05	It depends on how much of a rush I am in. If it is a busy street, like in a downtown area, I would just wait for the cross traffic to have a red light, and the parallel traffic to have a green light. I turn and look, and make sure that nobody is trying to turn right or left across. If I was in a rush or it was not that crowded of an intersection, even if the light was green for cross traffic, I j…	1	chance	1	7	This is what I do.
R_1F9bEKJUC9fIyvw	Sighted	S06	As I am approaching it, I am already looking at the signal to see if it started to count down. If so, I know I will probably be crossing the opposite direction by the time I get there. If it hasnt started to count down yet, then that means I have enough time to get to the intersection and cross that direction before the light will turn red. So, I can kind of speed up my walking if that is the ca…	1	chance	1	6
R_1F9bEKJUC9fIyvw	Sighted	S07	I usually just press the button and then I will wait for the signal and watch for it to actually have the countdown for me to be safely walk over it. But depending on the intersections, busy or not, I do sometimes j-walk and just walk across when I notice it is not busy or there is no cars on the road.	1	chance	1	5
R_1F9bEKJUC9fIyvw	Sighted	S08	The first thing I do, without even looking at the cars or anything, is hit the button. So, the crosswalk will actually recognize that there is a person there. Then, I just wait and watch for the signal to change. I wait a couple seconds just so any cars that want to blow through the red light or anything can go. I do not really pay much attention to the cars. I guess I just watch the signal most …	1	chance	1	6
R_1F9bEKJUC9fIyvw	Sighted	S01	First, if there is a button on the signal that you can push, then I will push that. Next, I will face the direction I want to cross. Most of those signals, once they give you a walk signal, you will hear like a little beep, count down. But, I will take my primary cue from the traffic that is parallel to me. Because if they are going that usually means I can go. That means I can cross. I will also…	0	identify	1	4	They know to rely more on themselves and their hearing over the traffic signal.
R_1F9bEKJUC9fIyvw	Sighted	S03	I will navigate to the pole where you press the button. I will get information depending on if the traffic has stopped or light has a signal. In my hometown, we have signals saying wait or you can cross now. If there are no signals like that, then I will listen for the sounds of cars. Lets say if I am going this way and I hear cars coming from beside me, which way is that sound going from?…	0	identify	0	4	This person was describing more sound waves than practical tips.
R_1F9bEKJUC9fIyvw	Sighted	S02	I will face the direction where the sound is coming from. I would be able to tell the dark and light differences and where the light sources are coming from. If I am using my dog, he would be able to know when the cars are coming and when they are not. He is trained to help me. I will use commands to communicate with my dog. I will first find the button. I know that they are usually located at ar…	0	identify	0	4	They mentioned the light turning red. I could not fully understand what they meant by "dark and light differences". Do they mean headlights?
R_1F9bEKJUC9fIyvw	Sighted	S04	The ground is graded, and there are bumps up to let me know that I am getting near the curb. There are only 13 seconds to get across when the white person comes on the device and says it is okay to walk. There is usually an indicator by a tone or recorded voice. Usually, a tone would sound when it is okay to cross. Then I will have 13 seconds before it turns back to red that I cant walk. I essen…	0	identify	0	1	It sounds like a blind person, but can they see the white person signal?
R_1F9bEKJUC9fIyvw	Sighted	S05	The first thing I will do is to listen for the traffic sound to understand what direction the traffic is coming from. Is it perpendicular to where I am trying to go or parallel? If it is perpendicular, then I will, of course, wait. I will find the crosswalk button mounted to stoplight poles. At some of the crosswalks, there are audio countdown devices that tell you how many seconds are left befor…	0	identify	0	3	This person did not provide an instance where there is no audio cue from the crossing sign. Everything they said makes sense, my only hesitancy is how reliant they are on that audio cue.
R_1F9bEKJUC9fIyvw	Sighted	S06	I am listening to the flow of traffic as I am approaching to the intersection. If the lane next to me is already moving, that means I will have to wait for the next cycle of traffic in order to cross the street. Because I will not have enough time to use the crosswalk by the time I get up there. If it is not moving, then that means the perpendicular traffic is moving. So, I will wait for that to …	0	identify	1	5
R_1F9bEKJUC9fIyvw	Sighted	S07	A lot of it is with sound patterns. I hit my cane in front of me and hear specific sounds echoing off. I could hear like there are not any cars or anything in front of me, depending on how it echoes back. If there is something in front, the sound diminishes quickly. I pay attention to the surroundings to hear. I feel the wind patterns with the cars. If I feel the wind going in front of me, then I…	0	identify	0	6	I doubt you could hear the echolocation of your cane instead of the sounds of motors running or traffic moving.
R_1F9bEKJUC9fIyvw	Sighted	S08	I would start with listening for the cars that are braking at one of the stops. Generally, there are ramps at the intersections. So, I would feel where the sidewalk starts to slope down. Sometimes the crosswalk signal has some sort of noise that plays or changes to you can cross or it is counting down to stop. I listen to that. Drivers are supposed to give the right-of-way to the pedestrians. B…	0	identify	1	3	This all makes sense, but it was a lot less detailed than the previous descriptions.
R_1feljNvVBETxejN	Sighted	B01	As I am approaching the curb, I will feel it is sloping down. This will indicate that I am getting closer to the street. I will stop and pay attention to what is going on around me. I will listen to my parallel traffic, the traffic that is going the same direction as I am. I will make sure that the cars are not turning. If this is an intersection that I do not cross on a regular basis, then I wil…	1	identify	1	8	speaks of having a guide dog
R_1feljNvVBETxejN	Sighted	B02	My dog will stop at the curb. I will put my foot out to find the curb cut. If it is a curb with just a drop-off, I will know that I am going down. If there is a curb ramp, I will feel the domes on the surface of it. I will stand and listen at least one traffic cycle to get a sense of the traffic pattern. When I am walking up the block, before coming to that corner, I will pay attention to what th…	1	identify	1	5	speaks of being confused if there are not a lot of cars
R_1feljNvVBETxejN	Sighted	B03	I will find the curb at the edge. I will pay attention to the sound of traffic on both streets  the one I am approaching and the street beside me. At the corner, I will line up straight and listen to the parallel traffic flow. If there is a lot of traffic, it is good for me. I will listen to the cars going along beside me. I will wait until parallel traffic moves, and then I will start walking. …	1	identify	0	10	It tells how the light turns green or red, a blind person would not be able to see such thing
R_1feljNvVBETxejN	Sighted	B04	When I am approaching an intersection, I am already listening for the flow of traffic. I might want to walk a little faster or slower. If the cars parallel to me have started going already, I may slow down, because I will not have enough time to cross the street. If the cars in front of me are crossing as I am approaching, then I think, Okay, I want to get there so that I have a maximum amount o…	1	identify	1	5	gave many examples of past experience
R_1feljNvVBETxejN	Sighted	B05	I will pay attention to the traffic going down the parallel street as I approach the intersection. By listening, I will analyze the intersection and try to determine the order in which traffic from different directions begins moving. When I get to the curb of the intersection where I am going to start crossing I will stand there and observe the traffic pattern. Before I give the command to the …	1	identify	0	8	Describes the movement of moving cars and when they move.
R_1feljNvVBETxejN	Sighted	B08	First, I am going to listen to the traffic that is parallel to my sides, lateral to me. When I come up to the intersection, I am going to line my shoulders up with the traffic, line my body up with the traffic. I am going to be listening to the cars that would be going on my left side or right. I am going to be waiting until they go clear through the intersection area of traffic. I will make a de…	1	identify	1	6	speaks of sounds
R_1feljNvVBETxejN	Sighted	B07	I am looking for curb. I am trying to identify where the street is, identifying where cars are, which way they are crossing, or any cars there. For alignment, I am looking for that curb. Some of the crossings have that texture, differences between the sidewalk and the street. If it does not have, I just look for the curb. To be straight, I am again identifying where the cars are crossing. If you …	1	identify	1	5	talks of texture differences
R_1feljNvVBETxejN	Sighted	B06	I would feel for the slope of the curb. Not every curb has a slope. Most of the time it is a slope, but some of them, it is a drop. That slope kind of points into the intersection. I usually feel where the curb starts to slant down, and then I reach over and touch the actual drop-off curb to make sure I am lined up with the street. If you just follow the slant, you may walk right into the oncomin…	1	identify	1	5	speaks of fear when hearing is distorted and being uncomfortable
R_1feljNvVBETxejN	Sighted	B01	I do not think so much about it. If I am there, I will not think how I am going to cross the street. I will simply approach to the curb and look at the light primarily. I will not even pay that much attention to the traffic. I will just pay attention to the light. I will look, yes, the light is good. I can cross the street. I will look both ways before I cross, make sure that there is no car tu…	0	chance	0	7	talks like how they would be in the future, not how they have been. they say they will not think as much, a blind person does think
R_1feljNvVBETxejN	Sighted	B02	As I am walking toward the corner, I will be paying attention to the configuration of that corner. I will look up at the street sign. I will be estimating how long it is going to take me to get from where I am at that point to the corner. Because maybe I have got enough time to speed up a little bit and get across. When I get ready to step out on the street, I watch for all those crazy people, al…	0	chance	0	6	talks of paying attention to the configuration of the corner. I feel like a visual person would be so used to this already, they would overlook paying attention to it
R_1feljNvVBETxejN	Sighted	B03	I will not cross outside of crosswalks. I will typically look for the streetlights and pay attention to the traffic. If somebody is turning, then I have to watch out. Drivers may not necessarily yield to pedestrians in crosswalks at intersections. If I had arrived at the light when it was already green, I would still wait.	0	chance	1	7	experience
R_1feljNvVBETxejN	Sighted	B04	I am walking up to this intersection. I am looking around and watching people in cars and different things. The main thing I am paying attention to is the walk sign. Does the walk sign indicate that I should go or not? That is the binary thing that I am noting. Unless there is a right turning car in front of me. Then I will make eye contact with them. They will have the idea that I am going to go…	0	chance	1	6	doesnt speak much about the surroundings, sighted people overlook it cause it is not as important to us
R_1feljNvVBETxejN	Sighted	B05	I will pay attention to the traffic lights and/or do-not-cross indicators, and cross when it is appropriate. When the light is green, that is when you can cross. When it is not, you do not cross.	0	chance	0	6	speaks of seeing colors. I think a blind person would say this because they cant see colors right now
R_1feljNvVBETxejN	Sighted	B08	I am going to be looking both ways, looking at both lanes of traffic. I am going to wait for the cars to go through the intersection. I do not just go and steamboat through the traffic. I can go through probably 10 seconds or 15 seconds faster than a visually impaired could.	0	chance	0	6	speaks with future tense
R_1feljNvVBETxejN	Sighted	B07	I look for the crosswalk signs as well as the light. Is the light changing or not? I see the traffic and where it is coming from. I just look from left to right. Then make sure there is no traffic coming from across the intersection.	0	chance	0	6	very similar to the last one
R_1feljNvVBETxejN	Sighted	B06	If I am at a lighted intersection, the majority of my focus would be on the traffic signal. There would be some focus on the actual traffic itself, but mostly on the signal. When the light changes to yellow, I would not bother because you still have people coming slowly or turning. When it turns to green, I would go ahead and cross. There is usually a countdown on some lights. But normally, I loo…	0	chance	1	7	speaks with experience
R_1feljNvVBETxejN	Sighted	S01	If there is a button, I will just hit the button for the traffic to get to slow down and stop. If there is no button, I just kind of look left and right, to make sure that vehicles are not coming. Once I know that the road is clear, I just walk. It is simple!	1	chance	1	8	speaks with past experience
R_1feljNvVBETxejN	Sighted	S03	I usually just wait and pay attention to the traffic signals. Some people still turn even though the walk signal is on. When I take a step, I look to see who else is coming. If I do not see anyone else is coming, then I walk. If I came to the intersection and the walk sign is already on, I stop and check who else is coming and then walk. During that time, the walk sign would be gone. At that case…	1	chance	1	7	speaking from past experience
R_1feljNvVBETxejN	Sighted	S02	As I am approaching the crosswalk, even before I press the button, the first thing I would do is to see who has the right-of-way. I will look what direction traffic is going. I will check who has the green light. I generally press the push-button no matter what. Sometimes even though the light is red, you can still cross if it is safe to do so. However, typically I will just wait for the light to…	1	chance	1	7	just because i think it's a sighted person
R_1feljNvVBETxejN	Sighted	S04	You walk up and hit the button that you want to cross the street. You wait for the walk or do not walk sign to go. White usually means walk. I still look, because sometimes people run lights or still turn when the pedestrian lights on. Then walk across	1	chance	0	7	speaks with description and no past experience
R_1feljNvVBETxejN	Sighted	S05	It depends on how much of a rush I am in. If it is a busy street, like in a downtown area, I would just wait for the cross traffic to have a red light, and the parallel traffic to have a green light. I turn and look, and make sure that nobody is trying to turn right or left across. If I was in a rush or it was not that crowded of an intersection, even if the light was green for cross traffic, I j…	1	chance	1	6	speaks with past experience
R_1feljNvVBETxejN	Sighted	S06	As I am approaching it, I am already looking at the signal to see if it started to count down. If so, I know I will probably be crossing the opposite direction by the time I get there. If it hasnt started to count down yet, then that means I have enough time to get to the intersection and cross that direction before the light will turn red. So, I can kind of speed up my walking if that is the ca…	1	chance	1	6	speaks of j-walking. this is previous experiences, a blind person would never j-walk
R_1feljNvVBETxejN	Sighted	S07	I usually just press the button and then I will wait for the signal and watch for it to actually have the countdown for me to be safely walk over it. But depending on the intersections, busy or not, I do sometimes j-walk and just walk across when I notice it is not busy or there is no cars on the road.	1	chance	1	7	speaks of j-walking
R_1feljNvVBETxejN	Sighted	S08	The first thing I do, without even looking at the cars or anything, is hit the button. So, the crosswalk will actually recognize that there is a person there. Then, I just wait and watch for the signal to change. I wait a couple seconds just so any cars that want to blow through the red light or anything can go. I do not really pay much attention to the cars. I guess I just watch the signal most …	1	chance	1	6	experience
R_1feljNvVBETxejN	Sighted	S01	First, if there is a button on the signal that you can push, then I will push that. Next, I will face the direction I want to cross. Most of those signals, once they give you a walk signal, you will hear like a little beep, count down. But, I will take my primary cue from the traffic that is parallel to me. Because if they are going that usually means I can go. That means I can cross. I will also…	0	identify	0	4	i am unsure
R_1feljNvVBETxejN	Sighted	S03	I will navigate to the pole where you press the button. I will get information depending on if the traffic has stopped or light has a signal. In my hometown, we have signals saying wait or you can cross now. If there are no signals like that, then I will listen for the sounds of cars. Lets say if I am going this way and I hear cars coming from beside me, which way is that sound going from?…	0	identify	1	5	uses a cane to feel around
R_1feljNvVBETxejN	Sighted	S02	I will face the direction where the sound is coming from. I would be able to tell the dark and light differences and where the light sources are coming from. If I am using my dog, he would be able to know when the cars are coming and when they are not. He is trained to help me. I will use commands to communicate with my dog. I will first find the button. I know that they are usually located at ar…	0	identify	1	5	is unable to easily walk in a straight line
R_1feljNvVBETxejN	Sighted	S04	The ground is graded, and there are bumps up to let me know that I am getting near the curb. There are only 13 seconds to get across when the white person comes on the device and says it is okay to walk. There is usually an indicator by a tone or recorded voice. Usually, a tone would sound when it is okay to cross. Then I will have 13 seconds before it turns back to red that I cant walk. I essen…	0	identify	1	4	speaks of idling sounds. Sounds are very important to those who have difficulty seeing
R_1feljNvVBETxejN	Sighted	S05	The first thing I will do is to listen for the traffic sound to understand what direction the traffic is coming from. Is it perpendicular to where I am trying to go or parallel? If it is perpendicular, then I will, of course, wait. I will find the crosswalk button mounted to stoplight poles. At some of the crosswalks, there are audio countdown devices that tell you how many seconds are left befor…	0	identify	0	4	The descriptions given are similar to how a sighted person would describe them "lines" physical markers"
R_1feljNvVBETxejN	Sighted	S06	I am listening to the flow of traffic as I am approaching to the intersection. If the lane next to me is already moving, that means I will have to wait for the next cycle of traffic in order to cross the street. Because I will not have enough time to use the crosswalk by the time I get up there. If it is not moving, then that means the perpendicular traffic is moving. So, I will wait for that to …	0	identify	0	7	speaks of dots on the road, that is a visible thing
R_1feljNvVBETxejN	Sighted	S07	A lot of it is with sound patterns. I hit my cane in front of me and hear specific sounds echoing off. I could hear like there are not any cars or anything in front of me, depending on how it echoes back. If there is something in front, the sound diminishes quickly. I pay attention to the surroundings to hear. I feel the wind patterns with the cars. If I feel the wind going in front of me, then I…	0	identify	1	10	Sighted people are unaware of using echos to decide how close or far a object is
R_1feljNvVBETxejN	Sighted	S08	I would start with listening for the cars that are braking at one of the stops. Generally, there are ramps at the intersections. So, I would feel where the sidewalk starts to slope down. Sometimes the crosswalk signal has some sort of noise that plays or changes to you can cross or it is counting down to stop. I listen to that. Drivers are supposed to give the right-of-way to the pedestrians. B…	0	identify	1	5	all of these are very similar
R_1Fs8FMnsZkEhtwC	Sighted	B01	As I am approaching the curb, I will feel it is sloping down. This will indicate that I am getting closer to the street. I will stop and pay attention to what is going on around me. I will listen to my parallel traffic, the traffic that is going the same direction as I am. I will make sure that the cars are not turning. If this is an intersection that I do not cross on a regular basis, then I wil…	1	identify	1	8	The mention of a service dog and how the dog has been trained would hint that this person was not acting, but was in fact a visually impaired person.
R_1Fs8FMnsZkEhtwC	Sighted	B02	My dog will stop at the curb. I will put my foot out to find the curb cut. If it is a curb with just a drop-off, I will know that I am going down. If there is a curb ramp, I will feel the domes on the surface of it. I will stand and listen at least one traffic cycle to get a sense of the traffic pattern. When I am walking up the block, before coming to that corner, I will pay attention to what th…	1	identify	1	8	Seems to understand all kinds of different crossing situations and can navigate between them.
R_1Fs8FMnsZkEhtwC	Sighted	B03	I will find the curb at the edge. I will pay attention to the sound of traffic on both streets  the one I am approaching and the street beside me. At the corner, I will line up straight and listen to the parallel traffic flow. If there is a lot of traffic, it is good for me. I will listen to the cars going along beside me. I will wait until parallel traffic moves, and then I will start walking. …	1	identify	1	8	has knowledge of cellular apps that help them cross the street. Admits to have had unsuccessful attempts at crossing.
R_1Fs8FMnsZkEhtwC	Sighted	B04	When I am approaching an intersection, I am already listening for the flow of traffic. I might want to walk a little faster or slower. If the cars parallel to me have started going already, I may slow down, because I will not have enough time to cross the street. If the cars in front of me are crossing as I am approaching, then I think, Okay, I want to get there so that I have a maximum amount o…	1	identify	1	9	the person is very descriptive in their process and seems to have a very good understanding of spacial awareness and how traffic flows.
R_1Fs8FMnsZkEhtwC	Sighted	B05	I will pay attention to the traffic going down the parallel street as I approach the intersection. By listening, I will analyze the intersection and try to determine the order in which traffic from different directions begins moving. When I get to the curb of the intersection where I am going to start crossing I will stand there and observe the traffic pattern. Before I give the command to the …	1	identify	1	8	Has a thorough understanding of the traffic patterns and can predict when it is safe to cross and when it is not.
R_1Fs8FMnsZkEhtwC	Sighted	B08	First, I am going to listen to the traffic that is parallel to my sides, lateral to me. When I come up to the intersection, I am going to line my shoulders up with the traffic, line my body up with the traffic. I am going to be listening to the cars that would be going on my left side or right. I am going to be waiting until they go clear through the intersection area of traffic. I will make a de…	1	identify	1	8	Talks very specifically about landmarks and how they can use them to navigate safely across a street or alley.
R_1Fs8FMnsZkEhtwC	Sighted	B07	I am looking for curb. I am trying to identify where the street is, identifying where cars are, which way they are crossing, or any cars there. For alignment, I am looking for that curb. Some of the crossings have that texture, differences between the sidewalk and the street. If it does not have, I just look for the curb. To be straight, I am again identifying where the cars are crossing. If you …	1	identify	1	7	Has an innate sense of texture that they can feel through their shoes. This is a feeling that would be common for a visually impaired person, but no likely for something with out visual impairment.
R_1Fs8FMnsZkEhtwC	Sighted	B06	I would feel for the slope of the curb. Not every curb has a slope. Most of the time it is a slope, but some of them, it is a drop. That slope kind of points into the intersection. I usually feel where the curb starts to slant down, and then I reach over and touch the actual drop-off curb to make sure I am lined up with the street. If you just follow the slant, you may walk right into the oncomin…	1	identify	0	6	Seems to be too descriptive on things that don't seem to matter. Feels like this person is trying too hard to convince.
R_1Fs8FMnsZkEhtwC	Sighted	B01	I do not think so much about it. If I am there, I will not think how I am going to cross the street. I will simply approach to the curb and look at the light primarily. I will not even pay that much attention to the traffic. I will just pay attention to the light. I will look, yes, the light is good. I can cross the street. I will look both ways before I cross, make sure that there is no car tu…	0	chance	0	5	Does not seem to have enough description in their thought process.
R_1Fs8FMnsZkEhtwC	Sighted	B02	As I am walking toward the corner, I will be paying attention to the configuration of that corner. I will look up at the street sign. I will be estimating how long it is going to take me to get from where I am at that point to the corner. Because maybe I have got enough time to speed up a little bit and get across. When I get ready to step out on the street, I watch for all those crazy people, al…	0	chance	0	6	Doesn't seem like a good description and almost seems purposefully reckless.
R_1Fs8FMnsZkEhtwC	Sighted	B03	I will not cross outside of crosswalks. I will typically look for the streetlights and pay attention to the traffic. If somebody is turning, then I have to watch out. Drivers may not necessarily yield to pedestrians in crosswalks at intersections. If I had arrived at the light when it was already green, I would still wait.	0	chance	0	7	is very used to using the cross walks so, even when pretending, would not cross at any other point.
R_1Fs8FMnsZkEhtwC	Sighted	B04	I am walking up to this intersection. I am looking around and watching people in cars and different things. The main thing I am paying attention to is the walk sign. Does the walk sign indicate that I should go or not? That is the binary thing that I am noting. Unless there is a right turning car in front of me. Then I will make eye contact with them. They will have the idea that I am going to go…	0	chance	1	10	Eye contact is the primary way a sighted person detects safe crossing if a vehicle is turning right on red. the mention of this makes it clear that they are a sighted person.
R_1Fs8FMnsZkEhtwC	Sighted	B05	I will pay attention to the traffic lights and/or do-not-cross indicators, and cross when it is appropriate. When the light is green, that is when you can cross. When it is not, you do not cross.	0	chance	1	7	Someone who is sighted may not be trained to think in such detail when it comes to crossing the street, even when it comes to visual cues.
R_1Fs8FMnsZkEhtwC	Sighted	B08	I am going to be looking both ways, looking at both lanes of traffic. I am going to wait for the cars to go through the intersection. I do not just go and steamboat through the traffic. I can go through probably 10 seconds or 15 seconds faster than a visually impaired could.	0	chance	0	8	How does this person know the rate at which a visually impaired person would cross a street?
R_1Fs8FMnsZkEhtwC	Sighted	B07	I look for the crosswalk signs as well as the light. Is the light changing or not? I see the traffic and where it is coming from. I just look from left to right. Then make sure there is no traffic coming from across the intersection.	0	chance	1	7	takes into consideration more than just the light and cross walk signs but also wether or not traffic is coming.
R_1Fs8FMnsZkEhtwC	Sighted	B06	If I am at a lighted intersection, the majority of my focus would be on the traffic signal. There would be some focus on the actual traffic itself, but mostly on the signal. When the light changes to yellow, I would not bother because you still have people coming slowly or turning. When it turns to green, I would go ahead and cross. There is usually a countdown on some lights. But normally, I loo…	0	chance	1	5	Seems like a very believable description of a sighted person crossing the street.
R_1Fs8FMnsZkEhtwC	Sighted	S01	If there is a button, I will just hit the button for the traffic to get to slow down and stop. If there is no button, I just kind of look left and right, to make sure that vehicles are not coming. Once I know that the road is clear, I just walk. It is simple!	1	chance	0	6	seems like the person is trying to hard to be nonchalant about the crossing situation.
R_1Fs8FMnsZkEhtwC	Sighted	S03	I usually just wait and pay attention to the traffic signals. Some people still turn even though the walk signal is on. When I take a step, I look to see who else is coming. If I do not see anyone else is coming, then I walk. If I came to the intersection and the walk sign is already on, I stop and check who else is coming and then walk. During that time, the walk sign would be gone. At that case…	1	chance	1	6	A person who is visually impaired would wait for the cycle to repeat before stepping out into the street.
R_1Fs8FMnsZkEhtwC	Sighted	S02	As I am approaching the crosswalk, even before I press the button, the first thing I would do is to see who has the right-of-way. I will look what direction traffic is going. I will check who has the green light. I generally press the push-button no matter what. Sometimes even though the light is red, you can still cross if it is safe to do so. However, typically I will just wait for the light to…	1	chance	1	8	A visually impaired person would not likely think to cross the road even when it was a red light.
R_1Fs8FMnsZkEhtwC	Sighted	S04	You walk up and hit the button that you want to cross the street. You wait for the walk or do not walk sign to go. White usually means walk. I still look, because sometimes people run lights or still turn when the pedestrian lights on. Then walk across	1	chance	1	8	Simple description and does not seem over thought.
R_1Fs8FMnsZkEhtwC	Sighted	S05	It depends on how much of a rush I am in. If it is a busy street, like in a downtown area, I would just wait for the cross traffic to have a red light, and the parallel traffic to have a green light. I turn and look, and make sure that nobody is trying to turn right or left across. If I was in a rush or it was not that crowded of an intersection, even if the light was green for cross traffic, I j…	1	chance	1	8	Seems like a believable perspective from a sighted person.
R_1Fs8FMnsZkEhtwC	Sighted	S06	As I am approaching it, I am already looking at the signal to see if it started to count down. If so, I know I will probably be crossing the opposite direction by the time I get there. If it hasnt started to count down yet, then that means I have enough time to get to the intersection and cross that direction before the light will turn red. So, I can kind of speed up my walking if that is the ca…	1	chance	1	8	A visually impaired person would most likely not think to look at the countdown numbers as they would be very difficult to see.
R_1Fs8FMnsZkEhtwC	Sighted	S07	I usually just press the button and then I will wait for the signal and watch for it to actually have the countdown for me to be safely walk over it. But depending on the intersections, busy or not, I do sometimes j-walk and just walk across when I notice it is not busy or there is no cars on the road.	1	chance	1	7	j-walking would be very irresponsible for a visually impaired person and would most likely not mention it even if they were pretending to be sighted.
R_1Fs8FMnsZkEhtwC	Sighted	S08	The first thing I do, without even looking at the cars or anything, is hit the button. So, the crosswalk will actually recognize that there is a person there. Then, I just wait and watch for the signal to change. I wait a couple seconds just so any cars that want to blow through the red light or anything can go. I do not really pay much attention to the cars. I guess I just watch the signal most …	1	chance	0	8	Should expect them to see more than just the cross walk sign but also examine the flow of traffic.
R_1Fs8FMnsZkEhtwC	Sighted	S01	First, if there is a button on the signal that you can push, then I will push that. Next, I will face the direction I want to cross. Most of those signals, once they give you a walk signal, you will hear like a little beep, count down. But, I will take my primary cue from the traffic that is parallel to me. Because if they are going that usually means I can go. That means I can cross. I will also…	0	identify	1	8	Can understand and calculate distance based on the sound of cars parallel to him.
R_1Fs8FMnsZkEhtwC	Sighted	S03	I will navigate to the pole where you press the button. I will get information depending on if the traffic has stopped or light has a signal. In my hometown, we have signals saying wait or you can cross now. If there are no signals like that, then I will listen for the sounds of cars. Lets say if I am going this way and I hear cars coming from beside me, which way is that sound going from?…	0	identify	0	5	Does not seem to have a convincing tone.
R_1Fs8FMnsZkEhtwC	Sighted	S02	I will face the direction where the sound is coming from. I would be able to tell the dark and light differences and where the light sources are coming from. If I am using my dog, he would be able to know when the cars are coming and when they are not. He is trained to help me. I will use commands to communicate with my dog. I will first find the button. I know that they are usually located at ar…	0	identify	0	2	Mentions a service dog but does not speak to any specific commands that he gives the dog. Also a service dog is trained to walk straight so walking into traffic shouldn't be a likely scenario.
R_1Fs8FMnsZkEhtwC	Sighted	S04	The ground is graded, and there are bumps up to let me know that I am getting near the curb. There are only 13 seconds to get across when the white person comes on the device and says it is okay to walk. There is usually an indicator by a tone or recorded voice. Usually, a tone would sound when it is okay to cross. Then I will have 13 seconds before it turns back to red that I cant walk. I essen…	0	identify	0	2	The person used color descriptions about the cross walk image. A blind person would not mention this.
R_1Fs8FMnsZkEhtwC	Sighted	S05	The first thing I will do is to listen for the traffic sound to understand what direction the traffic is coming from. Is it perpendicular to where I am trying to go or parallel? If it is perpendicular, then I will, of course, wait. I will find the crosswalk button mounted to stoplight poles. At some of the crosswalks, there are audio countdown devices that tell you how many seconds are left befor…	0	identify	0	7	Relies heavily on the beeping of the intersection. This is not something all intersections have and it seems to be an unreliable method.
R_1Fs8FMnsZkEhtwC	Sighted	S06	I am listening to the flow of traffic as I am approaching to the intersection. If the lane next to me is already moving, that means I will have to wait for the next cycle of traffic in order to cross the street. Because I will not have enough time to use the crosswalk by the time I get up there. If it is not moving, then that means the perpendicular traffic is moving. So, I will wait for that to …	0	identify	0	4	Refers to dots on the road. If these dots are not textured, it would not make sense for a visually impaired person to reference them.
R_1Fs8FMnsZkEhtwC	Sighted	S07	A lot of it is with sound patterns. I hit my cane in front of me and hear specific sounds echoing off. I could hear like there are not any cars or anything in front of me, depending on how it echoes back. If there is something in front, the sound diminishes quickly. I pay attention to the surroundings to hear. I feel the wind patterns with the cars. If I feel the wind going in front of me, then I…	0	identify	0	5	Does not speak about the sounds of cars specifically, but only about secondary sounds.
R_1Fs8FMnsZkEhtwC	Sighted	S08	I would start with listening for the cars that are braking at one of the stops. Generally, there are ramps at the intersections. So, I would feel where the sidewalk starts to slope down. Sometimes the crosswalk signal has some sort of noise that plays or changes to you can cross or it is counting down to stop. I listen to that. Drivers are supposed to give the right-of-way to the pedestrians. B…	0	identify	1	9	There was much description about how the person's hearing played into their crossing techniques. You would not expect such detailed thoughts from someone imitating blindness.
R_1FwGgaNhx7OEz73	Blind	B01	As I am approaching the curb, I will feel it is sloping down. This will indicate that I am getting closer to the street. I will stop and pay attention to what is going on around me. I will listen to my parallel traffic, the traffic that is going the same direction as I am. I will make sure that the cars are not turning. If this is an intersection that I do not cross on a regular basis, then I wil…	1	identify	1	10	This individual describes common experiences of guide dog handlers and how the general public misinterprets a dog guiding right up to the edge, as well as how they describe the differences in using a cane vs a dog to navigate.
R_1FwGgaNhx7OEz73	Blind	B02	My dog will stop at the curb. I will put my foot out to find the curb cut. If it is a curb with just a drop-off, I will know that I am going down. If there is a curb ramp, I will feel the domes on the surface of it. I will stand and listen at least one traffic cycle to get a sense of the traffic pattern. When I am walking up the block, before coming to that corner, I will pay attention to what th…	1	identify	1	9	The individual gives good descriptions of different kinds of intersections and traffic patterns.
R_1FwGgaNhx7OEz73	Blind	B03	I will find the curb at the edge. I will pay attention to the sound of traffic on both streets  the one I am approaching and the street beside me. At the corner, I will line up straight and listen to the parallel traffic flow. If there is a lot of traffic, it is good for me. I will listen to the cars going along beside me. I will wait until parallel traffic moves, and then I will start walking. …	1	identify	1	9	The description of how they listen to traffic as well as the use of assistive tech.
R_1FwGgaNhx7OEz73	Blind	B04	When I am approaching an intersection, I am already listening for the flow of traffic. I might want to walk a little faster or slower. If the cars parallel to me have started going already, I may slow down, because I will not have enough time to cross the street. If the cars in front of me are crossing as I am approaching, then I think, Okay, I want to get there so that I have a maximum amount o…	1	identify	0	6	This one is difficult. I imagine that this is a sighted O&M instructor or TVI pretending to be blind. The feedback is a mix of descriptive yet vague.
R_1FwGgaNhx7OEz73	Blind	B05	I will pay attention to the traffic going down the parallel street as I approach the intersection. By listening, I will analyze the intersection and try to determine the order in which traffic from different directions begins moving. When I get to the curb of the intersection where I am going to start crossing I will stand there and observe the traffic pattern. Before I give the command to the …	1	identify	1	9	the individual describes intelligent disobedience that guide dogs are trained to perform.
R_1FwGgaNhx7OEz73	Blind	B08	First, I am going to listen to the traffic that is parallel to my sides, lateral to me. When I come up to the intersection, I am going to line my shoulders up with the traffic, line my body up with the traffic. I am going to be listening to the cars that would be going on my left side or right. I am going to be waiting until they go clear through the intersection area of traffic. I will make a de…	1	identify	1	9	Their description of traffic patterns as well as how technology can fail.
R_1FwGgaNhx7OEz73	Blind	B07	I am looking for curb. I am trying to identify where the street is, identifying where cars are, which way they are crossing, or any cars there. For alignment, I am looking for that curb. Some of the crossings have that texture, differences between the sidewalk and the street. If it does not have, I just look for the curb. To be straight, I am again identifying where the cars are crossing. If you …	1	identify	1	8	n/a
R_1FwGgaNhx7OEz73	Blind	B06	I would feel for the slope of the curb. Not every curb has a slope. Most of the time it is a slope, but some of them, it is a drop. That slope kind of points into the intersection. I usually feel where the curb starts to slant down, and then I reach over and touch the actual drop-off curb to make sure I am lined up with the street. If you just follow the slant, you may walk right into the oncomin…	1	identify	0	8	I have never heard of a blind/VI person reaching down to feel the slope or decline of a slope with their hand.
R_1FwGgaNhx7OEz73	Blind	B01	I do not think so much about it. If I am there, I will not think how I am going to cross the street. I will simply approach to the curb and look at the light primarily. I will not even pay that much attention to the traffic. I will just pay attention to the light. I will look, yes, the light is good. I can cross the street. I will look both ways before I cross, make sure that there is no car tu…	0	chance	1	8	n/a
R_1FwGgaNhx7OEz73	Blind	B02	As I am walking toward the corner, I will be paying attention to the configuration of that corner. I will look up at the street sign. I will be estimating how long it is going to take me to get from where I am at that point to the corner. Because maybe I have got enough time to speed up a little bit and get across. When I get ready to step out on the street, I watch for all those crazy people, al…	0	chance	1	9	The mix of how they make judgements based on distance and behaviors of drivers.
R_1FwGgaNhx7OEz73	Blind	B03	I will not cross outside of crosswalks. I will typically look for the streetlights and pay attention to the traffic. If somebody is turning, then I have to watch out. Drivers may not necessarily yield to pedestrians in crosswalks at intersections. If I had arrived at the light when it was already green, I would still wait.	0	chance	0	9	My opinion may be biased, as I live in NYC, but I know few sighted folks that do not J walk.
R_1FwGgaNhx7OEz73	Blind	B04	I am walking up to this intersection. I am looking around and watching people in cars and different things. The main thing I am paying attention to is the walk sign. Does the walk sign indicate that I should go or not? That is the binary thing that I am noting. Unless there is a right turning car in front of me. Then I will make eye contact with them. They will have the idea that I am going to go…	0	chance	1	10	How they make judgement based on the crosswalk light as well as eye contact with drivers.
R_1FwGgaNhx7OEz73	Blind	B05	I will pay attention to the traffic lights and/or do-not-cross indicators, and cross when it is appropriate. When the light is green, that is when you can cross. When it is not, you do not cross.	0	chance	0	9	n/a
R_1FwGgaNhx7OEz73	Blind	B08	I am going to be looking both ways, looking at both lanes of traffic. I am going to wait for the cars to go through the intersection. I do not just go and steamboat through the traffic. I can go through probably 10 seconds or 15 seconds faster than a visually impaired could.	0	chance	0	8	n/a
R_1FwGgaNhx7OEz73	Blind	B07	I look for the crosswalk signs as well as the light. Is the light changing or not? I see the traffic and where it is coming from. I just look from left to right. Then make sure there is no traffic coming from across the intersection.	0	chance	1	9	n/a
R_1FwGgaNhx7OEz73	Blind	B06	If I am at a lighted intersection, the majority of my focus would be on the traffic signal. There would be some focus on the actual traffic itself, but mostly on the signal. When the light changes to yellow, I would not bother because you still have people coming slowly or turning. When it turns to green, I would go ahead and cross. There is usually a countdown on some lights. But normally, I loo…	0	chance	1	8
R_1FwGgaNhx7OEz73	Blind	S01	If there is a button, I will just hit the button for the traffic to get to slow down and stop. If there is no button, I just kind of look left and right, to make sure that vehicles are not coming. Once I know that the road is clear, I just walk. It is simple!	1	chance	1	9	n/a
R_1FwGgaNhx7OEz73	Blind	S03	I usually just wait and pay attention to the traffic signals. Some people still turn even though the walk signal is on. When I take a step, I look to see who else is coming. If I do not see anyone else is coming, then I walk. If I came to the intersection and the walk sign is already on, I stop and check who else is coming and then walk. During that time, the walk sign would be gone. At that case…	1	chance	1	7
R_1FwGgaNhx7OEz73	Blind	S02	As I am approaching the crosswalk, even before I press the button, the first thing I would do is to see who has the right-of-way. I will look what direction traffic is going. I will check who has the green light. I generally press the push-button no matter what. Sometimes even though the light is red, you can still cross if it is safe to do so. However, typically I will just wait for the light to…	1	chance	0	8	This person is paying more attention to traffic patterns than most sighted folks I know.
R_1FwGgaNhx7OEz73	Blind	S04	You walk up and hit the button that you want to cross the street. You wait for the walk or do not walk sign to go. White usually means walk. I still look, because sometimes people run lights or still turn when the pedestrian lights on. Then walk across	1	chance	0	8	n/a
R_1FwGgaNhx7OEz73	Blind	S05	It depends on how much of a rush I am in. If it is a busy street, like in a downtown area, I would just wait for the cross traffic to have a red light, and the parallel traffic to have a green light. I turn and look, and make sure that nobody is trying to turn right or left across. If I was in a rush or it was not that crowded of an intersection, even if the light was green for cross traffic, I j…	1	chance	1	7	n/a
R_1FwGgaNhx7OEz73	Blind	S06	As I am approaching it, I am already looking at the signal to see if it started to count down. If so, I know I will probably be crossing the opposite direction by the time I get there. If it hasnt started to count down yet, then that means I have enough time to get to the intersection and cross that direction before the light will turn red. So, I can kind of speed up my walking if that is the ca…	1	chance	1	9	How they describe watching the traffic lights and making judgements based on the time of day and flow of cars.
R_1FwGgaNhx7OEz73	Blind	S07	I usually just press the button and then I will wait for the signal and watch for it to actually have the countdown for me to be safely walk over it. But depending on the intersections, busy or not, I do sometimes j-walk and just walk across when I notice it is not busy or there is no cars on the road.	1	chance	1	9	n/a
R_1FwGgaNhx7OEz73	Blind	S08	The first thing I do, without even looking at the cars or anything, is hit the button. So, the crosswalk will actually recognize that there is a person there. Then, I just wait and watch for the signal to change. I wait a couple seconds just so any cars that want to blow through the red light or anything can go. I do not really pay much attention to the cars. I guess I just watch the signal most …	1	chance	1	9	n/a
R_1FwGgaNhx7OEz73	Blind	S01	First, if there is a button on the signal that you can push, then I will push that. Next, I will face the direction I want to cross. Most of those signals, once they give you a walk signal, you will hear like a little beep, count down. But, I will take my primary cue from the traffic that is parallel to me. Because if they are going that usually means I can go. That means I can cross. I will also…	0	identify	0	8	It's unclear what the individual means by holding their cane up. I was taught to hold my cane in front of me at a slight angle so that I am ready to swing it out and across checking the path in front of me as I cross the street.
R_1FwGgaNhx7OEz73	Blind	S03	I will navigate to the pole where you press the button. I will get information depending on if the traffic has stopped or light has a signal. In my hometown, we have signals saying wait or you can cross now. If there are no signals like that, then I will listen for the sounds of cars. Lets say if I am going this way and I hear cars coming from beside me, which way is that sound going from?…	0	identify	1	8	8
R_1FwGgaNhx7OEz73	Blind	S02	I will face the direction where the sound is coming from. I would be able to tell the dark and light differences and where the light sources are coming from. If I am using my dog, he would be able to know when the cars are coming and when they are not. He is trained to help me. I will use commands to communicate with my dog. I will first find the button. I know that they are usually located at ar…	0	identify	1	6	Similar to the last example, I am not as confident. Some of the techniques described about making judgements based on light or dark is questionable to me.
R_1FwGgaNhx7OEz73	Blind	S04	The ground is graded, and there are bumps up to let me know that I am getting near the curb. There are only 13 seconds to get across when the white person comes on the device and says it is okay to walk. There is usually an indicator by a tone or recorded voice. Usually, a tone would sound when it is okay to cross. Then I will have 13 seconds before it turns back to red that I cant walk. I essen…	0	identify	0	7	To my knowledge, most street crossing offer 10 seconds for individuals to cross. Also, the indication of rushing and idling sounds used to gather information didn't seem very clear.
R_1FwGgaNhx7OEz73	Blind	S05	The first thing I will do is to listen for the traffic sound to understand what direction the traffic is coming from. Is it perpendicular to where I am trying to go or parallel? If it is perpendicular, then I will, of course, wait. I will find the crosswalk button mounted to stoplight poles. At some of the crosswalks, there are audio countdown devices that tell you how many seconds are left befor…	0	identify	1	9	This individual gave more detailed descriptions of traffic patterns.
R_1FwGgaNhx7OEz73	Blind	S06	I am listening to the flow of traffic as I am approaching to the intersection. If the lane next to me is already moving, that means I will have to wait for the next cycle of traffic in order to cross the street. Because I will not have enough time to use the crosswalk by the time I get up there. If it is not moving, then that means the perpendicular traffic is moving. So, I will wait for that to …	0	identify	1	9	Again, their description of traffic patterns.
R_1FwGgaNhx7OEz73	Blind	S07	A lot of it is with sound patterns. I hit my cane in front of me and hear specific sounds echoing off. I could hear like there are not any cars or anything in front of me, depending on how it echoes back. If there is something in front, the sound diminishes quickly. I pay attention to the surroundings to hear. I feel the wind patterns with the cars. If I feel the wind going in front of me, then I…	0	identify	0	9	I have never heard of someone basing their judgement off of wind generating from moving cars. I do know some blind/visually impaired persons who do rely heavily on the auditory feedback from their cane, but I haven't heard of them relying on that information for street crossings.
R_1FwGgaNhx7OEz73	Blind	S08	I would start with listening for the cars that are braking at one of the stops. Generally, there are ramps at the intersections. So, I would feel where the sidewalk starts to slope down. Sometimes the crosswalk signal has some sort of noise that plays or changes to you can cross or it is counting down to stop. I listen to that. Drivers are supposed to give the right-of-way to the pedestrians. B…	0	identify	0	8	Using the sounds of cars breaking is not completely reliable. This individual makes no mention of listening to traffic patterns.
R_1gCKiSTWlZT72Cv	Blind	B01	As I am approaching the curb, I will feel it is sloping down. This will indicate that I am getting closer to the street. I will stop and pay attention to what is going on around me. I will listen to my parallel traffic, the traffic that is going the same direction as I am. I will make sure that the cars are not turning. If this is an intersection that I do not cross on a regular basis, then I wil…	1	identify	0	7	Traveller does not give a lot of detail. Does not talk about finding the trafficlight pole. Depends on the dog to do alot of the work. This would not be a safe crossing.
R_1gCKiSTWlZT72Cv	Blind	B02	My dog will stop at the curb. I will put my foot out to find the curb cut. If it is a curb with just a drop-off, I will know that I am going down. If there is a curb ramp, I will feel the domes on the surface of it. I will stand and listen at least one traffic cycle to get a sense of the traffic pattern. When I am walking up the block, before coming to that corner, I will pay attention to what th…	1	identify	1	9	It is what I would do. I am especially aware of what the traffic flow is doing. I know that I would rather have a busy street so that I can more easily judge the intersection. I also, study the way the signal works for a cycle or more.
R_1gCKiSTWlZT72Cv	Blind	B03	I will find the curb at the edge. I will pay attention to the sound of traffic on both streets  the one I am approaching and the street beside me. At the corner, I will line up straight and listen to the parallel traffic flow. If there is a lot of traffic, it is good for me. I will listen to the cars going along beside me. I will wait until parallel traffic moves, and then I will start walking. …	1	identify	0	8	Talks too much about the color of the lights. Very unlikely for a blind person to put so much attention on the color of the signals. No meantion of using sound.
R_1gCKiSTWlZT72Cv	Blind	B04	When I am approaching an intersection, I am already listening for the flow of traffic. I might want to walk a little faster or slower. If the cars parallel to me have started going already, I may slow down, because I will not have enough time to cross the street. If the cars in front of me are crossing as I am approaching, then I think, Okay, I want to get there so that I have a maximum amount o…	1	identify	1	8	He/she appears to know how working with a guidedog works. I.e. when giving the command to go, it's in the privy of the dog's intelegent disobedience. He/she knows that find the trafficlight pole can be difficult. I have also used this technique to cross streets.
R_1gCKiSTWlZT72Cv	Blind	B05	I will pay attention to the traffic going down the parallel street as I approach the intersection. By listening, I will analyze the intersection and try to determine the order in which traffic from different directions begins moving. When I get to the curb of the intersection where I am going to start crossing I will stand there and observe the traffic pattern. Before I give the command to the …	1	identify	1	8	Traveller seams to know how a dog works. Does not appear to be using the traffic signal as intended, but appears to know how to cross a non-signalized crossing.
R_1gCKiSTWlZT72Cv	Blind	B08	First, I am going to listen to the traffic that is parallel to my sides, lateral to me. When I come up to the intersection, I am going to line my shoulders up with the traffic, line my body up with the traffic. I am going to be listening to the cars that would be going on my left side or right. I am going to be waiting until they go clear through the intersection area of traffic. I will make a de…	1	identify	1	8	The traveller appears to be very detailed. Talks about many of the things that a traveller needs to safely cross. Talks about the need to use hearing to make a safe crossing and not to only depend on the traffic light signal.
R_1gCKiSTWlZT72Cv	Blind	B07	I am looking for curb. I am trying to identify where the street is, identifying where cars are, which way they are crossing, or any cars there. For alignment, I am looking for that curb. Some of the crossings have that texture, differences between the sidewalk and the street. If it does not have, I just look for the curb. To be straight, I am again identifying where the cars are crossing. If you …	1	identify	0	7	Not enough detail. Talks about identifying traffic, etc. but does not state how. Appears to be a bit vage on what a trafficlight controlled intersection is.
R_1gCKiSTWlZT72Cv	Blind	B06	I would feel for the slope of the curb. Not every curb has a slope. Most of the time it is a slope, but some of them, it is a drop. That slope kind of points into the intersection. I usually feel where the curb starts to slant down, and then I reach over and touch the actual drop-off curb to make sure I am lined up with the street. If you just follow the slant, you may walk right into the oncomin…	1	identify	1	9	Person definitely know about the use of sound and a street crossing. Does not look for traffic light pole, but this may because not used to signalized crossings. However, is very good on explaining how to use sound to cross.
R_1gCKiSTWlZT72Cv	Blind	B01	I do not think so much about it. If I am there, I will not think how I am going to cross the street. I will simply approach to the curb and look at the light primarily. I will not even pay that much attention to the traffic. I will just pay attention to the light. I will look, yes, the light is good. I can cross the street. I will look both ways before I cross, make sure that there is no car tu…	0	chance	1	7	Sighted person can just press light, and if they think it's safe then they can cross.
R_1gCKiSTWlZT72Cv	Blind	B02	As I am walking toward the corner, I will be paying attention to the configuration of that corner. I will look up at the street sign. I will be estimating how long it is going to take me to get from where I am at that point to the corner. Because maybe I have got enough time to speed up a little bit and get across. When I get ready to step out on the street, I watch for all those crazy people, al…	0	chance	0	8	A sighted person would not just step out in front of a car. He/she would not take that chance. A blind person may think that it is proper behavior, but a sighted person would not.
R_1gCKiSTWlZT72Cv	Blind	B03	I will not cross outside of crosswalks. I will typically look for the streetlights and pay attention to the traffic. If somebody is turning, then I have to watch out. Drivers may not necessarily yield to pedestrians in crosswalks at intersections. If I had arrived at the light when it was already green, I would still wait.	0	chance	0	8	Not typical behavior for a sighted person, A blind person will stay within the rules, a sighted person often does not.
R_1gCKiSTWlZT72Cv	Blind	B04	I am walking up to this intersection. I am looking around and watching people in cars and different things. The main thing I am paying attention to is the walk sign. Does the walk sign indicate that I should go or not? That is the binary thing that I am noting. Unless there is a right turning car in front of me. Then I will make eye contact with them. They will have the idea that I am going to go…	0	chance	0	7	Sighted person know that it's dog-eat-dog at a traffic signal. If they can make the crossing, they will often try it. A blind person will think that rule apply.
R_1gCKiSTWlZT72Cv	Blind	B05	I will pay attention to the traffic lights and/or do-not-cross indicators, and cross when it is appropriate. When the light is green, that is when you can cross. When it is not, you do not cross.	0	chance	0	7	I believe that you would cross when the light is red. But, being blind I may have it wrong. I think that a blind person would have the signal lights incorrect.
R_1gCKiSTWlZT72Cv	Blind	B08	I am going to be looking both ways, looking at both lanes of traffic. I am going to wait for the cars to go through the intersection. I do not just go and steamboat through the traffic. I can go through probably 10 seconds or 15 seconds faster than a visually impaired could.	0	chance	1	7	Appears to behave as a sighted person when crossing. However, I sense a bit of recentment as to how easy it is for a sighted person to cross the streets.
R_1gCKiSTWlZT72Cv	Blind	B07	I look for the crosswalk signs as well as the light. Is the light changing or not? I see the traffic and where it is coming from. I just look from left to right. Then make sure there is no traffic coming from across the intersection.	0	chance	1	8	Sighted person just crosses when it appears safe. Does not put alot of thought in to the action.
R_1gCKiSTWlZT72Cv	Blind	B06	If I am at a lighted intersection, the majority of my focus would be on the traffic signal. There would be some focus on the actual traffic itself, but mostly on the signal. When the light changes to yellow, I would not bother because you still have people coming slowly or turning. When it turns to green, I would go ahead and cross. There is usually a countdown on some lights. But normally, I loo…	0	chance	0	7	I think that the blind person has the signal colors incorrect.
R_1gCKiSTWlZT72Cv	Blind	S01	If there is a button, I will just hit the button for the traffic to get to slow down and stop. If there is no button, I just kind of look left and right, to make sure that vehicles are not coming. Once I know that the road is clear, I just walk. It is simple!	1	chance	1	9	Typical crossing behavior for a sighted person. No need to press traffic light buttons, they depend on their sight to make a crossing.
R_1gCKiSTWlZT72Cv	Blind	S03	I usually just wait and pay attention to the traffic signals. Some people still turn even though the walk signal is on. When I take a step, I look to see who else is coming. If I do not see anyone else is coming, then I walk. If I came to the intersection and the walk sign is already on, I stop and check who else is coming and then walk. During that time, the walk sign would be gone. At that case…	1	chance	1	8	Sighted persons don't wait to press signals many times. They depend on sight to just cross.
R_1gCKiSTWlZT72Cv	Blind	S02	As I am approaching the crosswalk, even before I press the button, the first thing I would do is to see who has the right-of-way. I will look what direction traffic is going. I will check who has the green light. I generally press the push-button no matter what. Sometimes even though the light is red, you can still cross if it is safe to do so. However, typically I will just wait for the light to…	1	chance	1	9	Sighted person can use or not use traffic signals. Can tell if it is safe to cross even if the lights are against them.
R_1gCKiSTWlZT72Cv	Blind	S04	You walk up and hit the button that you want to cross the street. You wait for the walk or do not walk sign to go. White usually means walk. I still look, because sometimes people run lights or still turn when the pedestrian lights on. Then walk across	1	chance	0	7	Doesn't appear to know how the signals work. Just enough.
R_1gCKiSTWlZT72Cv	Blind	S05	It depends on how much of a rush I am in. If it is a busy street, like in a downtown area, I would just wait for the cross traffic to have a red light, and the parallel traffic to have a green light. I turn and look, and make sure that nobody is trying to turn right or left across. If I was in a rush or it was not that crowded of an intersection, even if the light was green for cross traffic, I j…	1	chance	1	10	Sighted person appears to know how the traffic signals work. And is willin to cross the streets even if the signals are against him//her.
R_1gCKiSTWlZT72Cv	Blind	S06	As I am approaching it, I am already looking at the signal to see if it started to count down. If so, I know I will probably be crossing the opposite direction by the time I get there. If it hasnt started to count down yet, then that means I have enough time to get to the intersection and cross that direction before the light will turn red. So, I can kind of speed up my walking if that is the ca…	1	chance	0	7	Sighted person does not cross extra street crossings. They are direct and will
R_1gCKiSTWlZT72Cv	Blind	S07	I usually just press the button and then I will wait for the signal and watch for it to actually have the countdown for me to be safely walk over it. But depending on the intersections, busy or not, I do sometimes j-walk and just walk across when I notice it is not busy or there is no cars on the road.	1	chance	1	9	Shows typical sighted behavior. Follows rules up to a point, then make the crossing.
R_1gCKiSTWlZT72Cv	Blind	S08	The first thing I do, without even looking at the cars or anything, is hit the button. So, the crosswalk will actually recognize that there is a person there. Then, I just wait and watch for the signal to change. I wait a couple seconds just so any cars that want to blow through the red light or anything can go. I do not really pay much attention to the cars. I guess I just watch the signal most …	1	chance	0	8	Sighted person would cross if he/she thinks its safe. They would not totally depend on the traffic lights.
R_1gCKiSTWlZT72Cv	Blind	S01	First, if there is a button on the signal that you can push, then I will push that. Next, I will face the direction I want to cross. Most of those signals, once they give you a walk signal, you will hear like a little beep, count down. But, I will take my primary cue from the traffic that is parallel to me. Because if they are going that usually means I can go. That means I can cross. I will also…	0	identify	1	7	Talks about listening for traffic, and parallel traffic. A little vage on the actual crossing. Talks about putting the cane up and in front to cross. This is done, but I don't use this technique, This could mean that he/she is sighted.
R_1gCKiSTWlZT72Cv	Blind	S03	I will navigate to the pole where you press the button. I will get information depending on if the traffic has stopped or light has a signal. In my hometown, we have signals saying wait or you can cross now. If there are no signals like that, then I will listen for the sounds of cars. Lets say if I am going this way and I hear cars coming from beside me, which way is that sound going from?…	0	identify	1	9	He/she usies sound, and realizes that traffic signals only provide a safer crossing. You always need to know the layout, and sounds before you make a crossing.
R_1gCKiSTWlZT72Cv	Blind	S02	I will face the direction where the sound is coming from. I would be able to tell the dark and light differences and where the light sources are coming from. If I am using my dog, he would be able to know when the cars are coming and when they are not. He is trained to help me. I will use commands to communicate with my dog. I will first find the button. I know that they are usually located at ar…	0	identify	1	8	Talks about using audio cues. Talks about going straight, and how hard it can be. (note, a dog will remove some of this problem)
R_1gCKiSTWlZT72Cv	Blind	S04	The ground is graded, and there are bumps up to let me know that I am getting near the curb. There are only 13 seconds to get across when the white person comes on the device and says it is okay to walk. There is usually an indicator by a tone or recorded voice. Usually, a tone would sound when it is okay to cross. Then I will have 13 seconds before it turns back to red that I cant walk. I essen…	0	identify	0	8	Talks too much about the color of the lights, and signal figures.
R_1gCKiSTWlZT72Cv	Blind	S05	The first thing I will do is to listen for the traffic sound to understand what direction the traffic is coming from. Is it perpendicular to where I am trying to go or parallel? If it is perpendicular, then I will, of course, wait. I will find the crosswalk button mounted to stoplight poles. At some of the crosswalks, there are audio countdown devices that tell you how many seconds are left befor…	0	identify	0	7	The person appears to know too much about the countdown of signal lights. Also, he/she doesn't say how to find the traffic light pole, and that it may not be easy to find. Also, he/she talks about feeling the crosswalk lines. I have never felt such a line.
R_1gCKiSTWlZT72Cv	Blind	S06	I am listening to the flow of traffic as I am approaching to the intersection. If the lane next to me is already moving, that means I will have to wait for the next cycle of traffic in order to cross the street. Because I will not have enough time to use the crosswalk by the time I get up there. If it is not moving, then that means the perpendicular traffic is moving. So, I will wait for that to …	0	identify	1	7	Talks about the use of sound, and technique for judgin where he/she is in the cycle. Talks about dots in the road, not sure if this helps keep him/her going straight, so this may mean that it's a sighted person.
R_1gCKiSTWlZT72Cv	Blind	S07	A lot of it is with sound patterns. I hit my cane in front of me and hear specific sounds echoing off. I could hear like there are not any cars or anything in front of me, depending on how it echoes back. If there is something in front, the sound diminishes quickly. I pay attention to the surroundings to hear. I feel the wind patterns with the cars. If I feel the wind going in front of me, then I…	0	identify	0	7	He/she does not give a lot of detail. If this was a blind person, then he/she did not rcv much trainning. zOver states his/her ability to judge a safe crossing.
R_1gCKiSTWlZT72Cv	Blind	S08	I would start with listening for the cars that are braking at one of the stops. Generally, there are ramps at the intersections. So, I would feel where the sidewalk starts to slope down. Sometimes the crosswalk signal has some sort of noise that plays or changes to you can cross or it is counting down to stop. I listen to that. Drivers are supposed to give the right-of-way to the pedestrians. B…	0	identify	1	7	Person is very aware of using sound to cross.
R_1gFTwtzYMbByhba	Sighted	B01	As I am approaching the curb, I will feel it is sloping down. This will indicate that I am getting closer to the street. I will stop and pay attention to what is going on around me. I will listen to my parallel traffic, the traffic that is going the same direction as I am. I will make sure that the cars are not turning. If this is an intersection that I do not cross on a regular basis, then I wil…	1	identify	0	8	The person does not consider using sounds at all to cross the street and only relies on the dog, which is dangerous. I thought it was a sighted person pretending to be blind because of that, so my answer was confident as a lot of blind people tend to not completely rely on their dog.
R_1gFTwtzYMbByhba	Sighted	B02	My dog will stop at the curb. I will put my foot out to find the curb cut. If it is a curb with just a drop-off, I will know that I am going down. If there is a curb ramp, I will feel the domes on the surface of it. I will stand and listen at least one traffic cycle to get a sense of the traffic pattern. When I am walking up the block, before coming to that corner, I will pay attention to what th…	1	identify	1	7	This person is a blind person because like many others, they use sounds as an indicator on whether to cross the street or not. With experience with sounds, the person knows when to cross the street or not and also can tell what kind of street it is, which is why I was fairly confident in that it was an actual blind person.
R_1gFTwtzYMbByhba	Sighted	B03	I will find the curb at the edge. I will pay attention to the sound of traffic on both streets  the one I am approaching and the street beside me. At the corner, I will line up straight and listen to the parallel traffic flow. If there is a lot of traffic, it is good for me. I will listen to the cars going along beside me. I will wait until parallel traffic moves, and then I will start walking. …	1	identify	1	6	I thought it was a blind person because of how they used their senses and how careful they were before crossing the street. This person took precautions before crossing the street, even utilizing their resources on their phone to know whether to cross or not. I was fairly confident in my answer because of how much they considered everything beforehands.
R_1gFTwtzYMbByhba	Sighted	B04	When I am approaching an intersection, I am already listening for the flow of traffic. I might want to walk a little faster or slower. If the cars parallel to me have started going already, I may slow down, because I will not have enough time to cross the street. If the cars in front of me are crossing as I am approaching, then I think, Okay, I want to get there so that I have a maximum amount o…	1	identify	1	7	The person gave a detailed account about how they cross traffic and utilizes hand signs to let others know that they are crossing. This individual utilizes touch as a way to know when to go, which is why I feel like this is actually a blind person. Because of how they used their senses and signals, I was fairly confident in my answer.
R_1gFTwtzYMbByhba	Sighted	B05	I will pay attention to the traffic going down the parallel street as I approach the intersection. By listening, I will analyze the intersection and try to determine the order in which traffic from different directions begins moving. When I get to the curb of the intersection where I am going to start crossing I will stand there and observe the traffic pattern. Before I give the command to the …	1	identify	1	8	The individual is an actual blind person because they have a dog that they use to help them cross the street. However, they also use their ears and having the dog as a precautionary measure. The person is careful about their surroundings. These factors made me pretty confident about my answer.
R_1gFTwtzYMbByhba	Sighted	B08	First, I am going to listen to the traffic that is parallel to my sides, lateral to me. When I come up to the intersection, I am going to line my shoulders up with the traffic, line my body up with the traffic. I am going to be listening to the cars that would be going on my left side or right. I am going to be waiting until they go clear through the intersection area of traffic. I will make a de…	1	identify	1	8	The person is actually blind because they gave a detailed description of how they cross the street. Like the other one, they also utilize hearing to know when to cross traffic, and they know what they are doing. I was pretty confident in my answer because the individual was extremely careful about crossing the street and was able to use their other senses.
R_1gFTwtzYMbByhba	Sighted	B07	I am looking for curb. I am trying to identify where the street is, identifying where cars are, which way they are crossing, or any cars there. For alignment, I am looking for that curb. Some of the crossings have that texture, differences between the sidewalk and the street. If it does not have, I just look for the curb. To be straight, I am again identifying where the cars are crossing. If you …	1	identify	0	8	The person only provides accounts for the curbs and identifying where the cars are crossing, rather than using their hearing as well, which would be helpful. I thought it was a sighted person pretending to be blind because they only considered one specific thing about crossing the street, which is why my answer was pretty confident.
R_1gFTwtzYMbByhba	Sighted	B06	I would feel for the slope of the curb. Not every curb has a slope. Most of the time it is a slope, but some of them, it is a drop. That slope kind of points into the intersection. I usually feel where the curb starts to slant down, and then I reach over and touch the actual drop-off curb to make sure I am lined up with the street. If you just follow the slant, you may walk right into the oncomin…	1	identify	1	8	The person gives a very detailed account but they can also take note of what is happening through their hearing, rather than their sight. I feel like usually people with visual impairment would use their other senses to be able to figure out when they can cross traffic, which is why I was pretty confident in my answer
R_1gFTwtzYMbByhba	Sighted	B01	I do not think so much about it. If I am there, I will not think how I am going to cross the street. I will simply approach to the curb and look at the light primarily. I will not even pay that much attention to the traffic. I will just pay attention to the light. I will look, yes, the light is good. I can cross the street. I will look both ways before I cross, make sure that there is no car tu…	0	chance	0	8	The individual, mainly pays attention to the light and not much of the traffic until they actually cross, as they look both ways in front of them before they actually do it. I was confident in my answer because a sighted person would be able to pay attention to both the traffic and the light.
R_1gFTwtzYMbByhba	Sighted	B02	As I am walking toward the corner, I will be paying attention to the configuration of that corner. I will look up at the street sign. I will be estimating how long it is going to take me to get from where I am at that point to the corner. Because maybe I have got enough time to speed up a little bit and get across. When I get ready to step out on the street, I watch for all those crazy people, al…	0	chance	0	8	I thought it was a blind person pretending to be sighted because although they are paying attention to their surroundings, they pay attention too much, such as the configuration of the corner, which is why I was confident in my answer. They are semi-careful, but are still dangerous when it comes to cars that are turning when they should not be, as they step out in front of the vehicle to get them…
R_1gFTwtzYMbByhba	Sighted	B03	I will not cross outside of crosswalks. I will typically look for the streetlights and pay attention to the traffic. If somebody is turning, then I have to watch out. Drivers may not necessarily yield to pedestrians in crosswalks at intersections. If I had arrived at the light when it was already green, I would still wait.	0	chance	1	9	I thought that it was a sighted person because the individual was extremely careful while crossing the streets and seemed confident about when they should cross. I was confident in my answer because the person considers both the traffic rules and the drivers who may potentially not follow the laws.
R_1gFTwtzYMbByhba	Sighted	B04	I am walking up to this intersection. I am looking around and watching people in cars and different things. The main thing I am paying attention to is the walk sign. Does the walk sign indicate that I should go or not? That is the binary thing that I am noting. Unless there is a right turning car in front of me. Then I will make eye contact with them. They will have the idea that I am going to go…	0	chance	0	9	This individual pays attention to mainly the walk sign but also looks around at everything around them. However, I feel like this individual focuses more on the traffic, where they assume that they will get the right of way as a pedestrian, so they should go first. The person assumes that the driver will have the idea that the pedestrian will go first when they make eye contact with them. This is…
R_1gFTwtzYMbByhba	Sighted	B05	I will pay attention to the traffic lights and/or do-not-cross indicators, and cross when it is appropriate. When the light is green, that is when you can cross. When it is not, you do not cross.	0	chance	0	9	I thought that this is a blind person pretending to be sighted because when the light is green is when people should not cross. I was very confident in my answer because green lights are when cars are driving, rather than stopped and it displays the individual's poor eyesight. Also, the individual solely depends on the lights rather than carefully looking for cars that are driving when they are n…
R_1gFTwtzYMbByhba	Sighted	B08	I am going to be looking both ways, looking at both lanes of traffic. I am going to wait for the cars to go through the intersection. I do not just go and steamboat through the traffic. I can go through probably 10 seconds or 15 seconds faster than a visually impaired could.	0	chance	0	8	The individual only considers the traffic and not the lights. The individual waits for the cars to go through the intersection and discusses how much faster they go than a visually impaired person. Usually, people do not think about how they go faster than an individual who is visually impaired, which is why my answer was confident.
R_1gFTwtzYMbByhba	Sighted	B07	I look for the crosswalk signs as well as the light. Is the light changing or not? I see the traffic and where it is coming from. I just look from left to right. Then make sure there is no traffic coming from across the intersection.	0	chance	1	8	I thought this was a sighted person because they can notice both the traffic and the light itself. They were confident in their answers, which is why I was also pretty confident that they were actually sighted.
R_1gFTwtzYMbByhba	Sighted	B06	If I am at a lighted intersection, the majority of my focus would be on the traffic signal. There would be some focus on the actual traffic itself, but mostly on the signal. When the light changes to yellow, I would not bother because you still have people coming slowly or turning. When it turns to green, I would go ahead and cross. There is usually a countdown on some lights. But normally, I loo…	0	chance	1	8	I thought that this was a sighted person giving a genuine description because they were able to, in detail, provide descriptions about what they did at the intersection and pay attention to everything around the intersection. They were able to pay attention and take note of the lights, the cars and the signals. I was very confident in my answer because of their ability to pay attention to everyth…
R_1gFTwtzYMbByhba	Sighted	S01	If there is a button, I will just hit the button for the traffic to get to slow down and stop. If there is no button, I just kind of look left and right, to make sure that vehicles are not coming. Once I know that the road is clear, I just walk. It is simple!	1	chance	0	8	I thought this was a blind person pretending to be sighted because they just simply press the button and assumes that the traffic will slow down and stop always. They also just look left and right if there is no button and see if it is clear or not. I was confident in my answer because the person held no regard to the actual drivers of the cars and assumed that they would always follow traffic ru…
R_1gFTwtzYMbByhba	Sighted	S03	I usually just wait and pay attention to the traffic signals. Some people still turn even though the walk signal is on. When I take a step, I look to see who else is coming. If I do not see anyone else is coming, then I walk. If I came to the intersection and the walk sign is already on, I stop and check who else is coming and then walk. During that time, the walk sign would be gone. At that case…	1	chance	0	7	I decided that this is a blind person pretending to be sighted because this person was not able to provide more detailed responses to their experiences crossing the road. I compared it with the other one, which was super in-depth and clearly indicated that the person was a sighted person. Although this individual can depict parts of the steps they take in crossing the roads, it was extremely vagu…
R_1gFTwtzYMbByhba	Sighted	S02	As I am approaching the crosswalk, even before I press the button, the first thing I would do is to see who has the right-of-way. I will look what direction traffic is going. I will check who has the green light. I generally press the push-button no matter what. Sometimes even though the light is red, you can still cross if it is safe to do so. However, typically I will just wait for the light to…	1	chance	1	9	I thought that it was a sighted person because they were extremely careful and considered both the traffic and the button. I was very confident because of how they considered everything before crossing the street, even double checking.
R_1gFTwtzYMbByhba	Sighted	S04	You walk up and hit the button that you want to cross the street. You wait for the walk or do not walk sign to go. White usually means walk. I still look, because sometimes people run lights or still turn when the pedestrian lights on. Then walk across	1	chance	0	6	I thought this was a blind person pretending to be sighted because they seem unsure. I was slightly confident in my answer because a lot of people do this in their steps to cross the street, but there was not enough other details to make a completely confident judgment.
R_1gFTwtzYMbByhba	Sighted	S05	It depends on how much of a rush I am in. If it is a busy street, like in a downtown area, I would just wait for the cross traffic to have a red light, and the parallel traffic to have a green light. I turn and look, and make sure that nobody is trying to turn right or left across. If I was in a rush or it was not that crowded of an intersection, even if the light was green for cross traffic, I j…	1	chance	1	10	This is a sighted person giving a genuine description because they are able to describe their surroundings, especially when trying to cross the road. The person notes how they must wait for the cross traffic to have a red light and the parallel traffic to have a green light before walking. Even before walking, the sighted person makes sure there are no cars there. This is a good example on the sa…
R_1gFTwtzYMbByhba	Sighted	S06	As I am approaching it, I am already looking at the signal to see if it started to count down. If so, I know I will probably be crossing the opposite direction by the time I get there. If it hasnt started to count down yet, then that means I have enough time to get to the intersection and cross that direction before the light will turn red. So, I can kind of speed up my walking if that is the ca…	1	chance	0	6	I thought that it was a blind person pretending to be sighted because like the earlier description, it was rather vague in details. Also, the method that this individual is using to walk across the streets is dangerous, because they j-walk if the traffic is very light and there are no cars incoming. Also, the individual crosses the road right before the light turns red and starts speeding up if h…
R_1gFTwtzYMbByhba	Sighted	S07	I usually just press the button and then I will wait for the signal and watch for it to actually have the countdown for me to be safely walk over it. But depending on the intersections, busy or not, I do sometimes j-walk and just walk across when I notice it is not busy or there is no cars on the road.	1	chance	1	9	I thought that this was a sighted person giving a genuine description because as sighted pedestrians, many people do the same actions as this individual. The person seems rather confident when making the decision to j-walk across the road, since they usually do not do it and walk over safely during the countdown. I was mostly confident in my answers because many people, including me, do it by mak…
R_1gFTwtzYMbByhba	Sighted	S08	The first thing I do, without even looking at the cars or anything, is hit the button. So, the crosswalk will actually recognize that there is a person there. Then, I just wait and watch for the signal to change. I wait a couple seconds just so any cars that want to blow through the red light or anything can go. I do not really pay much attention to the cars. I guess I just watch the signal most …	1	chance	0	9	The person providing the account is a blind person pretending to be sighted. They do not consider the cars at all and solely rely on the signal, which is why my answer was very confident. Also, the individual says, "I guess" which makes it seems like they are unsure.
R_1gFTwtzYMbByhba	Sighted	S01	First, if there is a button on the signal that you can push, then I will push that. Next, I will face the direction I want to cross. Most of those signals, once they give you a walk signal, you will hear like a little beep, count down. But, I will take my primary cue from the traffic that is parallel to me. Because if they are going that usually means I can go. That means I can cross. I will also…	0	identify	0	9	The person discusses how they will push the button and face the direction they want to cross, but they do not say how they know it, such as sound. They only note hearing beeps counting down, which is an indicator on how they will cross, so I was very confident in my answer.
R_1gFTwtzYMbByhba	Sighted	S03	I will navigate to the pole where you press the button. I will get information depending on if the traffic has stopped or light has a signal. In my hometown, we have signals saying wait or you can cross now. If there are no signals like that, then I will listen for the sounds of cars. Lets say if I am going this way and I hear cars coming from beside me, which way is that sound going from?…	0	identify	1	7	The person utilizes sounds and questions where it is coming from, and makes a judgment before going which is why I thought it was a blind person. They are careful about seeing where the curb is and accounts for which directions the cars are coming from, which is why I was fairly confident about my answer.
R_1gFTwtzYMbByhba	Sighted	S02	I will face the direction where the sound is coming from. I would be able to tell the dark and light differences and where the light sources are coming from. If I am using my dog, he would be able to know when the cars are coming and when they are not. He is trained to help me. I will use commands to communicate with my dog. I will first find the button. I know that they are usually located at ar…	0	identify	1	8	I thought this was a blind person because the person uses a dog and sounds to be able to know when to cross the road. The person considers all the factors around them, and notes what things are difficult when walking the street which is why my answer was pretty confident.
R_1gFTwtzYMbByhba	Sighted	S04	The ground is graded, and there are bumps up to let me know that I am getting near the curb. There are only 13 seconds to get across when the white person comes on the device and says it is okay to walk. There is usually an indicator by a tone or recorded voice. Usually, a tone would sound when it is okay to cross. Then I will have 13 seconds before it turns back to red that I cant walk. I essen…	0	identify	0	6	The descriptions are not as detailed as the other ones. Although the individual utilizes sound as a way to cross the street, they do not specify about how the sounds are different or how they pay attention to make sure someone is not turning on a red light. Since they were using their other senses, I was only slightly confident in my answer.
R_1gFTwtzYMbByhba	Sighted	S05	The first thing I will do is to listen for the traffic sound to understand what direction the traffic is coming from. Is it perpendicular to where I am trying to go or parallel? If it is perpendicular, then I will, of course, wait. I will find the crosswalk button mounted to stoplight poles. At some of the crosswalks, there are audio countdown devices that tell you how many seconds are left befor…	0	identify	1	7	The person utilizes touch and hearing to know whenever to cross the street, and gives an account of their thought process while they are trying to cross the road. I was fairly confident that this person was blind based on how they were able to use their senses.
R_1gFTwtzYMbByhba	Sighted	S06	I am listening to the flow of traffic as I am approaching to the intersection. If the lane next to me is already moving, that means I will have to wait for the next cycle of traffic in order to cross the street. Because I will not have enough time to use the crosswalk by the time I get up there. If it is not moving, then that means the perpendicular traffic is moving. So, I will wait for that to …	0	identify	0	7	The person considers sounds before crossing the street, but they also note the dots on the road to let them know where the start of the intersection is. They do not say how they know where the dots are, which is why I am fairly confident that it is a sighted person pretending to be blind.
R_1gFTwtzYMbByhba	Sighted	S07	A lot of it is with sound patterns. I hit my cane in front of me and hear specific sounds echoing off. I could hear like there are not any cars or anything in front of me, depending on how it echoes back. If there is something in front, the sound diminishes quickly. I pay attention to the surroundings to hear. I feel the wind patterns with the cars. If I feel the wind going in front of me, then I…	0	identify	1	7	I thought that the person was blind because they were able to describe specific sounds, and what things sounded like if something occurred. The person also utilizes touch to know whether when to go. I was fairly confident in my answer because the person was able to utilize their senses to cross.
R_1gFTwtzYMbByhba	Sighted	S08	I would start with listening for the cars that are braking at one of the stops. Generally, there are ramps at the intersections. So, I would feel where the sidewalk starts to slope down. Sometimes the crosswalk signal has some sort of noise that plays or changes to you can cross or it is counting down to stop. I listen to that. Drivers are supposed to give the right-of-way to the pedestrians. B…	0	identify	1	6	I thought this person was actually a blind person because they feel around and listen to their surroundings. They consider how drivers might not follow traffic laws, so they are extremely careful. The person notes about what the hardest thing is, and emphasize that they are careful. I was slightly confident in my answer because of how the person utilizes their senses and considered the person's a…
R_1GQeSN7ydcSuAbr	Sighted	B01	As I am approaching the curb, I will feel it is sloping down. This will indicate that I am getting closer to the street. I will stop and pay attention to what is going on around me. I will listen to my parallel traffic, the traffic that is going the same direction as I am. I will make sure that the cars are not turning. If this is an intersection that I do not cross on a regular basis, then I wil…	1	identify	1	8	Sounds like a detailed discussion of what goes on in a blind persons mind when crossing an interesection.
R_1GQeSN7ydcSuAbr	Sighted	B02	My dog will stop at the curb. I will put my foot out to find the curb cut. If it is a curb with just a drop-off, I will know that I am going down. If there is a curb ramp, I will feel the domes on the surface of it. I will stand and listen at least one traffic cycle to get a sense of the traffic pattern. When I am walking up the block, before coming to that corner, I will pay attention to what th…	1	identify	1	8	Sounds like a specific detailed description of what a blind person would do when crossing a street.
R_1GQeSN7ydcSuAbr	Sighted	B03	I will find the curb at the edge. I will pay attention to the sound of traffic on both streets  the one I am approaching and the street beside me. At the corner, I will line up straight and listen to the parallel traffic flow. If there is a lot of traffic, it is good for me. I will listen to the cars going along beside me. I will wait until parallel traffic moves, and then I will start walking. …	1	identify	0	7	Sounds like he is relying on visual cues too much and not too many specific details like a blind person would know.
R_1GQeSN7ydcSuAbr	Sighted	B04	When I am approaching an intersection, I am already listening for the flow of traffic. I might want to walk a little faster or slower. If the cars parallel to me have started going already, I may slow down, because I will not have enough time to cross the street. If the cars in front of me are crossing as I am approaching, then I think, Okay, I want to get there so that I have a maximum amount o…	1	identify	1	8	This sounds like details only a blind person would know and that he's learned from experience of crossing streets blind.
R_1GQeSN7ydcSuAbr	Sighted	B05	I will pay attention to the traffic going down the parallel street as I approach the intersection. By listening, I will analyze the intersection and try to determine the order in which traffic from different directions begins moving. When I get to the curb of the intersection where I am going to start crossing I will stand there and observe the traffic pattern. Before I give the command to the …	1	identify	1	8	Sounds like an accurate detailed description of what a blind person would experience.
R_1GQeSN7ydcSuAbr	Sighted	B08	First, I am going to listen to the traffic that is parallel to my sides, lateral to me. When I come up to the intersection, I am going to line my shoulders up with the traffic, line my body up with the traffic. I am going to be listening to the cars that would be going on my left side or right. I am going to be waiting until they go clear through the intersection area of traffic. I will make a de…	1	identify	0	6	Doesn't sound like this person has crossed a street blind and the details are just weirdly specific instead of helpful to a blind person
R_1GQeSN7ydcSuAbr	Sighted	B07	I am looking for curb. I am trying to identify where the street is, identifying where cars are, which way they are crossing, or any cars there. For alignment, I am looking for that curb. Some of the crossings have that texture, differences between the sidewalk and the street. If it does not have, I just look for the curb. To be straight, I am again identifying where the cars are crossing. If you …	1	identify	0	7	the details are vague and not enough auditory cues to note
R_1GQeSN7ydcSuAbr	Sighted	B06	I would feel for the slope of the curb. Not every curb has a slope. Most of the time it is a slope, but some of them, it is a drop. That slope kind of points into the intersection. I usually feel where the curb starts to slant down, and then I reach over and touch the actual drop-off curb to make sure I am lined up with the street. If you just follow the slant, you may walk right into the oncomin…	1	identify	1	9	Sounds like a very detailed description of the auditory cues and specifics of what a blind person would use to cross the street.
R_1GQeSN7ydcSuAbr	Sighted	B01	I do not think so much about it. If I am there, I will not think how I am going to cross the street. I will simply approach to the curb and look at the light primarily. I will not even pay that much attention to the traffic. I will just pay attention to the light. I will look, yes, the light is good. I can cross the street. I will look both ways before I cross, make sure that there is no car tu…	0	chance	0	6	Sounds like they aren't looking at traffic because they can't see the traffic.
R_1GQeSN7ydcSuAbr	Sighted	B02	As I am walking toward the corner, I will be paying attention to the configuration of that corner. I will look up at the street sign. I will be estimating how long it is going to take me to get from where I am at that point to the corner. Because maybe I have got enough time to speed up a little bit and get across. When I get ready to step out on the street, I watch for all those crazy people, al…	0	chance	0	6	Seems like this person is using alot of vague terms like they don't know what it's actually like to see this unfold.
R_1GQeSN7ydcSuAbr	Sighted	B03	I will not cross outside of crosswalks. I will typically look for the streetlights and pay attention to the traffic. If somebody is turning, then I have to watch out. Drivers may not necessarily yield to pedestrians in crosswalks at intersections. If I had arrived at the light when it was already green, I would still wait.	0	chance	1	7	Makes notes of street light color like I don't think a blind person would do.
R_1GQeSN7ydcSuAbr	Sighted	B04	I am walking up to this intersection. I am looking around and watching people in cars and different things. The main thing I am paying attention to is the walk sign. Does the walk sign indicate that I should go or not? That is the binary thing that I am noting. Unless there is a right turning car in front of me. Then I will make eye contact with them. They will have the idea that I am going to go…	0	chance	0	7	the description of things this person is seeing is very vague so I think it's a blind person who hasn't seen it.
R_1GQeSN7ydcSuAbr	Sighted	B05	I will pay attention to the traffic lights and/or do-not-cross indicators, and cross when it is appropriate. When the light is green, that is when you can cross. When it is not, you do not cross.	0	chance	0	5	Sounds like it could be either but Ill go with sighted because they paid attention to the traffic light color
R_1GQeSN7ydcSuAbr	Sighted	B08	I am going to be looking both ways, looking at both lanes of traffic. I am going to wait for the cars to go through the intersection. I do not just go and steamboat through the traffic. I can go through probably 10 seconds or 15 seconds faster than a visually impaired could.	0	chance	1	7	I think this is a sighted person because this is how I would cross an intersection and I have normal vision. I also think I could get through that much faster than a visually impaired person could.
R_1GQeSN7ydcSuAbr	Sighted	B07	I look for the crosswalk signs as well as the light. Is the light changing or not? I see the traffic and where it is coming from. I just look from left to right. Then make sure there is no traffic coming from across the intersection.	0	chance	0	8	Seems like a vague description of the lights and looking for traffic.
R_1GQeSN7ydcSuAbr	Sighted	B06	If I am at a lighted intersection, the majority of my focus would be on the traffic signal. There would be some focus on the actual traffic itself, but mostly on the signal. When the light changes to yellow, I would not bother because you still have people coming slowly or turning. When it turns to green, I would go ahead and cross. There is usually a countdown on some lights. But normally, I loo…	0	chance	1	7	This is a detailed description and the colors of the lights are mentioned.
R_1GQeSN7ydcSuAbr	Sighted	S01	If there is a button, I will just hit the button for the traffic to get to slow down and stop. If there is no button, I just kind of look left and right, to make sure that vehicles are not coming. Once I know that the road is clear, I just walk. It is simple!	1	chance	0	8	I think this is a blind person because it's a vague description with not much specifics
R_1GQeSN7ydcSuAbr	Sighted	S03	I usually just wait and pay attention to the traffic signals. Some people still turn even though the walk signal is on. When I take a step, I look to see who else is coming. If I do not see anyone else is coming, then I walk. If I came to the intersection and the walk sign is already on, I stop and check who else is coming and then walk. During that time, the walk sign would be gone. At that case…	1	chance	1	8	Describes looking at the walk signs and paying attention to traffic.
R_1GQeSN7ydcSuAbr	Sighted	S02	As I am approaching the crosswalk, even before I press the button, the first thing I would do is to see who has the right-of-way. I will look what direction traffic is going. I will check who has the green light. I generally press the push-button no matter what. Sometimes even though the light is red, you can still cross if it is safe to do so. However, typically I will just wait for the light to…	1	chance	1	6	I don't think a visually impaired person could give such a detailed description of crossing or the colors of the lights.
R_1GQeSN7ydcSuAbr	Sighted	S04	You walk up and hit the button that you want to cross the street. You wait for the walk or do not walk sign to go. White usually means walk. I still look, because sometimes people run lights or still turn when the pedestrian lights on. Then walk across	1	chance	1	3	I don't think a visually impaired person would know the color of the walk sign.
R_1GQeSN7ydcSuAbr	Sighted	S05	It depends on how much of a rush I am in. If it is a busy street, like in a downtown area, I would just wait for the cross traffic to have a red light, and the parallel traffic to have a green light. I turn and look, and make sure that nobody is trying to turn right or left across. If I was in a rush or it was not that crowded of an intersection, even if the light was green for cross traffic, I j…	1	chance	1	8	Detailed description with traffic light color mentioned.
R_1GQeSN7ydcSuAbr	Sighted	S06	As I am approaching it, I am already looking at the signal to see if it started to count down. If so, I know I will probably be crossing the opposite direction by the time I get there. If it hasnt started to count down yet, then that means I have enough time to get to the intersection and cross that direction before the light will turn red. So, I can kind of speed up my walking if that is the ca…	1	chance	1	7	I don't think a blind person would j-walk.
R_1GQeSN7ydcSuAbr	Sighted	S07	I usually just press the button and then I will wait for the signal and watch for it to actually have the countdown for me to be safely walk over it. But depending on the intersections, busy or not, I do sometimes j-walk and just walk across when I notice it is not busy or there is no cars on the road.	1	chance	1	8	I don't think a visually impaired person would j-walk because it would be too dangerous.
R_1GQeSN7ydcSuAbr	Sighted	S08	The first thing I do, without even looking at the cars or anything, is hit the button. So, the crosswalk will actually recognize that there is a person there. Then, I just wait and watch for the signal to change. I wait a couple seconds just so any cars that want to blow through the red light or anything can go. I do not really pay much attention to the cars. I guess I just watch the signal most …	1	chance	0	6	Sounds like this person doesn't look at the cars which is what I usually do as a sighted person trying to cross an intersection.
R_1GQeSN7ydcSuAbr	Sighted	S01	First, if there is a button on the signal that you can push, then I will push that. Next, I will face the direction I want to cross. Most of those signals, once they give you a walk signal, you will hear like a little beep, count down. But, I will take my primary cue from the traffic that is parallel to me. Because if they are going that usually means I can go. That means I can cross. I will also…	0	identify	1	8	Sounds specific enough and not looking for visual cues like a blind person would do.
R_1GQeSN7ydcSuAbr	Sighted	S03	I will navigate to the pole where you press the button. I will get information depending on if the traffic has stopped or light has a signal. In my hometown, we have signals saying wait or you can cross now. If there are no signals like that, then I will listen for the sounds of cars. Lets say if I am going this way and I hear cars coming from beside me, which way is that sound going from?…	0	identify	1	6	Sounds like a confusing description of the auditory cues and he mentions the stoplight
R_1GQeSN7ydcSuAbr	Sighted	S02	I will face the direction where the sound is coming from. I would be able to tell the dark and light differences and where the light sources are coming from. If I am using my dog, he would be able to know when the cars are coming and when they are not. He is trained to help me. I will use commands to communicate with my dog. I will first find the button. I know that they are usually located at ar…	0	identify	1	8	Sounds like specific details are being given like a blind person would know.
R_1GQeSN7ydcSuAbr	Sighted	S04	The ground is graded, and there are bumps up to let me know that I am getting near the curb. There are only 13 seconds to get across when the white person comes on the device and says it is okay to walk. There is usually an indicator by a tone or recorded voice. Usually, a tone would sound when it is okay to cross. Then I will have 13 seconds before it turns back to red that I cant walk. I essen…	0	identify	0	8	This person makes note of the color of the person on the device and also the details are vague unlike a blind person might note.
R_1GQeSN7ydcSuAbr	Sighted	S05	The first thing I will do is to listen for the traffic sound to understand what direction the traffic is coming from. Is it perpendicular to where I am trying to go or parallel? If it is perpendicular, then I will, of course, wait. I will find the crosswalk button mounted to stoplight poles. At some of the crosswalks, there are audio countdown devices that tell you how many seconds are left befor…	0	identify	1	8	there is alot of non visual specific information about street crossing that a sighted person probably wouldn't note.
R_1GQeSN7ydcSuAbr	Sighted	S06	I am listening to the flow of traffic as I am approaching to the intersection. If the lane next to me is already moving, that means I will have to wait for the next cycle of traffic in order to cross the street. Because I will not have enough time to use the crosswalk by the time I get up there. If it is not moving, then that means the perpendicular traffic is moving. So, I will wait for that to …	0	identify	1	8	Sounds like specific non visual cues are being noted like a blind person would pay attention to at a crosswalk.
R_1GQeSN7ydcSuAbr	Sighted	S07	A lot of it is with sound patterns. I hit my cane in front of me and hear specific sounds echoing off. I could hear like there are not any cars or anything in front of me, depending on how it echoes back. If there is something in front, the sound diminishes quickly. I pay attention to the surroundings to hear. I feel the wind patterns with the cars. If I feel the wind going in front of me, then I…	0	identify	0	9	I don't think that's how blind people use their canes.
R_1GQeSN7ydcSuAbr	Sighted	S08	I would start with listening for the cars that are braking at one of the stops. Generally, there are ramps at the intersections. So, I would feel where the sidewalk starts to slope down. Sometimes the crosswalk signal has some sort of noise that plays or changes to you can cross or it is counting down to stop. I listen to that. Drivers are supposed to give the right-of-way to the pedestrians. B…	0	identify	0	8	doesn't sound too specific on what it's like to cross a street blind.
R_1H8KRp07mjfOMUR	Blind	B01	As I am approaching the curb, I will feel it is sloping down. This will indicate that I am getting closer to the street. I will stop and pay attention to what is going on around me. I will listen to my parallel traffic, the traffic that is going the same direction as I am. I will make sure that the cars are not turning. If this is an intersection that I do not cross on a regular basis, then I wil…	1	identify	0	8	I think that the dog description is a little off.
R_1H8KRp07mjfOMUR	Blind	B02	My dog will stop at the curb. I will put my foot out to find the curb cut. If it is a curb with just a drop-off, I will know that I am going down. If there is a curb ramp, I will feel the domes on the surface of it. I will stand and listen at least one traffic cycle to get a sense of the traffic pattern. When I am walking up the block, before coming to that corner, I will pay attention to what th…	1	identify	1	8	Everything they said makes sinse to me.
R_1H8KRp07mjfOMUR	Blind	B03	I will find the curb at the edge. I will pay attention to the sound of traffic on both streets  the one I am approaching and the street beside me. At the corner, I will line up straight and listen to the parallel traffic flow. If there is a lot of traffic, it is good for me. I will listen to the cars going along beside me. I will wait until parallel traffic moves, and then I will start walking. …	1	identify	1	10	I'd do the same thing that this person did. They said that they'd use a magnifying glass.
R_1H8KRp07mjfOMUR	Blind	B04	When I am approaching an intersection, I am already listening for the flow of traffic. I might want to walk a little faster or slower. If the cars parallel to me have started going already, I may slow down, because I will not have enough time to cross the street. If the cars in front of me are crossing as I am approaching, then I think, Okay, I want to get there so that I have a maximum amount o…	1	identify	1	10	Because of the description, I think that that person is blind. I don't think a sighted person would think of all of that.
R_1H8KRp07mjfOMUR	Blind	B05	I will pay attention to the traffic going down the parallel street as I approach the intersection. By listening, I will analyze the intersection and try to determine the order in which traffic from different directions begins moving. When I get to the curb of the intersection where I am going to start crossing I will stand there and observe the traffic pattern. Before I give the command to the …	1	identify	1	8	The terminology is good. Listening is the best way to find out what's going on around you.
R_1H8KRp07mjfOMUR	Blind	B08	First, I am going to listen to the traffic that is parallel to my sides, lateral to me. When I come up to the intersection, I am going to line my shoulders up with the traffic, line my body up with the traffic. I am going to be listening to the cars that would be going on my left side or right. I am going to be waiting until they go clear through the intersection area of traffic. I will make a de…	1	identify	0	8	To wordy to be a blind person.
R_1H8KRp07mjfOMUR	Blind	B07	I am looking for curb. I am trying to identify where the street is, identifying where cars are, which way they are crossing, or any cars there. For alignment, I am looking for that curb. Some of the crossings have that texture, differences between the sidewalk and the street. If it does not have, I just look for the curb. To be straight, I am again identifying where the cars are crossing. If you …	1	identify	0	10	To me, that didn't make sinse. Maybe I'm missing something.
R_1H8KRp07mjfOMUR	Blind	B06	I would feel for the slope of the curb. Not every curb has a slope. Most of the time it is a slope, but some of them, it is a drop. That slope kind of points into the intersection. I usually feel where the curb starts to slant down, and then I reach over and touch the actual drop-off curb to make sure I am lined up with the street. If you just follow the slant, you may walk right into the oncomin…	1	identify	1	8	They are doing the same thing that I'd do if I were in the same situation.
R_1H8KRp07mjfOMUR	Blind	B01	I do not think so much about it. If I am there, I will not think how I am going to cross the street. I will simply approach to the curb and look at the light primarily. I will not even pay that much attention to the traffic. I will just pay attention to the light. I will look, yes, the light is good. I can cross the street. I will look both ways before I cross, make sure that there is no car tu…	0	chance	1	6	Because of the way it's written, I think that is a sighted person. Seems to me that they don't pay attention to traffic patterns.
R_1H8KRp07mjfOMUR	Blind	B02	As I am walking toward the corner, I will be paying attention to the configuration of that corner. I will look up at the street sign. I will be estimating how long it is going to take me to get from where I am at that point to the corner. Because maybe I have got enough time to speed up a little bit and get across. When I get ready to step out on the street, I watch for all those crazy people, al…	0	chance	1	8	I wouldn't think that a blind person would behave in that maner.
R_1H8KRp07mjfOMUR	Blind	B03	I will not cross outside of crosswalks. I will typically look for the streetlights and pay attention to the traffic. If somebody is turning, then I have to watch out. Drivers may not necessarily yield to pedestrians in crosswalks at intersections. If I had arrived at the light when it was already green, I would still wait.	0	chance	0	8	In this writing the person is more cautious.
R_1H8KRp07mjfOMUR	Blind	B04	I am walking up to this intersection. I am looking around and watching people in cars and different things. The main thing I am paying attention to is the walk sign. Does the walk sign indicate that I should go or not? That is the binary thing that I am noting. Unless there is a right turning car in front of me. Then I will make eye contact with them. They will have the idea that I am going to go…	0	chance	1	7	Because they said that they are making eye contact.
R_1H8KRp07mjfOMUR	Blind	B05	I will pay attention to the traffic lights and/or do-not-cross indicators, and cross when it is appropriate. When the light is green, that is when you can cross. When it is not, you do not cross.	0	chance	1	8	don't know if a blind person would know about light indicaters.
R_1H8KRp07mjfOMUR	Blind	B08	I am going to be looking both ways, looking at both lanes of traffic. I am going to wait for the cars to go through the intersection. I do not just go and steamboat through the traffic. I can go through probably 10 seconds or 15 seconds faster than a visually impaired could.	0	chance	1	8	The remark about being faster then a visually impaired person makes me think that this was a sighted person.
R_1H8KRp07mjfOMUR	Blind	B07	I look for the crosswalk signs as well as the light. Is the light changing or not? I see the traffic and where it is coming from. I just look from left to right. Then make sure there is no traffic coming from across the intersection.	0	chance	1	7	Just a guess on this one. Really not sure.
R_1H8KRp07mjfOMUR	Blind	B06	If I am at a lighted intersection, the majority of my focus would be on the traffic signal. There would be some focus on the actual traffic itself, but mostly on the signal. When the light changes to yellow, I would not bother because you still have people coming slowly or turning. When it turns to green, I would go ahead and cross. There is usually a countdown on some lights. But normally, I loo…	0	chance	1	7	A sighted person would look at the light and not concentrate on the traffic.
R_1H8KRp07mjfOMUR	Blind	S01	If there is a button, I will just hit the button for the traffic to get to slow down and stop. If there is no button, I just kind of look left and right, to make sure that vehicles are not coming. Once I know that the road is clear, I just walk. It is simple!	1	chance	1	8	I think only a sighted person would think that way.
R_1H8KRp07mjfOMUR	Blind	S03	I usually just wait and pay attention to the traffic signals. Some people still turn even though the walk signal is on. When I take a step, I look to see who else is coming. If I do not see anyone else is coming, then I walk. If I came to the intersection and the walk sign is already on, I stop and check who else is coming and then walk. During that time, the walk sign would be gone. At that case…	1	chance	0	6	just a guess. really not sure.
R_1H8KRp07mjfOMUR	Blind	S02	As I am approaching the crosswalk, even before I press the button, the first thing I would do is to see who has the right-of-way. I will look what direction traffic is going. I will check who has the green light. I generally press the push-button no matter what. Sometimes even though the light is red, you can still cross if it is safe to do so. However, typically I will just wait for the light to…	1	chance	1	7	That sounds like some of my sighted friends.
R_1H8KRp07mjfOMUR	Blind	S04	You walk up and hit the button that you want to cross the street. You wait for the walk or do not walk sign to go. White usually means walk. I still look, because sometimes people run lights or still turn when the pedestrian lights on. Then walk across	1	chance	1	8	They are talking about white.
R_1H8KRp07mjfOMUR	Blind	S05	It depends on how much of a rush I am in. If it is a busy street, like in a downtown area, I would just wait for the cross traffic to have a red light, and the parallel traffic to have a green light. I turn and look, and make sure that nobody is trying to turn right or left across. If I was in a rush or it was not that crowded of an intersection, even if the light was green for cross traffic, I j…	1	chance	1	7	I think that is the way that a sighted person would behave.
R_1H8KRp07mjfOMUR	Blind	S06	As I am approaching it, I am already looking at the signal to see if it started to count down. If so, I know I will probably be crossing the opposite direction by the time I get there. If it hasnt started to count down yet, then that means I have enough time to get to the intersection and cross that direction before the light will turn red. So, I can kind of speed up my walking if that is the ca…	1	chance	1	7	because of the way that it is written.
R_1H8KRp07mjfOMUR	Blind	S07	I usually just press the button and then I will wait for the signal and watch for it to actually have the countdown for me to be safely walk over it. But depending on the intersections, busy or not, I do sometimes j-walk and just walk across when I notice it is not busy or there is no cars on the road.	1	chance	1	8	I can't imagine a blind person Jay walking.
R_1H8KRp07mjfOMUR	Blind	S08	The first thing I do, without even looking at the cars or anything, is hit the button. So, the crosswalk will actually recognize that there is a person there. Then, I just wait and watch for the signal to change. I wait a couple seconds just so any cars that want to blow through the red light or anything can go. I do not really pay much attention to the cars. I guess I just watch the signal most …	1	chance	1	8	They are watching the light, not the traffic.
R_1H8KRp07mjfOMUR	Blind	S01	First, if there is a button on the signal that you can push, then I will push that. Next, I will face the direction I want to cross. Most of those signals, once they give you a walk signal, you will hear like a little beep, count down. But, I will take my primary cue from the traffic that is parallel to me. Because if they are going that usually means I can go. That means I can cross. I will also…	0	identify	1	6	I am up? Don't know. Good language was used.
R_1H8KRp07mjfOMUR	Blind	S03	I will navigate to the pole where you press the button. I will get information depending on if the traffic has stopped or light has a signal. In my hometown, we have signals saying wait or you can cross now. If there are no signals like that, then I will listen for the sounds of cars. Lets say if I am going this way and I hear cars coming from beside me, which way is that sound going from?…	0	identify	0	8	The person didn't use language that I use.
R_1H8KRp07mjfOMUR	Blind	S02	I will face the direction where the sound is coming from. I would be able to tell the dark and light differences and where the light sources are coming from. If I am using my dog, he would be able to know when the cars are coming and when they are not. He is trained to help me. I will use commands to communicate with my dog. I will first find the button. I know that they are usually located at ar…	0	identify	0	9	Again, I think that the language is a little off.
R_1H8KRp07mjfOMUR	Blind	S04	The ground is graded, and there are bumps up to let me know that I am getting near the curb. There are only 13 seconds to get across when the white person comes on the device and says it is okay to walk. There is usually an indicator by a tone or recorded voice. Usually, a tone would sound when it is okay to cross. Then I will have 13 seconds before it turns back to red that I cant walk. I essen…	0	identify	0	10	A white person. Who cares. the language is off.
R_1H8KRp07mjfOMUR	Blind	S05	The first thing I will do is to listen for the traffic sound to understand what direction the traffic is coming from. Is it perpendicular to where I am trying to go or parallel? If it is perpendicular, then I will, of course, wait. I will find the crosswalk button mounted to stoplight poles. At some of the crosswalks, there are audio countdown devices that tell you how many seconds are left befor…	0	identify	0	9	He or she should know around how many seconds they have to cross the street. Same thing with the way that it's written.
R_1H8KRp07mjfOMUR	Blind	S06	I am listening to the flow of traffic as I am approaching to the intersection. If the lane next to me is already moving, that means I will have to wait for the next cycle of traffic in order to cross the street. Because I will not have enough time to use the crosswalk by the time I get up there. If it is not moving, then that means the perpendicular traffic is moving. So, I will wait for that to …	0	identify	1	8	Sounds like they would do the same thing that I would.
R_1H8KRp07mjfOMUR	Blind	S07	A lot of it is with sound patterns. I hit my cane in front of me and hear specific sounds echoing off. I could hear like there are not any cars or anything in front of me, depending on how it echoes back. If there is something in front, the sound diminishes quickly. I pay attention to the surroundings to hear. I feel the wind patterns with the cars. If I feel the wind going in front of me, then I…	0	identify	0	10	If they're feeling the wind from the cars, to me, they are to close.
R_1H8KRp07mjfOMUR	Blind	S08	I would start with listening for the cars that are braking at one of the stops. Generally, there are ramps at the intersections. So, I would feel where the sidewalk starts to slope down. Sometimes the crosswalk signal has some sort of noise that plays or changes to you can cross or it is counting down to stop. I listen to that. Drivers are supposed to give the right-of-way to the pedestrians. B…	0	identify	0	9	Listening out. again the language isn't what I'd expect.
R_1HerfaSbSvcpFrT	Sighted	B01	As I am approaching the curb, I will feel it is sloping down. This will indicate that I am getting closer to the street. I will stop and pay attention to what is going on around me. I will listen to my parallel traffic, the traffic that is going the same direction as I am. I will make sure that the cars are not turning. If this is an intersection that I do not cross on a regular basis, then I wil…	1	identify	1	10	The mentioning of a 'dog' would imply a seeing eye dog. Along with that the mention of a 'cane' would imply that this is a blind person who would regularly use a cane.
R_1HerfaSbSvcpFrT	Sighted	B02	My dog will stop at the curb. I will put my foot out to find the curb cut. If it is a curb with just a drop-off, I will know that I am going down. If there is a curb ramp, I will feel the domes on the surface of it. I will stand and listen at least one traffic cycle to get a sense of the traffic pattern. When I am walking up the block, before coming to that corner, I will pay attention to what th…	1	identify	1	10	The details of the domes on the surface of the crosswalk tells me this person is blind.
R_1HerfaSbSvcpFrT	Sighted	B03	I will find the curb at the edge. I will pay attention to the sound of traffic on both streets  the one I am approaching and the street beside me. At the corner, I will line up straight and listen to the parallel traffic flow. If there is a lot of traffic, it is good for me. I will listen to the cars going along beside me. I will wait until parallel traffic moves, and then I will start walking. …	1	identify	1	10	The cue of listening is a huge clue that this is a blind person. There is great emphasis on using another set of senses in the replacement of another.
R_1HerfaSbSvcpFrT	Sighted	B04	When I am approaching an intersection, I am already listening for the flow of traffic. I might want to walk a little faster or slower. If the cars parallel to me have started going already, I may slow down, because I will not have enough time to cross the street. If the cars in front of me are crossing as I am approaching, then I think, Okay, I want to get there so that I have a maximum amount o…	1	identify	1	10	Great detail.
R_1HerfaSbSvcpFrT	Sighted	B05	I will pay attention to the traffic going down the parallel street as I approach the intersection. By listening, I will analyze the intersection and try to determine the order in which traffic from different directions begins moving. When I get to the curb of the intersection where I am going to start crossing I will stand there and observe the traffic pattern. Before I give the command to the …	1	identify	1	10	Detail of eye seeing dog. Great description.
R_1HerfaSbSvcpFrT	Sighted	B08	First, I am going to listen to the traffic that is parallel to my sides, lateral to me. When I come up to the intersection, I am going to line my shoulders up with the traffic, line my body up with the traffic. I am going to be listening to the cars that would be going on my left side or right. I am going to be waiting until they go clear through the intersection area of traffic. I will make a de…	1	identify	1	10	Great detail. Especially on how to properly operate a walking cane.
R_1HerfaSbSvcpFrT	Sighted	B07	I am looking for curb. I am trying to identify where the street is, identifying where cars are, which way they are crossing, or any cars there. For alignment, I am looking for that curb. Some of the crossings have that texture, differences between the sidewalk and the street. If it does not have, I just look for the curb. To be straight, I am again identifying where the cars are crossing. If you …	1	identify	0	5	This individual talks about how they are 'looking' for the curb. They're not blind.
R_1HerfaSbSvcpFrT	Sighted	B06	I would feel for the slope of the curb. Not every curb has a slope. Most of the time it is a slope, but some of them, it is a drop. That slope kind of points into the intersection. I usually feel where the curb starts to slant down, and then I reach over and touch the actual drop-off curb to make sure I am lined up with the street. If you just follow the slant, you may walk right into the oncomin…	1	identify	1	10	This individual talks in great detail and on top of that details that share their feelings of crossing the street. The addition of emotion tells me this is someone who is blind who has done this.
R_1HerfaSbSvcpFrT	Sighted	B01	I do not think so much about it. If I am there, I will not think how I am going to cross the street. I will simply approach to the curb and look at the light primarily. I will not even pay that much attention to the traffic. I will just pay attention to the light. I will look, yes, the light is good. I can cross the street. I will look both ways before I cross, make sure that there is no car tu…	0	chance	0	7	A sighted person would pay attention to traffic regardless of the light.
R_1HerfaSbSvcpFrT	Sighted	B02	As I am walking toward the corner, I will be paying attention to the configuration of that corner. I will look up at the street sign. I will be estimating how long it is going to take me to get from where I am at that point to the corner. Because maybe I have got enough time to speed up a little bit and get across. When I get ready to step out on the street, I watch for all those crazy people, al…	0	chance	0	10	Too much thought in crossing.
R_1HerfaSbSvcpFrT	Sighted	B03	I will not cross outside of crosswalks. I will typically look for the streetlights and pay attention to the traffic. If somebody is turning, then I have to watch out. Drivers may not necessarily yield to pedestrians in crosswalks at intersections. If I had arrived at the light when it was already green, I would still wait.	0	chance	0	4	There's enough detail here to make me question it, but not enough description on sight to convince.
R_1HerfaSbSvcpFrT	Sighted	B04	I am walking up to this intersection. I am looking around and watching people in cars and different things. The main thing I am paying attention to is the walk sign. Does the walk sign indicate that I should go or not? That is the binary thing that I am noting. Unless there is a right turning car in front of me. Then I will make eye contact with them. They will have the idea that I am going to go…	0	chance	0	5	I don't think a regular sighted person who use a word such as binary.
R_1HerfaSbSvcpFrT	Sighted	B05	I will pay attention to the traffic lights and/or do-not-cross indicators, and cross when it is appropriate. When the light is green, that is when you can cross. When it is not, you do not cross.	0	chance	0	6	Not enough detail.
R_1HerfaSbSvcpFrT	Sighted	B08	I am going to be looking both ways, looking at both lanes of traffic. I am going to wait for the cars to go through the intersection. I do not just go and steamboat through the traffic. I can go through probably 10 seconds or 15 seconds faster than a visually impaired could.	0	chance	1	10	They include the fact that they have vision.
R_1HerfaSbSvcpFrT	Sighted	B07	I look for the crosswalk signs as well as the light. Is the light changing or not? I see the traffic and where it is coming from. I just look from left to right. Then make sure there is no traffic coming from across the intersection.	0	chance	0	5	Not enough detail.
R_1HerfaSbSvcpFrT	Sighted	B06	If I am at a lighted intersection, the majority of my focus would be on the traffic signal. There would be some focus on the actual traffic itself, but mostly on the signal. When the light changes to yellow, I would not bother because you still have people coming slowly or turning. When it turns to green, I would go ahead and cross. There is usually a countdown on some lights. But normally, I loo…	0	chance	1	10	Enough detail about sight to convince me.
R_1HerfaSbSvcpFrT	Sighted	S01	If there is a button, I will just hit the button for the traffic to get to slow down and stop. If there is no button, I just kind of look left and right, to make sure that vehicles are not coming. Once I know that the road is clear, I just walk. It is simple!	1	chance	0	7	Too simplified. As someone with sight I would still give more detail.
R_1HerfaSbSvcpFrT	Sighted	S03	I usually just wait and pay attention to the traffic signals. Some people still turn even though the walk signal is on. When I take a step, I look to see who else is coming. If I do not see anyone else is coming, then I walk. If I came to the intersection and the walk sign is already on, I stop and check who else is coming and then walk. During that time, the walk sign would be gone. At that case…	1	chance	1	10	Detail on sight.
R_1HerfaSbSvcpFrT	Sighted	S02	As I am approaching the crosswalk, even before I press the button, the first thing I would do is to see who has the right-of-way. I will look what direction traffic is going. I will check who has the green light. I generally press the push-button no matter what. Sometimes even though the light is red, you can still cross if it is safe to do so. However, typically I will just wait for the light to…	1	chance	1	9	This individual just sounds like someone who has sight and has relied on it for most of their life.
R_1HerfaSbSvcpFrT	Sighted	S04	You walk up and hit the button that you want to cross the street. You wait for the walk or do not walk sign to go. White usually means walk. I still look, because sometimes people run lights or still turn when the pedestrian lights on. Then walk across	1	chance	0	5	Not enough detail of sight to convince me.
R_1HerfaSbSvcpFrT	Sighted	S05	It depends on how much of a rush I am in. If it is a busy street, like in a downtown area, I would just wait for the cross traffic to have a red light, and the parallel traffic to have a green light. I turn and look, and make sure that nobody is trying to turn right or left across. If I was in a rush or it was not that crowded of an intersection, even if the light was green for cross traffic, I j…	1	chance	1	9	The added description of whether they are in a rush makes me think this person has sight and has enough confidence to cross quickly depending on their busyness.
R_1HerfaSbSvcpFrT	Sighted	S06	As I am approaching it, I am already looking at the signal to see if it started to count down. If so, I know I will probably be crossing the opposite direction by the time I get there. If it hasnt started to count down yet, then that means I have enough time to get to the intersection and cross that direction before the light will turn red. So, I can kind of speed up my walking if that is the ca…	1	chance	1	8	Nothing tells me this person doesn't have sight.
R_1HerfaSbSvcpFrT	Sighted	S07	I usually just press the button and then I will wait for the signal and watch for it to actually have the countdown for me to be safely walk over it. But depending on the intersections, busy or not, I do sometimes j-walk and just walk across when I notice it is not busy or there is no cars on the road.	1	chance	1	10	Just sounds right.
R_1HerfaSbSvcpFrT	Sighted	S08	The first thing I do, without even looking at the cars or anything, is hit the button. So, the crosswalk will actually recognize that there is a person there. Then, I just wait and watch for the signal to change. I wait a couple seconds just so any cars that want to blow through the red light or anything can go. I do not really pay much attention to the cars. I guess I just watch the signal most …	1	chance	0	8	Not enough detail. Most sighted people would first look at traffic and cross before hitting the button if its not truly needed.
R_1HerfaSbSvcpFrT	Sighted	S01	First, if there is a button on the signal that you can push, then I will push that. Next, I will face the direction I want to cross. Most of those signals, once they give you a walk signal, you will hear like a little beep, count down. But, I will take my primary cue from the traffic that is parallel to me. Because if they are going that usually means I can go. That means I can cross. I will also…	0	identify	0	4	Just not near as much detail as the last few descriptions which tells me this is someone pretending to be blind. If someone was blind there would be greater detail to how they cross as this would be a pretty major deal in a daily life.
R_1HerfaSbSvcpFrT	Sighted	S03	I will navigate to the pole where you press the button. I will get information depending on if the traffic has stopped or light has a signal. In my hometown, we have signals saying wait or you can cross now. If there are no signals like that, then I will listen for the sounds of cars. Lets say if I am going this way and I hear cars coming from beside me, which way is that sound going from?…	0	identify	0	10	As previously messages have used the word 'parallel' I can't help but think someone who is blind would know this term and would use that term to describe their situation.
R_1HerfaSbSvcpFrT	Sighted	S02	I will face the direction where the sound is coming from. I would be able to tell the dark and light differences and where the light sources are coming from. If I am using my dog, he would be able to know when the cars are coming and when they are not. He is trained to help me. I will use commands to communicate with my dog. I will first find the button. I know that they are usually located at ar…	0	identify	0	6	Not enough detail.
R_1HerfaSbSvcpFrT	Sighted	S04	The ground is graded, and there are bumps up to let me know that I am getting near the curb. There are only 13 seconds to get across when the white person comes on the device and says it is okay to walk. There is usually an indicator by a tone or recorded voice. Usually, a tone would sound when it is okay to cross. Then I will have 13 seconds before it turns back to red that I cant walk. I essen…	0	identify	1	7	As this person knows the exact about of time that they have to cross it makes me believe they are blind because this would be detail a blind person would need to know.
R_1HerfaSbSvcpFrT	Sighted	S05	The first thing I will do is to listen for the traffic sound to understand what direction the traffic is coming from. Is it perpendicular to where I am trying to go or parallel? If it is perpendicular, then I will, of course, wait. I will find the crosswalk button mounted to stoplight poles. At some of the crosswalks, there are audio countdown devices that tell you how many seconds are left befor…	0	identify	0	10	I think as a blind person you would be pretty confident in how much time is given to you to cross an intersection.
R_1HerfaSbSvcpFrT	Sighted	S06	I am listening to the flow of traffic as I am approaching to the intersection. If the lane next to me is already moving, that means I will have to wait for the next cycle of traffic in order to cross the street. Because I will not have enough time to use the crosswalk by the time I get up there. If it is not moving, then that means the perpendicular traffic is moving. So, I will wait for that to …	0	identify	1	7	Larger detailing explaining how this individual is going to use other sets of skills and tools in the replacement of the loss of sight.
R_1HerfaSbSvcpFrT	Sighted	S07	A lot of it is with sound patterns. I hit my cane in front of me and hear specific sounds echoing off. I could hear like there are not any cars or anything in front of me, depending on how it echoes back. If there is something in front, the sound diminishes quickly. I pay attention to the surroundings to hear. I feel the wind patterns with the cars. If I feel the wind going in front of me, then I…	0	identify	0	4	This just doesn't sound right.
R_1HerfaSbSvcpFrT	Sighted	S08	I would start with listening for the cars that are braking at one of the stops. Generally, there are ramps at the intersections. So, I would feel where the sidewalk starts to slope down. Sometimes the crosswalk signal has some sort of noise that plays or changes to you can cross or it is counting down to stop. I listen to that. Drivers are supposed to give the right-of-way to the pedestrians. B…	0	identify	0	10	'I think.' This person is not confident in their wiring in this.
R_1hGp5avMLmU2m2B	Sighted	B01	As I am approaching the curb, I will feel it is sloping down. This will indicate that I am getting closer to the street. I will stop and pay attention to what is going on around me. I will listen to my parallel traffic, the traffic that is going the same direction as I am. I will make sure that the cars are not turning. If this is an intersection that I do not cross on a regular basis, then I wil…	1	identify	1	5	because of the description is given
R_1hGp5avMLmU2m2B	Sighted	B02	My dog will stop at the curb. I will put my foot out to find the curb cut. If it is a curb with just a drop-off, I will know that I am going down. If there is a curb ramp, I will feel the domes on the surface of it. I will stand and listen at least one traffic cycle to get a sense of the traffic pattern. When I am walking up the block, before coming to that corner, I will pay attention to what th…	1	identify	1	5	because of the description is given
R_1hGp5avMLmU2m2B	Sighted	B03	I will find the curb at the edge. I will pay attention to the sound of traffic on both streets  the one I am approaching and the street beside me. At the corner, I will line up straight and listen to the parallel traffic flow. If there is a lot of traffic, it is good for me. I will listen to the cars going along beside me. I will wait until parallel traffic moves, and then I will start walking. …	1	identify	1	8	because of the description is given
R_1hGp5avMLmU2m2B	Sighted	B04	When I am approaching an intersection, I am already listening for the flow of traffic. I might want to walk a little faster or slower. If the cars parallel to me have started going already, I may slow down, because I will not have enough time to cross the street. If the cars in front of me are crossing as I am approaching, then I think, Okay, I want to get there so that I have a maximum amount o…	1	identify	1	4	because of the description is given
R_1hGp5avMLmU2m2B	Sighted	B05	I will pay attention to the traffic going down the parallel street as I approach the intersection. By listening, I will analyze the intersection and try to determine the order in which traffic from different directions begins moving. When I get to the curb of the intersection where I am going to start crossing I will stand there and observe the traffic pattern. Before I give the command to the …	1	identify	0	5	because of the description is given
R_1hGp5avMLmU2m2B	Sighted	B08	First, I am going to listen to the traffic that is parallel to my sides, lateral to me. When I come up to the intersection, I am going to line my shoulders up with the traffic, line my body up with the traffic. I am going to be listening to the cars that would be going on my left side or right. I am going to be waiting until they go clear through the intersection area of traffic. I will make a de…	1	identify	0	0	because of the description is given
R_1hGp5avMLmU2m2B	Sighted	B07	I am looking for curb. I am trying to identify where the street is, identifying where cars are, which way they are crossing, or any cars there. For alignment, I am looking for that curb. Some of the crossings have that texture, differences between the sidewalk and the street. If it does not have, I just look for the curb. To be straight, I am again identifying where the cars are crossing. If you …	1	identify	1	7	because of the description is given
R_1hGp5avMLmU2m2B	Sighted	B06	I would feel for the slope of the curb. Not every curb has a slope. Most of the time it is a slope, but some of them, it is a drop. That slope kind of points into the intersection. I usually feel where the curb starts to slant down, and then I reach over and touch the actual drop-off curb to make sure I am lined up with the street. If you just follow the slant, you may walk right into the oncomin…	1	identify	1	6	because of the description is given
R_1hGp5avMLmU2m2B	Sighted	B01	I do not think so much about it. If I am there, I will not think how I am going to cross the street. I will simply approach to the curb and look at the light primarily. I will not even pay that much attention to the traffic. I will just pay attention to the light. I will look, yes, the light is good. I can cross the street. I will look both ways before I cross, make sure that there is no car tu…	0	chance	0	0	n/a
R_1hGp5avMLmU2m2B	Sighted	B02	As I am walking toward the corner, I will be paying attention to the configuration of that corner. I will look up at the street sign. I will be estimating how long it is going to take me to get from where I am at that point to the corner. Because maybe I have got enough time to speed up a little bit and get across. When I get ready to step out on the street, I watch for all those crazy people, al…	0	chance	1	4	n/a
R_1hGp5avMLmU2m2B	Sighted	B03	I will not cross outside of crosswalks. I will typically look for the streetlights and pay attention to the traffic. If somebody is turning, then I have to watch out. Drivers may not necessarily yield to pedestrians in crosswalks at intersections. If I had arrived at the light when it was already green, I would still wait.	0	chance	1	4	n/a
R_1hGp5avMLmU2m2B	Sighted	B04	I am walking up to this intersection. I am looking around and watching people in cars and different things. The main thing I am paying attention to is the walk sign. Does the walk sign indicate that I should go or not? That is the binary thing that I am noting. Unless there is a right turning car in front of me. Then I will make eye contact with them. They will have the idea that I am going to go…	0	chance	1	5	n/a
R_1hGp5avMLmU2m2B	Sighted	B05	I will pay attention to the traffic lights and/or do-not-cross indicators, and cross when it is appropriate. When the light is green, that is when you can cross. When it is not, you do not cross.	0	chance	1	6	n/a
R_1hGp5avMLmU2m2B	Sighted	B08	I am going to be looking both ways, looking at both lanes of traffic. I am going to wait for the cars to go through the intersection. I do not just go and steamboat through the traffic. I can go through probably 10 seconds or 15 seconds faster than a visually impaired could.	0	chance	0	4	n/a
R_1hGp5avMLmU2m2B	Sighted	B07	I look for the crosswalk signs as well as the light. Is the light changing or not? I see the traffic and where it is coming from. I just look from left to right. Then make sure there is no traffic coming from across the intersection.	0	chance	1	5	n/a
R_1hGp5avMLmU2m2B	Sighted	B06	If I am at a lighted intersection, the majority of my focus would be on the traffic signal. There would be some focus on the actual traffic itself, but mostly on the signal. When the light changes to yellow, I would not bother because you still have people coming slowly or turning. When it turns to green, I would go ahead and cross. There is usually a countdown on some lights. But normally, I loo…	0	chance	0	3	N/A
R_1hGp5avMLmU2m2B	Sighted	S01	If there is a button, I will just hit the button for the traffic to get to slow down and stop. If there is no button, I just kind of look left and right, to make sure that vehicles are not coming. Once I know that the road is clear, I just walk. It is simple!	1	chance	1	3	N/A
R_1hGp5avMLmU2m2B	Sighted	S03	I usually just wait and pay attention to the traffic signals. Some people still turn even though the walk signal is on. When I take a step, I look to see who else is coming. If I do not see anyone else is coming, then I walk. If I came to the intersection and the walk sign is already on, I stop and check who else is coming and then walk. During that time, the walk sign would be gone. At that case…	1	chance	0	3	n/a
R_1hGp5avMLmU2m2B	Sighted	S02	As I am approaching the crosswalk, even before I press the button, the first thing I would do is to see who has the right-of-way. I will look what direction traffic is going. I will check who has the green light. I generally press the push-button no matter what. Sometimes even though the light is red, you can still cross if it is safe to do so. However, typically I will just wait for the light to…	1	chance	0	6	n/a
R_1hGp5avMLmU2m2B	Sighted	S04	You walk up and hit the button that you want to cross the street. You wait for the walk or do not walk sign to go. White usually means walk. I still look, because sometimes people run lights or still turn when the pedestrian lights on. Then walk across	1	chance	1	6	it's normal to do this, rather be safe than sorry
R_1hGp5avMLmU2m2B	Sighted	S05	It depends on how much of a rush I am in. If it is a busy street, like in a downtown area, I would just wait for the cross traffic to have a red light, and the parallel traffic to have a green light. I turn and look, and make sure that nobody is trying to turn right or left across. If I was in a rush or it was not that crowded of an intersection, even if the light was green for cross traffic, I j…	1	chance	1	8	n/a
R_1hGp5avMLmU2m2B	Sighted	S06	As I am approaching it, I am already looking at the signal to see if it started to count down. If so, I know I will probably be crossing the opposite direction by the time I get there. If it hasnt started to count down yet, then that means I have enough time to get to the intersection and cross that direction before the light will turn red. So, I can kind of speed up my walking if that is the ca…	1	chance	1	6	n/a
R_1hGp5avMLmU2m2B	Sighted	S07	I usually just press the button and then I will wait for the signal and watch for it to actually have the countdown for me to be safely walk over it. But depending on the intersections, busy or not, I do sometimes j-walk and just walk across when I notice it is not busy or there is no cars on the road.	1	chance	0	5	n/a
R_1hGp5avMLmU2m2B	Sighted	S08	The first thing I do, without even looking at the cars or anything, is hit the button. So, the crosswalk will actually recognize that there is a person there. Then, I just wait and watch for the signal to change. I wait a couple seconds just so any cars that want to blow through the red light or anything can go. I do not really pay much attention to the cars. I guess I just watch the signal most …	1	chance	0	4	N/A
R_1hGp5avMLmU2m2B	Sighted	S01	First, if there is a button on the signal that you can push, then I will push that. Next, I will face the direction I want to cross. Most of those signals, once they give you a walk signal, you will hear like a little beep, count down. But, I will take my primary cue from the traffic that is parallel to me. Because if they are going that usually means I can go. That means I can cross. I will also…	0	identify	1	3	because of the description given
R_1hGp5avMLmU2m2B	Sighted	S03	I will navigate to the pole where you press the button. I will get information depending on if the traffic has stopped or light has a signal. In my hometown, we have signals saying wait or you can cross now. If there are no signals like that, then I will listen for the sounds of cars. Lets say if I am going this way and I hear cars coming from beside me, which way is that sound going from?…	0	identify	1	4	because of the description is given
R_1hGp5avMLmU2m2B	Sighted	S02	I will face the direction where the sound is coming from. I would be able to tell the dark and light differences and where the light sources are coming from. If I am using my dog, he would be able to know when the cars are coming and when they are not. He is trained to help me. I will use commands to communicate with my dog. I will first find the button. I know that they are usually located at ar…	0	identify	0	3	because of the description is given
R_1hGp5avMLmU2m2B	Sighted	S04	The ground is graded, and there are bumps up to let me know that I am getting near the curb. There are only 13 seconds to get across when the white person comes on the device and says it is okay to walk. There is usually an indicator by a tone or recorded voice. Usually, a tone would sound when it is okay to cross. Then I will have 13 seconds before it turns back to red that I cant walk. I essen…	0	identify	1	5	because of the description is given
R_1hGp5avMLmU2m2B	Sighted	S05	The first thing I will do is to listen for the traffic sound to understand what direction the traffic is coming from. Is it perpendicular to where I am trying to go or parallel? If it is perpendicular, then I will, of course, wait. I will find the crosswalk button mounted to stoplight poles. At some of the crosswalks, there are audio countdown devices that tell you how many seconds are left befor…	0	identify	1	0	n/a
R_1hGp5avMLmU2m2B	Sighted	S06	I am listening to the flow of traffic as I am approaching to the intersection. If the lane next to me is already moving, that means I will have to wait for the next cycle of traffic in order to cross the street. Because I will not have enough time to use the crosswalk by the time I get up there. If it is not moving, then that means the perpendicular traffic is moving. So, I will wait for that to …	0	identify	1	1	n/a
R_1hGp5avMLmU2m2B	Sighted	S07	A lot of it is with sound patterns. I hit my cane in front of me and hear specific sounds echoing off. I could hear like there are not any cars or anything in front of me, depending on how it echoes back. If there is something in front, the sound diminishes quickly. I pay attention to the surroundings to hear. I feel the wind patterns with the cars. If I feel the wind going in front of me, then I…	0	identify	1	4	because of the description is given
R_1hGp5avMLmU2m2B	Sighted	S08	I would start with listening for the cars that are braking at one of the stops. Generally, there are ramps at the intersections. So, I would feel where the sidewalk starts to slope down. Sometimes the crosswalk signal has some sort of noise that plays or changes to you can cross or it is counting down to stop. I listen to that. Drivers are supposed to give the right-of-way to the pedestrians. B…	0	identify	1	5	because of the description is given
R_1IH0buVxfCJMrla	Sighted	B01	As I am approaching the curb, I will feel it is sloping down. This will indicate that I am getting closer to the street. I will stop and pay attention to what is going on around me. I will listen to my parallel traffic, the traffic that is going the same direction as I am. I will make sure that the cars are not turning. If this is an intersection that I do not cross on a regular basis, then I wil…	1	identify	1	7	They use lots of detail and use a real life example.
R_1IH0buVxfCJMrla	Sighted	B02	My dog will stop at the curb. I will put my foot out to find the curb cut. If it is a curb with just a drop-off, I will know that I am going down. If there is a curb ramp, I will feel the domes on the surface of it. I will stand and listen at least one traffic cycle to get a sense of the traffic pattern. When I am walking up the block, before coming to that corner, I will pay attention to what th…	1	identify	1	7	They used a lot of detail and described a variety of situations.
R_1IH0buVxfCJMrla	Sighted	B03	I will find the curb at the edge. I will pay attention to the sound of traffic on both streets  the one I am approaching and the street beside me. At the corner, I will line up straight and listen to the parallel traffic flow. If there is a lot of traffic, it is good for me. I will listen to the cars going along beside me. I will wait until parallel traffic moves, and then I will start walking. …	1	identify	1	6	they describe waiting multiple traffic cycles for safety reasons.
R_1IH0buVxfCJMrla	Sighted	B04	When I am approaching an intersection, I am already listening for the flow of traffic. I might want to walk a little faster or slower. If the cars parallel to me have started going already, I may slow down, because I will not have enough time to cross the street. If the cars in front of me are crossing as I am approaching, then I think, Okay, I want to get there so that I have a maximum amount o…	1	identify	1	6	They add in small details like the waving and not turning back around.
R_1IH0buVxfCJMrla	Sighted	B05	I will pay attention to the traffic going down the parallel street as I approach the intersection. By listening, I will analyze the intersection and try to determine the order in which traffic from different directions begins moving. When I get to the curb of the intersection where I am going to start crossing I will stand there and observe the traffic pattern. Before I give the command to the …	1	identify	1	8	they describe multiple factors.
R_1IH0buVxfCJMrla	Sighted	B08	First, I am going to listen to the traffic that is parallel to my sides, lateral to me. When I come up to the intersection, I am going to line my shoulders up with the traffic, line my body up with the traffic. I am going to be listening to the cars that would be going on my left side or right. I am going to be waiting until they go clear through the intersection area of traffic. I will make a de…	1	identify	1	6	They describe a lot of moving parts.
R_1IH0buVxfCJMrla	Sighted	B07	I am looking for curb. I am trying to identify where the street is, identifying where cars are, which way they are crossing, or any cars there. For alignment, I am looking for that curb. Some of the crossings have that texture, differences between the sidewalk and the street. If it does not have, I just look for the curb. To be straight, I am again identifying where the cars are crossing. If you …	1	identify	1	4	I couldn't really tell.
R_1IH0buVxfCJMrla	Sighted	B06	I would feel for the slope of the curb. Not every curb has a slope. Most of the time it is a slope, but some of them, it is a drop. That slope kind of points into the intersection. I usually feel where the curb starts to slant down, and then I reach over and touch the actual drop-off curb to make sure I am lined up with the street. If you just follow the slant, you may walk right into the oncomin…	1	identify	1	9	They describe problems they encounter like hybrid cars and obstructing noises.
R_1IH0buVxfCJMrla	Sighted	B01	I do not think so much about it. If I am there, I will not think how I am going to cross the street. I will simply approach to the curb and look at the light primarily. I will not even pay that much attention to the traffic. I will just pay attention to the light. I will look, yes, the light is good. I can cross the street. I will look both ways before I cross, make sure that there is no car tu…	0	chance	1	4	They seem to be trying to hard to sound vague.
R_1IH0buVxfCJMrla	Sighted	B02	As I am walking toward the corner, I will be paying attention to the configuration of that corner. I will look up at the street sign. I will be estimating how long it is going to take me to get from where I am at that point to the corner. Because maybe I have got enough time to speed up a little bit and get across. When I get ready to step out on the street, I watch for all those crazy people, al…	0	chance	1	7	They talk about taking risk because they can see the cars.
R_1IH0buVxfCJMrla	Sighted	B03	I will not cross outside of crosswalks. I will typically look for the streetlights and pay attention to the traffic. If somebody is turning, then I have to watch out. Drivers may not necessarily yield to pedestrians in crosswalks at intersections. If I had arrived at the light when it was already green, I would still wait.	0	chance	0	7	I don't know any sighted person that would hesitate at a green lights.
R_1IH0buVxfCJMrla	Sighted	B04	I am walking up to this intersection. I am looking around and watching people in cars and different things. The main thing I am paying attention to is the walk sign. Does the walk sign indicate that I should go or not? That is the binary thing that I am noting. Unless there is a right turning car in front of me. Then I will make eye contact with them. They will have the idea that I am going to go…	0	chance	1	6	mention eye contact.
R_1IH0buVxfCJMrla	Sighted	B05	I will pay attention to the traffic lights and/or do-not-cross indicators, and cross when it is appropriate. When the light is green, that is when you can cross. When it is not, you do not cross.	0	chance	0	5	they mention other indicators
R_1IH0buVxfCJMrla	Sighted	B08	I am going to be looking both ways, looking at both lanes of traffic. I am going to wait for the cars to go through the intersection. I do not just go and steamboat through the traffic. I can go through probably 10 seconds or 15 seconds faster than a visually impaired could.	0	chance	1	3	a sighted person may not even consider the visually impaired.
R_1IH0buVxfCJMrla	Sighted	B07	I look for the crosswalk signs as well as the light. Is the light changing or not? I see the traffic and where it is coming from. I just look from left to right. Then make sure there is no traffic coming from across the intersection.	0	chance	1	8	very simple and lacks heavy detail.
R_1IH0buVxfCJMrla	Sighted	B06	If I am at a lighted intersection, the majority of my focus would be on the traffic signal. There would be some focus on the actual traffic itself, but mostly on the signal. When the light changes to yellow, I would not bother because you still have people coming slowly or turning. When it turns to green, I would go ahead and cross. There is usually a countdown on some lights. But normally, I loo…	0	chance	1	5	most slighted people wouldn't wait at a yellow light.
R_1IH0buVxfCJMrla	Sighted	S01	If there is a button, I will just hit the button for the traffic to get to slow down and stop. If there is no button, I just kind of look left and right, to make sure that vehicles are not coming. Once I know that the road is clear, I just walk. It is simple!	1	chance	1	4	the emphasis one "simple" in a bit sketchy
R_1IH0buVxfCJMrla	Sighted	S03	I usually just wait and pay attention to the traffic signals. Some people still turn even though the walk signal is on. When I take a step, I look to see who else is coming. If I do not see anyone else is coming, then I walk. If I came to the intersection and the walk sign is already on, I stop and check who else is coming and then walk. During that time, the walk sign would be gone. At that case…	1	chance	1	7	A blind person would likely wait until the next cycle.
R_1IH0buVxfCJMrla	Sighted	S02	As I am approaching the crosswalk, even before I press the button, the first thing I would do is to see who has the right-of-way. I will look what direction traffic is going. I will check who has the green light. I generally press the push-button no matter what. Sometimes even though the light is red, you can still cross if it is safe to do so. However, typically I will just wait for the light to…	1	chance	1	5	a blind person would not consider crossing at a red light.
R_1IH0buVxfCJMrla	Sighted	S04	You walk up and hit the button that you want to cross the street. You wait for the walk or do not walk sign to go. White usually means walk. I still look, because sometimes people run lights or still turn when the pedestrian lights on. Then walk across	1	chance	1	5	The don't mention the crossing person symbol on the light, just that it is white.
R_1IH0buVxfCJMrla	Sighted	S05	It depends on how much of a rush I am in. If it is a busy street, like in a downtown area, I would just wait for the cross traffic to have a red light, and the parallel traffic to have a green light. I turn and look, and make sure that nobody is trying to turn right or left across. If I was in a rush or it was not that crowded of an intersection, even if the light was green for cross traffic, I j…	1	chance	1	7	visually impaired people usually can't rush crossing.
R_1IH0buVxfCJMrla	Sighted	S06	As I am approaching it, I am already looking at the signal to see if it started to count down. If so, I know I will probably be crossing the opposite direction by the time I get there. If it hasnt started to count down yet, then that means I have enough time to get to the intersection and cross that direction before the light will turn red. So, I can kind of speed up my walking if that is the ca…	1	chance	1	8	A blind person wouldn't consider risky things like jwalking
R_1IH0buVxfCJMrla	Sighted	S07	I usually just press the button and then I will wait for the signal and watch for it to actually have the countdown for me to be safely walk over it. But depending on the intersections, busy or not, I do sometimes j-walk and just walk across when I notice it is not busy or there is no cars on the road.	1	chance	1	8	A blind person would not take these risks.
R_1IH0buVxfCJMrla	Sighted	S08	The first thing I do, without even looking at the cars or anything, is hit the button. So, the crosswalk will actually recognize that there is a person there. Then, I just wait and watch for the signal to change. I wait a couple seconds just so any cars that want to blow through the red light or anything can go. I do not really pay much attention to the cars. I guess I just watch the signal most …	1	chance	1	7	A blind person would always try to be aware of the cars.
R_1IH0buVxfCJMrla	Sighted	S01	First, if there is a button on the signal that you can push, then I will push that. Next, I will face the direction I want to cross. Most of those signals, once they give you a walk signal, you will hear like a little beep, count down. But, I will take my primary cue from the traffic that is parallel to me. Because if they are going that usually means I can go. That means I can cross. I will also…	0	identify	1	7	This person seems knowledgable about the cross walks.
R_1IH0buVxfCJMrla	Sighted	S03	I will navigate to the pole where you press the button. I will get information depending on if the traffic has stopped or light has a signal. In my hometown, we have signals saying wait or you can cross now. If there are no signals like that, then I will listen for the sounds of cars. Lets say if I am going this way and I hear cars coming from beside me, which way is that sound going from?…	0	identify	0	5	The details seem a bit choppy.
R_1IH0buVxfCJMrla	Sighted	S02	I will face the direction where the sound is coming from. I would be able to tell the dark and light differences and where the light sources are coming from. If I am using my dog, he would be able to know when the cars are coming and when they are not. He is trained to help me. I will use commands to communicate with my dog. I will first find the button. I know that they are usually located at ar…	0	identify	1	3	The information seems a bit more choppy and vague. a blind person would probably provide a lot of detail.
R_1IH0buVxfCJMrla	Sighted	S04	The ground is graded, and there are bumps up to let me know that I am getting near the curb. There are only 13 seconds to get across when the white person comes on the device and says it is okay to walk. There is usually an indicator by a tone or recorded voice. Usually, a tone would sound when it is okay to cross. Then I will have 13 seconds before it turns back to red that I cant walk. I essen…	0	identify	0	9	they describe the details with colors.
R_1IH0buVxfCJMrla	Sighted	S05	The first thing I will do is to listen for the traffic sound to understand what direction the traffic is coming from. Is it perpendicular to where I am trying to go or parallel? If it is perpendicular, then I will, of course, wait. I will find the crosswalk button mounted to stoplight poles. At some of the crosswalks, there are audio countdown devices that tell you how many seconds are left befor…	0	identify	1	7	They seem experienced and know a lot about the accessibility of stop lights.
R_1IH0buVxfCJMrla	Sighted	S06	I am listening to the flow of traffic as I am approaching to the intersection. If the lane next to me is already moving, that means I will have to wait for the next cycle of traffic in order to cross the street. Because I will not have enough time to use the crosswalk by the time I get up there. If it is not moving, then that means the perpendicular traffic is moving. So, I will wait for that to …	0	identify	1	7	a bit more vague, but still educated.
R_1IH0buVxfCJMrla	Sighted	S07	A lot of it is with sound patterns. I hit my cane in front of me and hear specific sounds echoing off. I could hear like there are not any cars or anything in front of me, depending on how it echoes back. If there is something in front, the sound diminishes quickly. I pay attention to the surroundings to hear. I feel the wind patterns with the cars. If I feel the wind going in front of me, then I…	0	identify	1	5	I've never heard anyone talk about using their cane to hear echoing.
R_1IH0buVxfCJMrla	Sighted	S08	I would start with listening for the cars that are braking at one of the stops. Generally, there are ramps at the intersections. So, I would feel where the sidewalk starts to slope down. Sometimes the crosswalk signal has some sort of noise that plays or changes to you can cross or it is counting down to stop. I listen to that. Drivers are supposed to give the right-of-way to the pedestrians. B…	0	identify	1	6	clear and descriptive
R_1inxew5BvQQcCQV	Blind	B01	As I am approaching the curb, I will feel it is sloping down. This will indicate that I am getting closer to the street. I will stop and pay attention to what is going on around me. I will listen to my parallel traffic, the traffic that is going the same direction as I am. I will make sure that the cars are not turning. If this is an intersection that I do not cross on a regular basis, then I wil…	1	identify	1	10	This is a typical approach, using the sound cues and letting the dog work the intersection as he is trained to do.
R_1inxew5BvQQcCQV	Blind	B02	My dog will stop at the curb. I will put my foot out to find the curb cut. If it is a curb with just a drop-off, I will know that I am going down. If there is a curb ramp, I will feel the domes on the surface of it. I will stand and listen at least one traffic cycle to get a sense of the traffic pattern. When I am walking up the block, before coming to that corner, I will pay attention to what th…	1	identify	1	10	This description is very good. It explains the process a dog handler uses in the approach and navigation of an intersection.
R_1inxew5BvQQcCQV	Blind	B03	I will find the curb at the edge. I will pay attention to the sound of traffic on both streets  the one I am approaching and the street beside me. At the corner, I will line up straight and listen to the parallel traffic flow. If there is a lot of traffic, it is good for me. I will listen to the cars going along beside me. I will wait until parallel traffic moves, and then I will start walking. …	1	identify	1	10	This person is using normal O&M techniques to determine safe crossing. Using the phone app is something that more and more people are doing now.
R_1inxew5BvQQcCQV	Blind	B04	When I am approaching an intersection, I am already listening for the flow of traffic. I might want to walk a little faster or slower. If the cars parallel to me have started going already, I may slow down, because I will not have enough time to cross the street. If the cars in front of me are crossing as I am approaching, then I think, Okay, I want to get there so that I have a maximum amount o…	1	identify	1	10	The description is fairly accurate for someone using a guide dog encountering an unknown intersection.
R_1inxew5BvQQcCQV	Blind	B05	I will pay attention to the traffic going down the parallel street as I approach the intersection. By listening, I will analyze the intersection and try to determine the order in which traffic from different directions begins moving. When I get to the curb of the intersection where I am going to start crossing I will stand there and observe the traffic pattern. Before I give the command to the …	1	identify	1	10	This is a description of a good judgment, using traffic patterns.
R_1inxew5BvQQcCQV	Blind	B08	First, I am going to listen to the traffic that is parallel to my sides, lateral to me. When I come up to the intersection, I am going to line my shoulders up with the traffic, line my body up with the traffic. I am going to be listening to the cars that would be going on my left side or right. I am going to be waiting until they go clear through the intersection area of traffic. I will make a de…	1	identify	1	10	The description includes references to landmarks, sounds, and other cues that a blind traveler has to use to navigate safely.
R_1inxew5BvQQcCQV	Blind	B07	I am looking for curb. I am trying to identify where the street is, identifying where cars are, which way they are crossing, or any cars there. For alignment, I am looking for that curb. Some of the crossings have that texture, differences between the sidewalk and the street. If it does not have, I just look for the curb. To be straight, I am again identifying where the cars are crossing. If you …	1	identify	0	10	This is a very confusing description. It seems to be someone trying to sound like a blind person without a clear understanding of how a blind traveler functions.
R_1inxew5BvQQcCQV	Blind	B06	I would feel for the slope of the curb. Not every curb has a slope. Most of the time it is a slope, but some of them, it is a drop. That slope kind of points into the intersection. I usually feel where the curb starts to slant down, and then I reach over and touch the actual drop-off curb to make sure I am lined up with the street. If you just follow the slant, you may walk right into the oncomin…	1	identify	1	10	THis sounds like a careful blind person, making sure the traffic is moving with him. Waiting a couple of cycles is a normal caution.
R_1inxew5BvQQcCQV	Blind	B01	I do not think so much about it. If I am there, I will not think how I am going to cross the street. I will simply approach to the curb and look at the light primarily. I will not even pay that much attention to the traffic. I will just pay attention to the light. I will look, yes, the light is good. I can cross the street. I will look both ways before I cross, make sure that there is no car tu…	0	chance	1	9	I think this is genuinely how most sighted people handle a crossing. They don't think much about the process.
R_1inxew5BvQQcCQV	Blind	B02	As I am walking toward the corner, I will be paying attention to the configuration of that corner. I will look up at the street sign. I will be estimating how long it is going to take me to get from where I am at that point to the corner. Because maybe I have got enough time to speed up a little bit and get across. When I get ready to step out on the street, I watch for all those crazy people, al…	0	chance	1	10	THis sounds like a real situation; sighted people can "play chicken" a bit since they can judge what is happening and even make eye contact with a driver.
R_1inxew5BvQQcCQV	Blind	B03	I will not cross outside of crosswalks. I will typically look for the streetlights and pay attention to the traffic. If somebody is turning, then I have to watch out. Drivers may not necessarily yield to pedestrians in crosswalks at intersections. If I had arrived at the light when it was already green, I would still wait.	0	chance	0	9	This is a reasonable description of how a good blind traveler functions.
R_1inxew5BvQQcCQV	Blind	B04	I am walking up to this intersection. I am looking around and watching people in cars and different things. The main thing I am paying attention to is the walk sign. Does the walk sign indicate that I should go or not? That is the binary thing that I am noting. Unless there is a right turning car in front of me. Then I will make eye contact with them. They will have the idea that I am going to go…	0	chance	0	6	The description does not really make sense to me, so it's hard to judge. I suppose this could be a sighted person cine he refers to eye contact.
R_1inxew5BvQQcCQV	Blind	B05	I will pay attention to the traffic lights and/or do-not-cross indicators, and cross when it is appropriate. When the light is green, that is when you can cross. When it is not, you do not cross.	0	chance	0	10	It douns like a blind person repeating things he has heard someone say.
R_1inxew5BvQQcCQV	Blind	B08	I am going to be looking both ways, looking at both lanes of traffic. I am going to wait for the cars to go through the intersection. I do not just go and steamboat through the traffic. I can go through probably 10 seconds or 15 seconds faster than a visually impaired could.	0	chance	0	10	This is something a blind person would say when pretending to be sighted. It's an idiotic attitude.
R_1inxew5BvQQcCQV	Blind	B07	I look for the crosswalk signs as well as the light. Is the light changing or not? I see the traffic and where it is coming from. I just look from left to right. Then make sure there is no traffic coming from across the intersection.	0	chance	1	8	A blind person has a good idea of how sighted people function and could say this.
R_1inxew5BvQQcCQV	Blind	B06	If I am at a lighted intersection, the majority of my focus would be on the traffic signal. There would be some focus on the actual traffic itself, but mostly on the signal. When the light changes to yellow, I would not bother because you still have people coming slowly or turning. When it turns to green, I would go ahead and cross. There is usually a countdown on some lights. But normally, I loo…	0	chance	1	8	This sounds like many sighted people I know, but it could also be someone with some vision describing his actions. Since he has limited vision, he focuses on the signal.
R_1inxew5BvQQcCQV	Blind	S01	If there is a button, I will just hit the button for the traffic to get to slow down and stop. If there is no button, I just kind of look left and right, to make sure that vehicles are not coming. Once I know that the road is clear, I just walk. It is simple!	1	chance	0	10	It sounds like something a blind person would say, making up a scenario because it seems as if sighted people really don't pay much attention.
R_1inxew5BvQQcCQV	Blind	S03	I usually just wait and pay attention to the traffic signals. Some people still turn even though the walk signal is on. When I take a step, I look to see who else is coming. If I do not see anyone else is coming, then I walk. If I came to the intersection and the walk sign is already on, I stop and check who else is coming and then walk. During that time, the walk sign would be gone. At that case…	1	chance	0	10	It sounds like what most people with a little vision do and similar to what I do.
R_1inxew5BvQQcCQV	Blind	S02	As I am approaching the crosswalk, even before I press the button, the first thing I would do is to see who has the right-of-way. I will look what direction traffic is going. I will check who has the green light. I generally press the push-button no matter what. Sometimes even though the light is red, you can still cross if it is safe to do so. However, typically I will just wait for the light to…	1	chance	0	9	This could very well be how a person with some vision handles an intersection. He is using both the visual cue of the signal and the traffic.
R_1inxew5BvQQcCQV	Blind	S04	You walk up and hit the button that you want to cross the street. You wait for the walk or do not walk sign to go. White usually means walk. I still look, because sometimes people run lights or still turn when the pedestrian lights on. Then walk across	1	chance	0	10	This does not quite make sense, especially the reference to white. Even a blind person knows that lights are red, green, or yellow.
R_1inxew5BvQQcCQV	Blind	S05	It depends on how much of a rush I am in. If it is a busy street, like in a downtown area, I would just wait for the cross traffic to have a red light, and the parallel traffic to have a green light. I turn and look, and make sure that nobody is trying to turn right or left across. If I was in a rush or it was not that crowded of an intersection, even if the light was green for cross traffic, I j…	1	chance	1	10	Only a rather foolish and impetuous blind person would do this.
R_1inxew5BvQQcCQV	Blind	S06	As I am approaching it, I am already looking at the signal to see if it started to count down. If so, I know I will probably be crossing the opposite direction by the time I get there. If it hasnt started to count down yet, then that means I have enough time to get to the intersection and cross that direction before the light will turn red. So, I can kind of speed up my walking if that is the ca…	1	chance	1	10	I know people who do this!
R_1inxew5BvQQcCQV	Blind	S07	I usually just press the button and then I will wait for the signal and watch for it to actually have the countdown for me to be safely walk over it. But depending on the intersections, busy or not, I do sometimes j-walk and just walk across when I notice it is not busy or there is no cars on the road.	1	chance	1	9	I have noticed sighted people doing this; sometimes someone will tell me "It's OK to cross."
R_1inxew5BvQQcCQV	Blind	S08	The first thing I do, without even looking at the cars or anything, is hit the button. So, the crosswalk will actually recognize that there is a person there. Then, I just wait and watch for the signal to change. I wait a couple seconds just so any cars that want to blow through the red light or anything can go. I do not really pay much attention to the cars. I guess I just watch the signal most …	1	chance	0	10	I think that a lot of blind people believe that sighted people act this way, so this is how they would describe the person.
R_1inxew5BvQQcCQV	Blind	S01	First, if there is a button on the signal that you can push, then I will push that. Next, I will face the direction I want to cross. Most of those signals, once they give you a walk signal, you will hear like a little beep, count down. But, I will take my primary cue from the traffic that is parallel to me. Because if they are going that usually means I can go. That means I can cross. I will also…	0	identify	1	8	This is either a blind person or an O&M instructor, describing the old way of dealing with traffic at an intersection.
R_1inxew5BvQQcCQV	Blind	S03	I will navigate to the pole where you press the button. I will get information depending on if the traffic has stopped or light has a signal. In my hometown, we have signals saying wait or you can cross now. If there are no signals like that, then I will listen for the sounds of cars. Lets say if I am going this way and I hear cars coming from beside me, which way is that sound going from?…	0	identify	1	10	THis is a description of a blind person preparing to cross. All of the considerations are present.
R_1inxew5BvQQcCQV	Blind	S02	I will face the direction where the sound is coming from. I would be able to tell the dark and light differences and where the light sources are coming from. If I am using my dog, he would be able to know when the cars are coming and when they are not. He is trained to help me. I will use commands to communicate with my dog. I will first find the button. I know that they are usually located at ar…	0	identify	0	8	This scenario is from a sighted person pretending or from a rather confused blind person. A dog handler has a much better grasp of the situation than this description indicates.
R_1inxew5BvQQcCQV	Blind	S04	The ground is graded, and there are bumps up to let me know that I am getting near the curb. There are only 13 seconds to get across when the white person comes on the device and says it is okay to walk. There is usually an indicator by a tone or recorded voice. Usually, a tone would sound when it is okay to cross. Then I will have 13 seconds before it turns back to red that I cant walk. I essen…	0	identify	0	10	This is a sighted saying what he thinks a blind person woujld say without actual experience traveling without vision.
R_1inxew5BvQQcCQV	Blind	S05	The first thing I will do is to listen for the traffic sound to understand what direction the traffic is coming from. Is it perpendicular to where I am trying to go or parallel? If it is perpendicular, then I will, of course, wait. I will find the crosswalk button mounted to stoplight poles. At some of the crosswalks, there are audio countdown devices that tell you how many seconds are left befor…	0	identify	0	10	THis is the kind of information a sighted guesses we have. I have traveled widely and have yet to encounter an audible signal that uses a count-down feature.
R_1inxew5BvQQcCQV	Blind	S06	I am listening to the flow of traffic as I am approaching to the intersection. If the lane next to me is already moving, that means I will have to wait for the next cycle of traffic in order to cross the street. Because I will not have enough time to use the crosswalk by the time I get up there. If it is not moving, then that means the perpendicular traffic is moving. So, I will wait for that to …	0	identify	1	10	This sounds like a typical method of approaching and determining safe crossing for a cane user.
R_1inxew5BvQQcCQV	Blind	S07	A lot of it is with sound patterns. I hit my cane in front of me and hear specific sounds echoing off. I could hear like there are not any cars or anything in front of me, depending on how it echoes back. If there is something in front, the sound diminishes quickly. I pay attention to the surroundings to hear. I feel the wind patterns with the cars. If I feel the wind going in front of me, then I…	0	identify	1	9	If this person is not blind, he is someone who works with blind people and understands the signals a blind person uses.
R_1inxew5BvQQcCQV	Blind	S08	I would start with listening for the cars that are braking at one of the stops. Generally, there are ramps at the intersections. So, I would feel where the sidewalk starts to slope down. Sometimes the crosswalk signal has some sort of noise that plays or changes to you can cross or it is counting down to stop. I listen to that. Drivers are supposed to give the right-of-way to the pedestrians. B…	0	identify	0	10	The first sentence gives it away; who listens for brakes? Unless someone has to stop suddenly, that doesn't happen.
R_1KcAkTzipfJ6G8U	Sighted	B01	As I am approaching the curb, I will feel it is sloping down. This will indicate that I am getting closer to the street. I will stop and pay attention to what is going on around me. I will listen to my parallel traffic, the traffic that is going the same direction as I am. I will make sure that the cars are not turning. If this is an intersection that I do not cross on a regular basis, then I wil…	1	identify	1	8	I think this person is blind because there were a lot of things they had to take into consideration for crossing the street that a sighted person wouldn't have to.
R_1KcAkTzipfJ6G8U	Sighted	B02	My dog will stop at the curb. I will put my foot out to find the curb cut. If it is a curb with just a drop-off, I will know that I am going down. If there is a curb ramp, I will feel the domes on the surface of it. I will stand and listen at least one traffic cycle to get a sense of the traffic pattern. When I am walking up the block, before coming to that corner, I will pay attention to what th…	1	identify	1	9	I think this is a blind person because they have a trained guide dog.
R_1KcAkTzipfJ6G8U	Sighted	B03	I will find the curb at the edge. I will pay attention to the sound of traffic on both streets  the one I am approaching and the street beside me. At the corner, I will line up straight and listen to the parallel traffic flow. If there is a lot of traffic, it is good for me. I will listen to the cars going along beside me. I will wait until parallel traffic moves, and then I will start walking. …	1	identify	1	6	The description that was given makes me believe this person is blind.
R_1KcAkTzipfJ6G8U	Sighted	B04	When I am approaching an intersection, I am already listening for the flow of traffic. I might want to walk a little faster or slower. If the cars parallel to me have started going already, I may slow down, because I will not have enough time to cross the street. If the cars in front of me are crossing as I am approaching, then I think, Okay, I want to get there so that I have a maximum amount o…	1	identify	1	7	I believe this person is blind.
R_1KcAkTzipfJ6G8U	Sighted	B05	I will pay attention to the traffic going down the parallel street as I approach the intersection. By listening, I will analyze the intersection and try to determine the order in which traffic from different directions begins moving. When I get to the curb of the intersection where I am going to start crossing I will stand there and observe the traffic pattern. Before I give the command to the …	1	identify	1	8	This person has a guide dog so I believe they are truly blind.
R_1KcAkTzipfJ6G8U	Sighted	B08	First, I am going to listen to the traffic that is parallel to my sides, lateral to me. When I come up to the intersection, I am going to line my shoulders up with the traffic, line my body up with the traffic. I am going to be listening to the cars that would be going on my left side or right. I am going to be waiting until they go clear through the intersection area of traffic. I will make a de…	1	identify	1	8	I believe this person is blind because this follows the other statements I people I feel are blind.
R_1KcAkTzipfJ6G8U	Sighted	B07	I am looking for curb. I am trying to identify where the street is, identifying where cars are, which way they are crossing, or any cars there. For alignment, I am looking for that curb. Some of the crossings have that texture, differences between the sidewalk and the street. If it does not have, I just look for the curb. To be straight, I am again identifying where the cars are crossing. If you …	1	identify	0	8	This person was not very descriptive with their process of crossing the street so I don't think this is what they normally do.
R_1KcAkTzipfJ6G8U	Sighted	B06	I would feel for the slope of the curb. Not every curb has a slope. Most of the time it is a slope, but some of them, it is a drop. That slope kind of points into the intersection. I usually feel where the curb starts to slant down, and then I reach over and touch the actual drop-off curb to make sure I am lined up with the street. If you just follow the slant, you may walk right into the oncomin…	1	identify	1	9	I believe this person is actually blind because of how detailed their description is, that makes me believe this is what they actually do.
R_1KcAkTzipfJ6G8U	Sighted	B01	I do not think so much about it. If I am there, I will not think how I am going to cross the street. I will simply approach to the curb and look at the light primarily. I will not even pay that much attention to the traffic. I will just pay attention to the light. I will look, yes, the light is good. I can cross the street. I will look both ways before I cross, make sure that there is no car tu…	0	chance	1	8	This is a sighted person because they don't have to pay as much attention to traffic as a blind person would.
R_1KcAkTzipfJ6G8U	Sighted	B02	As I am walking toward the corner, I will be paying attention to the configuration of that corner. I will look up at the street sign. I will be estimating how long it is going to take me to get from where I am at that point to the corner. Because maybe I have got enough time to speed up a little bit and get across. When I get ready to step out on the street, I watch for all those crazy people, al…	0	chance	0	7	I believe this is a blind person because if they were sighted I don't think they would have pay attention to the configuration of the corner.
R_1KcAkTzipfJ6G8U	Sighted	B03	I will not cross outside of crosswalks. I will typically look for the streetlights and pay attention to the traffic. If somebody is turning, then I have to watch out. Drivers may not necessarily yield to pedestrians in crosswalks at intersections. If I had arrived at the light when it was already green, I would still wait.	0	chance	1	7	I believe this is a sighted person because I am a sighted person and this sounds like exactly what I would do.
R_1KcAkTzipfJ6G8U	Sighted	B04	I am walking up to this intersection. I am looking around and watching people in cars and different things. The main thing I am paying attention to is the walk sign. Does the walk sign indicate that I should go or not? That is the binary thing that I am noting. Unless there is a right turning car in front of me. Then I will make eye contact with them. They will have the idea that I am going to go…	0	chance	1	8	This person is sighted because they stated they would make eye contact with the driver that is turning right.
[truncated: 6,292 more rows]
