# Supplementary material for: The Modified Imitation Game: A Method for Measuring Interactional Expertise
Source: Front Psychol. 2021 Oct 29;12:730985. doi: 10.3389/fpsyg.2021.730985 (PMC8586539; doi:10.3389/fpsyg.2021.730985)
Supplement: Supplementary Data Sheet 4 — Judges_Reasoning_Data.csv. [file Data_Sheet_4.csv]

P_id	Group	Actor_id	Description_id	Description	Type	Condition	Response	Confidence	Reasoning	WC	Analytic	Clout	Authentic	Tone	WPS	Sixltr	Dic	function.	pronoun	ppron	i	we	you	shehe	they	ipron	article	prep	auxverb	adverb	conj	negate	verb	adj	compare	interrog	number	quant	affect	posemo	negemo	anx	anger	sad	social	family	friend	female	male
R_1CeSPbsoHJ6bwOs	blind	B05	5	I will pay attention to the traffic going down the parallel street as I approach the intersection. By listening, I will analyze the intersection and try to determine the order in which traffic from different directions begins moving. When I get to the curb of the intersection –where I am going to start crossing– I will stand there and observe the traffic pattern. Before I give the command to the …	nonpretender	identify	nonpretender	10	yes wait for that car next to you to go straight through the intersection before crossing as that car can be your protector against other cars wanting to turn	29	95.92	75.49	98.71	25.77	29	24.14	93.1	55.17	17.24	6.9	0	0	6.9	0	0	10.34	3.45	27.59	6.9	0	3.45	0	17.24	13.79	6.9	0	0	0	0	0	0	0	0	0	6.9	0	0	0	0
R_1CeSPbsoHJ6bwOs	blind	B06	8	I would feel for the slope of the curb. Not every curb has a slope. Most of the time it is a slope, but some of them, it is a drop. That slope kind of points into the intersection. I usually feel where the curb starts to slant down, and then I reach over and touch the actual drop-off curb to make sure I am lined up with the street. If you just follow the slant, you may walk right into the oncomin…	nonpretender	identify	nonpretender	10	yes those curb cuts throwing you out into the middle of the intersection throw us off always go to one side or the other of the slope down	28	99	76.25	99	25.77	28	7.14	89.29	57.14	14.29	7.14	0	3.57	3.57	0	0	7.14	14.29	25	0	0	3.57	0	7.14	3.57	3.57	0	3.57	0	0	0	0	0	0	0	7.14	0	0	0	0
R_3iljLZCa1nHw1f9	blind	B08	6	First, I am going to listen to the traffic that is parallel to my sides, lateral to me. When I come up to the intersection, I am going to line my shoulders up with the traffic, line my body up with the traffic. I am going to be listening to the cars that would be going on my left side or right. I am going to be waiting until they go clear through the intersection area of traffic. I will make a de…	nonpretender	identify	nonpretender	6	while this person gets some of it right lots of the thought patterns here are very disjointed	17	59.32	72.17	28.81	25.77	17	17.65	88.24	52.94	11.76	0	0	0	0	0	0	11.76	5.88	11.76	5.88	11.76	5.88	0	17.65	0	0	0	0	11.76	0	0	0	0	0	0	5.88	0	0	0	0
R_AG8rBKzkYuetS1j	blind	B07	7	I am looking for curb. I am trying to identify where the street is, identifying where cars are, which way they are crossing, or any cars there. For alignment, I am looking for that curb. Some of the crossings have that texture, differences between the sidewalk and the street. If it does not have, I just look for the curb. To be straight, I am again identifying where the cars are crossing. If you …	nonpretender	identify	nonpretender	8	well I know that I like to time the cycles and cross obviously with a parallel traffic and I also look for the curb and I know that some people really like the textured curves because they like to line them selves up with the markings and those can be helpful because it helps you know where the street is	60	52.71	63.05	54.43	99	60	15	86.67	61.67	18.33	11.67	6.67	0	1.67	0	3.33	6.67	10	11.67	5	6.67	11.67	0	15	1.67	1.67	1.67	0	1.67	8.33	8.33	0	0	0	0	10	0	0	0	0
R_3eraMH9sRnBu9jf	blind	B06	8	I would feel for the slope of the curb. Not every curb has a slope. Most of the time it is a slope, but some of them, it is a drop. That slope kind of points into the intersection. I usually feel where the curb starts to slant down, and then I reach over and touch the actual drop-off curb to make sure I am lined up with the street. If you just follow the slant, you may walk right into the oncomin…	nonpretender	identify	nonpretender	7	wait for multiple cycles and listen for the turns	9	99	86.68	98.01	25.77	9	11.11	100	44.44	0	0	0	0	0	0	0	0	11.11	22.22	0	0	11.11	0	33.33	0	0	0	0	11.11	0	0	0	0	0	0	11.11	0	0	0	0
R_31z73Z8Gho2wH2e	blind	B08	6	First, I am going to listen to the traffic that is parallel to my sides, lateral to me. When I come up to the intersection, I am going to line my shoulders up with the traffic, line my body up with the traffic. I am going to be listening to the cars that would be going on my left side or right. I am going to be waiting until they go clear through the intersection area of traffic. I will make a de…	nonpretender	identify	nonpretender	9	very accurate with details	4	93.26	50	1	25.77	4	50	75	50	0	0	0	0	0	0	0	0	0	25	0	25	0	0	0	0	0	0	0	0	0	0	0	0	0	0	0	0	0	0	0
R_2TMhQJJVkvS6Qku	blind	B05	5	I will pay attention to the traffic going down the parallel street as I approach the intersection. By listening, I will analyze the intersection and try to determine the order in which traffic from different directions begins moving. When I get to the curb of the intersection –where I am going to start crossing– I will stand there and observe the traffic pattern. Before I give the command to the …	nonpretender	identify	nonpretender	10	utilization of traffic noise as to traffic movement	8	99	50	7.84	25.77	8	50	62.5	37.5	0	0	0	0	0	0	0	0	0	37.5	0	0	12.5	0	0	12.5	12.5	0	0	0	0	0	0	0	0	0	0	0	0	0	0
R_1CeSPbsoHJ6bwOs	blind	B08	6	First, I am going to listen to the traffic that is parallel to my sides, lateral to me. When I come up to the intersection, I am going to line my shoulders up with the traffic, line my body up with the traffic. I am going to be listening to the cars that would be going on my left side or right. I am going to be waiting until they go clear through the intersection area of traffic. I will make a de…	nonpretender	identify	nonpretender	8	using familiar landmarks comes second nature while out and about I have misgivings about the sun helping with directions but a person with better vision could use that tool on a sunny day	33	93.26	50	70.57	99	33	15.15	84.85	48.48	6.06	3.03	3.03	0	0	0	0	3.03	9.09	18.18	6.06	6.06	9.09	0	15.15	6.06	3.03	0	3.03	0	9.09	9.09	0	0	0	0	6.06	0	0	0	0
R_23ZwmEwZx1J3Q5n	blind	B03	3	I will find the curb at the edge. I will pay attention to the sound of traffic on both streets – the one I am approaching and the street beside me. At the corner, I will line up straight and listen to the parallel traffic flow. If there is a lot of traffic, it is good for me. I will listen to the cars going along beside me. I will wait until parallel traffic moves, and then I will start walking. …	nonpretender	identify	nonpretender	8	use of the phone for help also knew about more traffic being better	13	93.26	93.79	1.4	99	13	7.69	92.31	46.15	0	0	0	0	0	0	0	0	7.69	23.08	7.69	15.38	7.69	0	23.08	15.38	15.38	0	0	7.69	7.69	7.69	0	0	0	0	15.38	0	0	0	0
R_24H56nYydlr4JT5	blind	B05	5	I will pay attention to the traffic going down the parallel street as I approach the intersection. By listening, I will analyze the intersection and try to determine the order in which traffic from different directions begins moving. When I get to the curb of the intersection –where I am going to start crossing– I will stand there and observe the traffic pattern. Before I give the command to the …	nonpretender	identify	nonpretender	10	understands that sound is the most important factor	8	72.69	50	7.84	99	8	25	100	37.5	12.5	0	0	0	0	0	0	12.5	12.5	0	12.5	0	0	0	25	12.5	12.5	0	0	12.5	12.5	12.5	0	0	0	0	0	0	0	0	0
R_1gCKiSTWlZT72Cv	blind	B05	5	I will pay attention to the traffic going down the parallel street as I approach the intersection. By listening, I will analyze the intersection and try to determine the order in which traffic from different directions begins moving. When I get to the curb of the intersection –where I am going to start crossing– I will stand there and observe the traffic pattern. Before I give the command to the …	nonpretender	identify	nonpretender	8	traveler seams to know how a dog works does not appear to be using the traffic signal as intended but appears to know how to cross a no signalized crossing	30	84.62	9.13	23.51	25.77	30	20	76.67	50	0	0	0	0	0	0	0	0	10	16.67	6.67	6.67	13.33	6.67	26.67	3.33	3.33	6.67	0	0	0	0	0	0	0	0	0	0	0	0	0
R_2wyHjKSadU0bp0x	blind	B02	2	My dog will stop at the curb. I will put my foot out to find the curb cut. If it is a curb with just a drop-off, I will know that I am going down. If there is a curb ramp, I will feel the domes on the surface of it. I will stand and listen at least one traffic cycle to get a sense of the traffic pattern. When I am walking up the block, before coming to that corner, I will pay attention to what th…	nonpretender	identify	nonpretender	7	traffic surges can be deceiving but this person sounds like they are thinking it through	15	18.82	74.76	10.08	1	15	26.67	86.67	60	20	6.67	0	0	0	0	6.67	13.33	0	13.33	20	0	6.67	0	26.67	0	6.67	0	0	0	6.67	0	6.67	0	0	0	13.33	0	0	0	0
R_3mluG48KkYf7avM	blind	B02	2	My dog will stop at the curb. I will put my foot out to find the curb cut. If it is a curb with just a drop-off, I will know that I am going down. If there is a curb ramp, I will feel the domes on the surface of it. I will stand and listen at least one traffic cycle to get a sense of the traffic pattern. When I am walking up the block, before coming to that corner, I will pay attention to what th…	nonpretender	identify	nonpretender	9	too many accurate om skills to be a sighted person unless they are a instructor	15	84.62	74.76	1	25.77	15	20	93.33	53.33	6.67	6.67	0	0	0	0	6.67	0	13.33	13.33	13.33	6.67	6.67	0	13.33	0	0	0	0	6.67	0	0	0	0	0	0	13.33	0	0	0	0
R_pGW0CfZSSbnc8kV	blind	B04	4	When I am approaching an intersection, I am already listening for the flow of traffic. I might want to walk a little faster or slower. If the cars parallel to me have started going already, I may slow down, because I will not have enough time to cross the street. If the cars in front of me are crossing as I am approaching, then I think, ‘Okay, I want to get there so that I have a maximum amount o…	nonpretender	identify	nonpretender	9	thus person is using intersection analysis which I don5 know any sighted person who does this analysis	17	7.44	88.03	91.95	25.77	17	23.53	94.12	41.18	23.53	5.88	5.88	0	0	0	0	17.65	0	0	11.76	5.88	0	0	23.53	0	0	11.76	0	5.88	0	0	0	0	0	0	17.65	0	0	0	0
R_3fO7teESn3Kt0TS	blind	B04	4	When I am approaching an intersection, I am already listening for the flow of traffic. I might want to walk a little faster or slower. If the cars parallel to me have started going already, I may slow down, because I will not have enough time to cross the street. If the cars in front of me are crossing as I am approaching, then I think, ‘Okay, I want to get there so that I have a maximum amount o…	nonpretender	identify	nonpretender	8	those push buttons are never in anything resembling the same location lining up with the crosswalk is very important and always easy to do if there are curb cuts it helps and exaggerating your decision to start crossing helps sometimes and you never stop and turn around with guide or cane you'll end up in a mess in the middle of the street better to keep going unless guide refuses for a reason	73	84.31	70.83	96	98.13	73	15.07	86.3	54.79	8.22	4.11	0	0	4.11	0	0	4.11	8.22	19.18	6.85	6.85	9.59	2.74	16.44	5.48	4.11	0	0	0	8.22	6.85	1.37	0	0	0	8.22	0	0	0	0
R_DtJjeVjGF74Bze9	blind	B06	8	I would feel for the slope of the curb. Not every curb has a slope. Most of the time it is a slope, but some of them, it is a drop. That slope kind of points into the intersection. I usually feel where the curb starts to slant down, and then I reach over and touch the actual drop-off curb to make sure I am lined up with the street. If you just follow the slant, you may walk right into the oncomin…	nonpretender	identify	nonpretender	8	this what my o m instructors taught	7	5.89	7.67	13.15	25.77	7	14.29	85.71	42.86	42.86	14.29	14.29	0	0	0	0	28.57	0	0	0	0	0	0	14.29	0	0	14.29	0	0	0	0	0	0	0	0	0	0	0	0	0
R_28Ut0NYdQCRIul5	blind	B05	5	I will pay attention to the traffic going down the parallel street as I approach the intersection. By listening, I will analyze the intersection and try to determine the order in which traffic from different directions begins moving. When I get to the curb of the intersection –where I am going to start crossing– I will stand there and observe the traffic pattern. Before I give the command to the …	nonpretender	identify	nonpretender	9	this totally seems like a blind person such accurate description of how the dog works but an om or guide dog instructor would be able to give the same description	30	84.62	50	1	25.77	30	16.67	80	50	3.33	0	0	0	0	0	0	3.33	13.33	10	6.67	10	10	0	16.67	3.33	6.67	3.33	0	0	0	0	0	0	0	0	6.67	0	0	0	0
R_03wBzMtlwqInzr3	blind	B02	2	My dog will stop at the curb. I will put my foot out to find the curb cut. If it is a curb with just a drop-off, I will know that I am going down. If there is a curb ramp, I will feel the domes on the surface of it. I will stand and listen at least one traffic cycle to get a sense of the traffic pattern. When I am walking up the block, before coming to that corner, I will pay attention to what th…	nonpretender	identify	nonpretender	10	this sounds very complete and factually accurate	7	5.89	50	1	25.77	7	42.86	100	42.86	14.29	0	0	0	0	0	0	14.29	0	0	0	14.29	14.29	0	0	0	0	0	0	0	0	0	0	0	0	0	0	0	0	0	0
R_2TMDc4IXMpSOz5w	blind	B08	6	First, I am going to listen to the traffic that is parallel to my sides, lateral to me. When I come up to the intersection, I am going to line my shoulders up with the traffic, line my body up with the traffic. I am going to be listening to the cars that would be going on my left side or right. I am going to be waiting until they go clear through the intersection area of traffic. I will make a de…	nonpretender	identify	nonpretender	6	this sounds like it is coming from a classic om textbook about traffic	13	93.26	50	1.4	25.77	13	23.08	84.62	53.85	15.38	0	0	0	0	0	0	15.38	7.69	23.08	7.69	7.69	0	0	15.38	7.69	7.69	0	0	0	0	0	0	0	0	0	0	0	0	0	0
R_3eeFi7k2sRxsu0X	blind	B02	2	My dog will stop at the curb. I will put my foot out to find the curb cut. If it is a curb with just a drop-off, I will know that I am going down. If there is a curb ramp, I will feel the domes on the surface of it. I will stand and listen at least one traffic cycle to get a sense of the traffic pattern. When I am walking up the block, before coming to that corner, I will pay attention to what th…	nonpretender	identify	nonpretender	6	this sounds like an inexperienced blind traveler	7	99	50	13.15	25.77	7	28.57	85.71	42.86	14.29	0	0	0	0	0	0	14.29	14.29	14.29	0	0	0	0	0	0	14.29	0	0	0	0	0	0	0	0	0	0	0	0	0	0
R_03wBzMtlwqInzr3	blind	B03	3	I will find the curb at the edge. I will pay attention to the sound of traffic on both streets – the one I am approaching and the street beside me. At the corner, I will line up straight and listen to the parallel traffic flow. If there is a lot of traffic, it is good for me. I will listen to the cars going along beside me. I will wait until parallel traffic moves, and then I will start walking. …	nonpretender	identify	nonpretender	4	this sounds like an excellent descripting from a blind persons perspective except that I am a bit dubious about using his/her phone however it is so well conceived in other ways that I suspect it is a blind person	40	38.6	50	15.86	96.76	40	20	92.5	62.5	25	10	5	0	0	5	0	15	10	12.5	7.5	10	5	0	10	0	2.5	0	0	2.5	5	5	0	0	0	0	12.5	0	0	2.5	2.5
R_AG8rBKzkYuetS1j	blind	B08	6	First, I am going to listen to the traffic that is parallel to my sides, lateral to me. When I come up to the intersection, I am going to line my shoulders up with the traffic, line my body up with the traffic. I am going to be listening to the cars that would be going on my left side or right. I am going to be waiting until they go clear through the intersection area of traffic. I will make a de…	nonpretender	identify	nonpretender	8	this sounds like a description that somebody who is newly blinded might give I like what they said about not relying on the traffic signals at least not relying on them entirely but I think that when a blind person gets more confident they will learn how to correct for veering instead of looking at it as being the worst thing that can happen however blind people do use landmarks I don't usually w…	177	17.75	32.57	67.53	11.23	177	19.77	92.09	57.63	20.9	7.91	4.52	0	0	0	3.39	12.99	3.95	13.56	9.04	10.17	6.78	4.52	21.47	5.65	6.78	4.52	0	4.52	5.65	2.26	3.39	2.26	0	0	11.3	0	0	0	0
R_3eeFi7k2sRxsu0X	blind	B06	8	I would feel for the slope of the curb. Not every curb has a slope. Most of the time it is a slope, but some of them, it is a drop. That slope kind of points into the intersection. I usually feel where the curb starts to slant down, and then I reach over and touch the actual drop-off curb to make sure I am lined up with the street. If you just follow the slant, you may walk right into the oncomin…	nonpretender	identify	nonpretender	6	this sounds like a description of an inexperienced blind traveler	10	99	50	3.37	25.77	10	30	80	50	10	0	0	0	0	0	0	10	20	20	0	0	0	0	0	0	10	0	0	0	0	0	0	0	0	0	0	0	0	0	0
R_1inxew5BvQQcCQV	blind	B06	8	I would feel for the slope of the curb. Not every curb has a slope. Most of the time it is a slope, but some of them, it is a drop. That slope kind of points into the intersection. I usually feel where the curb starts to slant down, and then I reach over and touch the actual drop-off curb to make sure I am lined up with the street. If you just follow the slant, you may walk right into the oncomin…	nonpretender	identify	nonpretender	10	this sounds like a careful blind person making sure the traffic is moving with him waiting a couple of cycles is a normal caution	24	99	79.76	1.79	92.4	24	16.67	95.83	45.83	8.33	4.17	0	0	0	4.17	0	4.17	16.67	12.5	8.33	0	0	0	20.83	4.17	4.17	0	0	4.17	4.17	4.17	0	0	0	0	8.33	0	0	0	4.17
R_DtJjeVjGF74Bze9	blind	B07	7	I am looking for curb. I am trying to identify where the street is, identifying where cars are, which way they are crossing, or any cars there. For alignment, I am looking for that curb. Some of the crossings have that texture, differences between the sidewalk and the street. If it does not have, I just look for the curb. To be straight, I am again identifying where the cars are crossing. If you …	nonpretender	identify	nonpretender	5	this sounds like a blind person who is not sure of where heshe is in addition I think this person needs a sighted guide here	25	63.83	50	20.24	91.14	25	8	88	56	16	4	4	0	0	0	0	12	8	12	8	8	0	4	16	0	4	8	0	0	4	4	0	0	0	0	12	0	0	0	0
R_27D0Fu20HxLbLWX	blind	B03	3	I will find the curb at the edge. I will pay attention to the sound of traffic on both streets – the one I am approaching and the street beside me. At the corner, I will line up straight and listen to the parallel traffic flow. If there is a lot of traffic, it is good for me. I will listen to the cars going along beside me. I will wait until parallel traffic moves, and then I will start walking. …	nonpretender	identify	nonpretender	10	this sounds like a blind person in the statements above	10	99	84.14	93.3	25.77	10	10	100	60	10	0	0	0	0	0	0	10	20	30	0	0	0	0	0	0	10	0	0	0	0	0	0	0	0	0	10	0	0	0	0
R_27D0Fu20HxLbLWX	blind	B02	2	My dog will stop at the curb. I will put my foot out to find the curb cut. If it is a curb with just a drop-off, I will know that I am going down. If there is a curb ramp, I will feel the domes on the surface of it. I will stand and listen at least one traffic cycle to get a sense of the traffic pattern. When I am walking up the block, before coming to that corner, I will pay attention to what th…	nonpretender	identify	nonpretender	10	this sounds like a blind person because of the statements given in it for crossing the street	17	99	72.17	28.81	25.77	17	17.65	94.12	58.82	11.76	0	0	0	0	0	0	11.76	17.65	23.53	0	0	5.88	0	5.88	0	5.88	0	0	0	0	0	0	0	0	0	5.88	0	0	0	0
R_XQSFJl50RJWhG4p	blind	B04	4	When I am approaching an intersection, I am already listening for the flow of traffic. I might want to walk a little faster or slower. If the cars parallel to me have started going already, I may slow down, because I will not have enough time to cross the street. If the cars in front of me are crossing as I am approaching, then I think, ‘Okay, I want to get there so that I have a maximum amount o…	nonpretender	identify	nonpretender	10	this sounds a lot like what I do and I'm blind	11	4.01	3.48	31.94	25.77	11	0	100	72.73	36.36	18.18	18.18	0	0	0	0	18.18	9.09	9.09	18.18	0	9.09	0	18.18	0	9.09	9.09	0	9.09	0	0	0	0	0	0	0	0	0	0	0
R_27D0Fu20HxLbLWX	blind	B01	1	As I am approaching the curb, I will feel it is sloping down. This will indicate that I am getting closer to the street. I will stop and pay attention to what is going on around me. I will listen to my parallel traffic, the traffic that is going the same direction as I am. I will make sure that the cars are not turning. If this is an intersection that I do not cross on a regular basis, then I wil…	nonpretender	identify	nonpretender	10	this sounds a lot like a blind person from the statements above	12	99	79.76	23.51	25.77	12	8.33	100	58.33	8.33	0	0	0	0	0	0	8.33	25	25	0	0	0	0	0	0	8.33	0	0	8.33	0	0	0	0	0	0	8.33	0	0	0	0
R_03wBzMtlwqInzr3	blind	B05	5	I will pay attention to the traffic going down the parallel street as I approach the intersection. By listening, I will analyze the intersection and try to determine the order in which traffic from different directions begins moving. When I get to the curb of the intersection –where I am going to start crossing– I will stand there and observe the traffic pattern. Before I give the command to the …	nonpretender	identify	nonpretender	9	this seems very like what one might expect to hear from a seasoned traveler	14	93.26	76.25	13.15	25.77	14	14.29	100	57.14	14.29	0	0	0	0	0	0	14.29	7.14	21.43	7.14	7.14	0	0	21.43	0	7.14	7.14	7.14	0	0	0	0	0	0	0	7.14	0	0	0	0
R_XQSFJl50RJWhG4p	blind	B02	2	My dog will stop at the curb. I will put my foot out to find the curb cut. If it is a curb with just a drop-off, I will know that I am going down. If there is a curb ramp, I will feel the domes on the surface of it. I will stand and listen at least one traffic cycle to get a sense of the traffic pattern. When I am walking up the block, before coming to that corner, I will pay attention to what th…	nonpretender	identify	nonpretender	10	this rings true for me as a dog user	9	93.26	13.32	4.97	99	9	0	77.78	55.56	22.22	11.11	11.11	0	0	0	0	11.11	11.11	22.22	0	0	11.11	0	0	22.22	11.11	0	0	0	11.11	11.11	0	0	0	0	0	0	0	0	0
R_XQSFJl50RJWhG4p	blind	B06	8	I would feel for the slope of the curb. Not every curb has a slope. Most of the time it is a slope, but some of them, it is a drop. That slope kind of points into the intersection. I usually feel where the curb starts to slant down, and then I reach over and touch the actual drop-off curb to make sure I am lined up with the street. If you just follow the slant, you may walk right into the oncomin…	nonpretender	identify	nonpretender	10	this rings totally true for me I've done it this way when I used a cane and I can sure relate to the comment about the loud motorcycles etc.	29	23.57	24.51	69.96	99	29	10.34	89.66	62.07	24.14	13.79	13.79	0	0	0	0	10.34	10.34	10.34	10.34	10.34	6.9	0	10.34	3.45	0	3.45	0	0	6.9	6.9	0	0	0	0	6.9	0	0	0	0
R_3CKqzt6jMZHCq7j	blind	B08	6	First, I am going to listen to the traffic that is parallel to my sides, lateral to me. When I come up to the intersection, I am going to line my shoulders up with the traffic, line my body up with the traffic. I am going to be listening to the cars that would be going on my left side or right. I am going to be waiting until they go clear through the intersection area of traffic. I will make a de…	nonpretender	identify	nonpretender	4	this persons description of his process was very rambling and left some important things out but included enough detail that it sounded genuine he was describing navigating in broader terms than just street crossing and his comments sounded legitimate	39	36.88	77.92	8.65	73.64	39	38.46	76.92	46.15	17.95	7.69	0	0	0	7.69	0	10.26	0	10.26	5.13	5.13	7.69	0	10.26	7.69	5.13	0	0	2.56	2.56	2.56	0	0	0	0	12.82	0	0	0	7.69
R_3s19m1n7YpY24xl	blind	B02	2	My dog will stop at the curb. I will put my foot out to find the curb cut. If it is a curb with just a drop-off, I will know that I am going down. If there is a curb ramp, I will feel the domes on the surface of it. I will stand and listen at least one traffic cycle to get a sense of the traffic pattern. When I am walking up the block, before coming to that corner, I will pay attention to what th…	nonpretender	identify	nonpretender	9	this person uses lots of audio clues they talk about parallel traffic and how listening for traffic patterns them direct their dog to cross the street safely they talk about listening for traffic to turn on busy streets the author also talked about listening for traffic on quiet streets and how difficult it can be to cross a street with very few audio clues they talk about how their dog would sto…	115	79.2	88.82	49.13	13.9	115	10.43	88.7	53.91	9.57	7.83	0	0	0	0	7.83	1.74	7.83	19.13	4.35	12.17	10.43	0	13.91	4.35	0	4.35	0	1.74	2.61	0.87	1.74	0	0	0	15.65	0	0	0	0
R_3s19m1n7YpY24xl	blind	B03	3	I will find the curb at the edge. I will pay attention to the sound of traffic on both streets – the one I am approaching and the street beside me. At the corner, I will line up straight and listen to the parallel traffic flow. If there is a lot of traffic, it is good for me. I will listen to the cars going along beside me. I will wait until parallel traffic moves, and then I will start walking. …	nonpretender	identify	nonpretender	9	this person talk about waiting to cross the street when the traffic is their favor this person also talks about using a distance magnifier to check if the cross light green	31	78.98	90.14	8.87	83.22	31	12.9	83.87	48.39	9.68	3.23	0	0	0	0	3.23	6.45	12.9	12.9	3.23	12.9	9.68	0	12.9	3.23	0	3.23	0	0	3.23	3.23	0	0	0	0	16.13	0	0	0	0
R_3s19m1n7YpY24xl	blind	B01	1	As I am approaching the curb, I will feel it is sloping down. This will indicate that I am getting closer to the street. I will stop and pay attention to what is going on around me. I will listen to my parallel traffic, the traffic that is going the same direction as I am. I will make sure that the cars are not turning. If this is an intersection that I do not cross on a regular basis, then I wil…	nonpretender	identify	nonpretender	8	this person seems to know how a guide dog is trained to take the handler to the down curb they talk about observing the environment around them they talk about crossing unfamiliar streets they explained that their dog is trained to prevent them from crossing a street that isn't safe this person talks abut putting all their faith in their dog when they're not sure its safe to cross	69	67.76	94.44	35.93	98.72	69	17.39	81.16	52.17	18.84	11.59	0	0	0	0	11.59	7.25	7.25	15.94	5.8	7.25	2.9	2.9	13.04	2.9	0	2.9	0	1.45	5.8	5.8	0	0	0	0	21.74	0	0	0	0
R_3CKqzt6jMZHCq7j	blind	B06	8	I would feel for the slope of the curb. Not every curb has a slope. Most of the time it is a slope, but some of them, it is a drop. That slope kind of points into the intersection. I usually feel where the curb starts to slant down, and then I reach over and touch the actual drop-off curb to make sure I am lined up with the street. If you just follow the slant, you may walk right into the oncomin…	nonpretender	identify	nonpretender	9	this person provided many details that I don't imagine a sighted person would think of e.g. delaying a couple of seconds to make sure the parallel car is going straight rather than turning waiting longer if there is a very loud vehicle that interferes with hearing everything awareness of the quiet electric vehicles	53	86.26	42.51	48.36	61.55	53	32.08	84.91	45.28	9.43	1.89	1.89	0	0	0	0	7.55	9.43	11.32	7.55	5.66	1.89	1.89	15.09	7.55	3.77	0	0	3.77	1.89	1.89	0	0	0	0	7.55	0	0	0	0
R_3CKqzt6jMZHCq7j	blind	B02	2	My dog will stop at the curb. I will put my foot out to find the curb cut. If it is a curb with just a drop-off, I will know that I am going down. If there is a curb ramp, I will feel the domes on the surface of it. I will stand and listen at least one traffic cycle to get a sense of the traffic pattern. When I am walking up the block, before coming to that corner, I will pay attention to what th…	nonpretender	identify	nonpretender	10	this person provided many details about working the dog at an intersection and thought about it in a way that indicates much experience	23	96.43	66.81	54.89	25.77	23	30.43	86.96	47.83	13.04	0	0	0	0	0	0	13.04	13.04	17.39	0	8.7	4.35	0	8.7	0	0	0	0	8.7	0	0	0	0	0	0	4.35	0	0	0	0
R_dbALcfDtz1CtnTr	blind	B03	3	I will find the curb at the edge. I will pay attention to the sound of traffic on both streets – the one I am approaching and the street beside me. At the corner, I will line up straight and listen to the parallel traffic flow. If there is a lot of traffic, it is good for me. I will listen to the cars going along beside me. I will wait until parallel traffic moves, and then I will start walking. …	nonpretender	identify	nonpretender	10	this person mentions how to line up and what to listen for they also mention that the stronger surges are the most helpful	23	60.05	99	1	99	23	17.39	91.3	60.87	17.39	4.35	0	0	0	0	4.35	13.04	8.7	17.39	4.35	8.7	13.04	0	8.7	13.04	8.7	8.7	0	4.35	8.7	8.7	0	0	0	0	26.09	0	0	0	0
R_2VHCXK9GxROhhKD	blind	B01	1	As I am approaching the curb, I will feel it is sloping down. This will indicate that I am getting closer to the street. I will stop and pay attention to what is going on around me. I will listen to my parallel traffic, the traffic that is going the same direction as I am. I will make sure that the cars are not turning. If this is an intersection that I do not cross on a regular basis, then I wil…	nonpretender	identify	nonpretender	10	this person is using tood problem solving strategies to make sure that they are crossing an unknown street	18	62.04	86.68	1	25.77	18	27.78	88.89	38.89	16.67	5.56	0	0	0	0	5.56	11.11	5.56	5.56	11.11	0	0	0	27.78	5.56	0	0	0	0	11.11	5.56	5.56	0	0	0	11.11	0	0	0	0
R_pGW0CfZSSbnc8kV	blind	B03	3	I will find the curb at the edge. I will pay attention to the sound of traffic on both streets – the one I am approaching and the street beside me. At the corner, I will line up straight and listen to the parallel traffic flow. If there is a lot of traffic, it is good for me. I will listen to the cars going along beside me. I will wait until parallel traffic moves, and then I will start walking. …	nonpretender	identify	nonpretender	8	this person is using specialized techniques and tools	8	11.86	89.42	1	25.77	8	25	62.5	37.5	12.5	0	0	0	0	0	0	12.5	0	0	12.5	0	12.5	0	25	0	0	0	0	0	0	0	0	0	0	0	12.5	0	0	0	0
R_1inxew5BvQQcCQV	blind	B03	3	I will find the curb at the edge. I will pay attention to the sound of traffic on both streets – the one I am approaching and the street beside me. At the corner, I will line up straight and listen to the parallel traffic flow. If there is a lot of traffic, it is good for me. I will listen to the cars going along beside me. I will wait until parallel traffic moves, and then I will start walking. …	nonpretender	identify	nonpretender	10	this person is using normal om techniques to determine safe crossing using the phone app is something that more and more people are doing now	25	30.73	88.48	1.59	91.14	25	16	88	44	12	0	0	0	0	0	0	12	4	4	16	4	4	0	28	16	8	0	0	8	4	4	0	0	0	0	12	0	0	0	0
R_pGW0CfZSSbnc8kV	blind	B01	1	As I am approaching the curb, I will feel it is sloping down. This will indicate that I am getting closer to the street. I will stop and pay attention to what is going on around me. I will listen to my parallel traffic, the traffic that is going the same direction as I am. I will make sure that the cars are not turning. If this is an intersection that I do not cross on a regular basis, then I wil…	nonpretender	identify	nonpretender	8	this person is using intersection analysis techniques	7	29.3	92.33	89.63	25.77	7	42.86	85.71	28.57	14.29	0	0	0	0	0	0	14.29	0	0	14.29	0	0	0	28.57	0	0	0	0	0	0	0	0	0	0	0	14.29	0	0	0	0
R_pGW0CfZSSbnc8kV	blind	B05	5	I will pay attention to the traffic going down the parallel street as I approach the intersection. By listening, I will analyze the intersection and try to determine the order in which traffic from different directions begins moving. When I get to the curb of the intersection –where I am going to start crossing– I will stand there and observe the traffic pattern. Before I give the command to the …	nonpretender	identify	nonpretender	9	this person is using good safety practices	7	29.3	92.33	1	99	7	14.29	100	28.57	14.29	0	0	0	0	0	0	14.29	0	0	14.29	0	0	0	42.86	0	0	0	0	0	28.57	28.57	0	0	0	0	14.29	0	0	0	0
R_3s19m1n7YpY24xl	blind	B04	4	When I am approaching an intersection, I am already listening for the flow of traffic. I might want to walk a little faster or slower. If the cars parallel to me have started going already, I may slow down, because I will not have enough time to cross the street. If the cars in front of me are crossing as I am approaching, then I think, ‘Okay, I want to get there so that I have a maximum amount o…	nonpretender	identify	nonpretender	9	this person is sighted trying to be blind they talk about analyzing the traffic as they come up to the curb they do talk about using proper guide dog commands I also noticed the author refer to traffic making left turns in front of them most sighted people don't take notice what side of the street they're on when traffic makes a turn when a car makes a left turn the pedestrian needs to be on the …	103	94.12	75.18	84.87	25.77	103	11.65	89.32	53.4	9.71	6.8	0.97	0	0	0	5.83	2.91	11.65	19.42	7.77	5.83	4.85	1.94	23.3	3.88	2.91	3.88	0	0.97	0	0	0	0	0	0	10.68	0	0	0	0
R_dbALcfDtz1CtnTr	blind	B04	4	When I am approaching an intersection, I am already listening for the flow of traffic. I might want to walk a little faster or slower. If the cars parallel to me have started going already, I may slow down, because I will not have enough time to cross the street. If the cars in front of me are crossing as I am approaching, then I think, ‘Okay, I want to get there so that I have a maximum amount o…	nonpretender	identify	nonpretender	8	this person is explaining how they listen to traffic even before they get to the intersection	16	56.25	99	35.37	25.77	16	18.75	93.75	62.5	18.75	12.5	0	0	0	0	12.5	6.25	6.25	18.75	6.25	12.5	6.25	0	25	6.25	6.25	6.25	0	0	0	0	0	0	0	0	31.25	0	0	0	0
R_dbALcfDtz1CtnTr	blind	B01	1	As I am approaching the curb, I will feel it is sloping down. This will indicate that I am getting closer to the street. I will stop and pay attention to what is going on around me. I will listen to my parallel traffic, the traffic that is going the same direction as I am. I will make sure that the cars are not turning. If this is an intersection that I do not cross on a regular basis, then I wil…	nonpretender	identify	nonpretender	5	this person is explaining how they line up and listen at intersections they have a dog but the text cuts off at that point	24	62.04	95.2	98.01	25.77	24	8.33	83.33	62.5	16.67	8.33	0	0	0	0	8.33	8.33	8.33	16.67	8.33	4.17	12.5	0	16.67	0	0	4.17	0	0	0	0	0	0	0	0	20.83	0	0	0	0
R_2VHCXK9GxROhhKD	blind	B06	8	I would feel for the slope of the curb. Not every curb has a slope. Most of the time it is a slope, but some of them, it is a drop. That slope kind of points into the intersection. I usually feel where the curb starts to slant down, and then I reach over and touch the actual drop-off curb to make sure I am lined up with the street. If you just follow the slant, you may walk right into the oncomin…	nonpretender	identify	nonpretender	8	this person is describing the off set curb cuts they are correct in saying that the off set curbs can lead you into oncoming traffic and you need to line yourself up by feel and sound of cars	38	90.45	99	19.27	25.77	38	13.16	84.21	55.26	15.79	10.53	0	0	7.89	0	2.63	5.26	5.26	21.05	7.89	0	5.26	0	15.79	0	0	0	0	0	0	0	0	0	0	0	15.79	0	0	0	0
R_3CKqzt6jMZHCq7j	blind	B03	3	I will find the curb at the edge. I will pay attention to the sound of traffic on both streets – the one I am approaching and the street beside me. At the corner, I will line up straight and listen to the parallel traffic flow. If there is a lot of traffic, it is good for me. I will listen to the cars going along beside me. I will wait until parallel traffic moves, and then I will start walking. …	nonpretender	identify	nonpretender	7	this person included details like using sound of idling cars to identify crosswalk erring on the side of going too close to stopped cars rather than moving traffic noting the difference in information available with low traffic volume vs higher volume I also doubt a sighted person would think of using a device to help in the process	58	99	36.51	86.38	1	58	20.69	75.86	41.38	3.45	1.72	1.72	0	0	0	0	1.72	8.62	22.41	1.72	5.17	1.72	0	12.07	5.17	6.9	0	0	0	3.45	0	3.45	1.72	0	1.72	5.17	0	0	0	0
R_XQSFJl50RJWhG4p	blind	B05	5	I will pay attention to the traffic going down the parallel street as I approach the intersection. By listening, I will analyze the intersection and try to determine the order in which traffic from different directions begins moving. When I get to the curb of the intersection –where I am going to start crossing– I will stand there and observe the traffic pattern. Before I give the command to the …	nonpretender	identify	nonpretender	10	this person has a whole lot of confidence but I've known blind folks who think they can do it all with their hearing and no sighted people I know would ever think they could analyze a complex pattern by hearing alone	41	22.11	88.86	40.2	25.77	41	17.07	97.56	53.66	19.51	12.2	4.88	0	0	0	7.32	7.32	4.88	7.32	14.63	2.44	4.88	2.44	21.95	4.88	0	2.44	0	7.32	4.88	2.44	2.44	0	0	2.44	21.95	2.44	0	0	0
R_3s19m1n7YpY24xl	blind	B05	5	I will pay attention to the traffic going down the parallel street as I approach the intersection. By listening, I will analyze the intersection and try to determine the order in which traffic from different directions begins moving. When I get to the curb of the intersection –where I am going to start crossing– I will stand there and observe the traffic pattern. Before I give the command to the …	nonpretender	identify	nonpretender	9	this person has a very good sense of their surroundings they talk about being on the right side of the street with the traffic on your left this person realizes that a car on your left can make right on red or a car can make a left from in front of them they also talked about how their guide dog would step in front of them if it were not safe to cross	74	82.06	91.16	92.7	75.85	74	4.05	94.59	62.16	16.22	10.81	0	0	2.7	0	8.11	5.41	9.46	20.27	8.11	6.76	5.41	1.35	14.86	2.7	0	1.35	0	0	2.7	2.7	0	0	0	0	16.22	0	0	0	0
R_3kcFuIeqAMv0zzA	blind	B06	8	I would feel for the slope of the curb. Not every curb has a slope. Most of the time it is a slope, but some of them, it is a drop. That slope kind of points into the intersection. I usually feel where the curb starts to slant down, and then I reach over and touch the actual drop-off curb to make sure I am lined up with the street. If you just follow the slant, you may walk right into the oncomin…	nonpretender	identify	nonpretender	8	this person gave more description than a sighted person could	10	93.26	97.69	1	25.77	10	20	90	40	10	0	0	0	0	0	0	10	10	10	10	0	0	0	20	20	20	0	0	10	0	0	0	0	0	0	30	0	0	0	0
R_dbALcfDtz1CtnTr	blind	B05	5	I will pay attention to the traffic going down the parallel street as I approach the intersection. By listening, I will analyze the intersection and try to determine the order in which traffic from different directions begins moving. When I get to the curb of the intersection –where I am going to start crossing– I will stand there and observe the traffic pattern. Before I give the command to the …	nonpretender	identify	nonpretender	10	this person explains that they give a command telling the dog that it is safe for them to cross the street they listen to traffic before they give the command	30	89.57	99	3.37	84.54	30	16.67	90	56.67	26.67	13.33	0	0	0	0	13.33	13.33	13.33	13.33	3.33	0	0	0	20	6.67	3.33	0	0	0	3.33	3.33	0	0	0	0	33.33	0	0	0	0
R_dbALcfDtz1CtnTr	blind	B02	2	My dog will stop at the curb. I will put my foot out to find the curb cut. If it is a curb with just a drop-off, I will know that I am going down. If there is a curb ramp, I will feel the domes on the surface of it. I will stand and listen at least one traffic cycle to get a sense of the traffic pattern. When I am walking up the block, before coming to that corner, I will pay attention to what th…	nonpretender	identify	nonpretender	10	this person explains how the dog is supposed to stop at the curb they explain how they line up and listen to traffic to gauge when they should cross the street	31	63.48	98.75	39.18	25.77	31	12.9	83.87	58.06	12.9	9.68	0	0	0	0	9.68	3.23	9.68	16.13	6.45	9.68	12.9	0	19.35	0	0	9.68	0	0	0	0	0	0	0	0	22.58	0	0	0	0
R_AG8rBKzkYuetS1j	blind	B05	5	I will pay attention to the traffic going down the parallel street as I approach the intersection. By listening, I will analyze the intersection and try to determine the order in which traffic from different directions begins moving. When I get to the curb of the intersection –where I am going to start crossing– I will stand there and observe the traffic pattern. Before I give the command to the …	nonpretender	identify	nonpretender	10	this person employs some of the techniques that I am ploy I like what the person says about using their ears this is very important I like also what they said about being aware even though they are using a dog I think that many blind people are aware of this but just the way that they described what they do sounds exactly like a blind person how they would describe it	72	8.38	79.76	7.84	92.4	72	8.33	94.44	61.11	27.78	13.89	5.56	0	0	0	8.33	13.89	6.94	6.94	9.72	11.11	5.56	0	22.22	0	1.39	5.56	0	2.78	4.17	4.17	0	0	0	0	16.67	0	0	0	0
R_dbALcfDtz1CtnTr	blind	B06	8	I would feel for the slope of the curb. Not every curb has a slope. Most of the time it is a slope, but some of them, it is a drop. That slope kind of points into the intersection. I usually feel where the curb starts to slant down, and then I reach over and touch the actual drop-off curb to make sure I am lined up with the street. If you just follow the slant, you may walk right into the oncomin…	nonpretender	identify	nonpretender	10	this person does a good job explaining how to line up when preparing to cross the street using nonvisual cues	20	87.27	84.14	43.37	96.76	20	15	80	45	5	0	0	0	0	0	0	5	10	15	5	10	10	0	15	0	0	10	0	0	5	5	0	0	0	0	10	0	0	0	0
R_3ptCUlw7vXNqSmJ	blind	B01	1	As I am approaching the curb, I will feel it is sloping down. This will indicate that I am getting closer to the street. I will stop and pay attention to what is going on around me. I will listen to my parallel traffic, the traffic that is going the same direction as I am. I will make sure that the cars are not turning. If this is an intersection that I do not cross on a regular basis, then I wil…	nonpretender	identify	nonpretender	8	this person demonstrates thinking ahead about what the traffic might be doing and about the possibility of needing to wait to cross until he or she has a better sense of the traffic pattern what seems less accurate is the part about the dog judging traffic that becomes true once the team steps off the curb but is not what the dog should or would be expected to do before the person decides to cross	75	86.77	50	10.08	75.29	75	17.33	88	61.33	9.33	2.67	0	0	0	2.67	0	6.67	13.33	17.33	14.67	4	6.67	1.33	21.33	5.33	4	4	1.33	2.67	2.67	2.67	0	0	0	0	6.67	0	0	1.33	1.33
R_03wBzMtlwqInzr3	blind	B08	6	First, I am going to listen to the traffic that is parallel to my sides, lateral to me. When I come up to the intersection, I am going to line my shoulders up with the traffic, line my body up with the traffic. I am going to be listening to the cars that would be going on my left side or right. I am going to be waiting until they go clear through the intersection area of traffic. I will make a de…	nonpretender	identify	nonpretender	9	this one is much like the first one in this section very complete and complex along with factually accurate as a means of crossing for a blind person	28	99	63.97	30.01	25.77	28	21.43	96.43	53.57	7.14	0	0	0	0	0	0	7.14	10.71	25	3.57	3.57	7.14	0	7.14	7.14	7.14	0	10.71	7.14	0	0	0	0	0	0	3.57	0	0	0	0
R_3G7y1YX7jwWPVx9	blind	B04	4	When I am approaching an intersection, I am already listening for the flow of traffic. I might want to walk a little faster or slower. If the cars parallel to me have started going already, I may slow down, because I will not have enough time to cross the street. If the cars in front of me are crossing as I am approaching, then I think, ‘Okay, I want to get there so that I have a maximum amount o…	nonpretender	identify	nonpretender	9	this is what I do	5	1	2.31	43.37	25.77	5	0	100	100	60	20	20	0	0	0	0	40	0	0	40	0	0	0	40	0	0	20	0	0	0	0	0	0	0	0	0	0	0	0	0
R_DtJjeVjGF74Bze9	blind	B03	3	I will find the curb at the edge. I will pay attention to the sound of traffic on both streets – the one I am approaching and the street beside me. At the corner, I will line up straight and listen to the parallel traffic flow. If there is a lot of traffic, it is good for me. I will listen to the cars going along beside me. I will wait until parallel traffic moves, and then I will start walking. …	nonpretender	identify	nonpretender	8	this is straight out of the manual and what I do to stay alive	14	68.29	23.75	89.63	25.77	14	7.14	92.86	71.43	21.43	7.14	7.14	0	0	0	0	14.29	7.14	21.43	14.29	0	7.14	0	21.43	14.29	0	7.14	0	0	0	0	0	0	0	0	0	0	0	0	0
R_3ptCUlw7vXNqSmJ	blind	B04	4	When I am approaching an intersection, I am already listening for the flow of traffic. I might want to walk a little faster or slower. If the cars parallel to me have started going already, I may slow down, because I will not have enough time to cross the street. If the cars in front of me are crossing as I am approaching, then I think, ‘Okay, I want to get there so that I have a maximum amount o…	nonpretender	identify	nonpretender	10	this is someone who plans ahead and analyzes the traffic patterns he or she knows that buttons on poles can be hard to find and knows the difference between when cars are on your left or on your right the detail about trying to be visible when starting to cross is also very realistic	54	36.1	82.28	79.42	25.77	54	18.52	85.19	62.96	14.81	7.41	0	0	3.7	3.7	0	7.41	5.56	16.67	11.11	9.26	12.96	0	20.37	3.7	1.85	5.56	0	0	0	0	0	0	0	0	11.11	0	0	1.85	1.85
R_3CLj2Sxjtb7326J	blind	B08	6	First, I am going to listen to the traffic that is parallel to my sides, lateral to me. When I come up to the intersection, I am going to line my shoulders up with the traffic, line my body up with the traffic. I am going to be listening to the cars that would be going on my left side or right. I am going to be waiting until they go clear through the intersection area of traffic. I will make a de…	nonpretender	identify	nonpretender	9	this is how we blind people think this person probably has some sight	13	1	99	1.4	25.77	13	7.69	100	53.85	23.08	7.69	0	7.69	0	0	0	15.38	0	0	15.38	15.38	7.69	0	23.08	0	0	7.69	0	7.69	0	0	0	0	0	0	23.08	0	0	0	0
R_2Vev6nj6jjGCcZH	blind	B02	2	My dog will stop at the curb. I will put my foot out to find the curb cut. If it is a curb with just a drop-off, I will know that I am going down. If there is a curb ramp, I will feel the domes on the surface of it. I will stand and listen at least one traffic cycle to get a sense of the traffic pattern. When I am walking up the block, before coming to that corner, I will pay attention to what th…	nonpretender	identify	nonpretender	10	this is how I would handle intersections as a totally blind individual	12	1.92	50	1.79	25.77	12	25	91.67	66.67	16.67	8.33	8.33	0	0	0	0	8.33	8.33	8.33	16.67	16.67	16.67	0	16.67	8.33	8.33	8.33	0	0	0	0	0	0	0	0	8.33	0	0	0	0
R_03wBzMtlwqInzr3	blind	B01	1	As I am approaching the curb, I will feel it is sloping down. This will indicate that I am getting closer to the street. I will stop and pay attention to what is going on around me. I will listen to my parallel traffic, the traffic that is going the same direction as I am. I will make sure that the cars are not turning. If this is an intersection that I do not cross on a regular basis, then I wil…	nonpretender	identify	nonpretender	9	this is extraordinarily complete and factually very accurate as a description of a technique that many agree with I don't see a sighted person being able to come up with this many correct ideas	34	85.92	38.42	6.2	79.41	34	23.53	91.18	52.94	11.76	2.94	2.94	0	0	0	0	8.82	8.82	17.65	8.82	2.94	5.88	2.94	14.71	2.94	2.94	0	0	5.88	2.94	2.94	0	0	0	0	2.94	0	0	0	0
R_22kNaBLOC4bXGkJ	blind	B06	8	I would feel for the slope of the curb. Not every curb has a slope. Most of the time it is a slope, but some of them, it is a drop. That slope kind of points into the intersection. I usually feel where the curb starts to slant down, and then I reach over and touch the actual drop-off curb to make sure I am lined up with the street. If you just follow the slant, you may walk right into the oncomin…	nonpretender	identify	nonpretender	10	this is exactly what I would do	7	1	7.67	1	25.77	7	14.29	100	85.71	42.86	14.29	14.29	0	0	0	0	28.57	0	0	42.86	0	0	0	42.86	0	0	14.29	0	0	0	0	0	0	0	0	0	0	0	0	0
R_DtJjeVjGF74Bze9	blind	B02	2	My dog will stop at the curb. I will put my foot out to find the curb cut. If it is a curb with just a drop-off, I will know that I am going down. If there is a curb ramp, I will feel the domes on the surface of it. I will stand and listen at least one traffic cycle to get a sense of the traffic pattern. When I am walking up the block, before coming to that corner, I will pay attention to what th…	nonpretender	identify	nonpretender	9	this is exactly what a person with a guide dog does	11	80.14	81.84	1	25.77	11	9.09	81.82	63.64	18.18	0	0	0	0	0	0	18.18	18.18	9.09	18.18	0	0	0	18.18	0	0	9.09	0	0	0	0	0	0	0	0	9.09	0	0	0	0
R_3CLj2Sxjtb7326J	blind	B05	5	I will pay attention to the traffic going down the parallel street as I approach the intersection. By listening, I will analyze the intersection and try to determine the order in which traffic from different directions begins moving. When I get to the curb of the intersection –where I am going to start crossing– I will stand there and observe the traffic pattern. Before I give the command to the …	nonpretender	identify	nonpretender	10	this is exactly how we as blind persons think and how our dogs help us with street crossings	18	1.92	99	4.97	25.77	18	16.67	88.89	55.56	22.22	16.67	0	16.67	0	0	0	5.56	0	11.11	5.56	11.11	22.22	0	11.11	5.56	5.56	11.11	0	0	0	0	0	0	0	0	27.78	0	0	0	0
R_2Vev6nj6jjGCcZH	blind	B05	5	I will pay attention to the traffic going down the parallel street as I approach the intersection. By listening, I will analyze the intersection and try to determine the order in which traffic from different directions begins moving. When I get to the curb of the intersection –where I am going to start crossing– I will stand there and observe the traffic pattern. Before I give the command to the …	nonpretender	identify	nonpretender	10	this is definitely a technique I would use as a blind person	12	38.6	50	1	99	12	16.67	91.67	66.67	16.67	8.33	8.33	0	0	0	0	8.33	16.67	8.33	16.67	8.33	8.33	0	25	8.33	8.33	0	0	0	8.33	8.33	0	0	0	0	8.33	0	0	0	0
R_AG8rBKzkYuetS1j	blind	B06	8	I would feel for the slope of the curb. Not every curb has a slope. Most of the time it is a slope, but some of them, it is a drop. That slope kind of points into the intersection. I usually feel where the curb starts to slant down, and then I reach over and touch the actual drop-off curb to make sure I am lined up with the street. If you just follow the slant, you may walk right into the oncomin…	nonpretender	identify	nonpretender	10	this is a very accurate description of how I learned to travel I employ these techniques in many situations while crossing the street there are times when I wait for cycle there are times when I will definitely use the slope of the curb in the regular curb and all that and all of these techniques are things that I use	61	31.06	20.62	87.38	56.75	61	14.75	90.16	62.3	18.03	8.2	8.2	0	0	0	0	9.84	8.2	11.48	8.2	11.48	9.84	0	16.39	1.64	0	4.92	0	4.92	1.64	1.64	0	0	0	0	0	0	0	0	0
R_1inxew5BvQQcCQV	blind	B01	1	As I am approaching the curb, I will feel it is sloping down. This will indicate that I am getting closer to the street. I will stop and pay attention to what is going on around me. I will listen to my parallel traffic, the traffic that is going the same direction as I am. I will make sure that the cars are not turning. If this is an intersection that I do not cross on a regular basis, then I wil…	nonpretender	identify	nonpretender	10	this is a typical approach using the sound cues and letting the dog work the intersection as he is trained to do	22	87.93	67.52	1	25.77	22	22.73	81.82	54.55	9.09	4.55	0	0	0	4.55	0	4.55	18.18	9.09	13.64	0	9.09	0	18.18	9.09	4.55	0	0	0	0	0	0	0	0	0	4.55	0	0	0	4.55
R_1inxew5BvQQcCQV	blind	B05	5	I will pay attention to the traffic going down the parallel street as I approach the intersection. By listening, I will analyze the intersection and try to determine the order in which traffic from different directions begins moving. When I get to the curb of the intersection –where I am going to start crossing– I will stand there and observe the traffic pattern. Before I give the command to the …	nonpretender	identify	nonpretender	10	this is a description of a good judgment using traffic patterns	11	98.34	50	1	99	11	36.36	63.64	45.45	9.09	0	0	0	0	0	0	9.09	18.18	9.09	9.09	0	0	0	18.18	0	0	0	0	0	9.09	9.09	0	0	0	0	0	0	0	0	0
R_27D0Fu20HxLbLWX	blind	B04	4	When I am approaching an intersection, I am already listening for the flow of traffic. I might want to walk a little faster or slower. If the cars parallel to me have started going already, I may slow down, because I will not have enough time to cross the street. If the cars in front of me are crossing as I am approaching, then I think, ‘Okay, I want to get there so that I have a maximum amount o…	nonpretender	identify	nonpretender	10	this is a blind person and they have good mobility training for crossing streets	14	48.63	92.33	13.15	99	14	28.57	85.71	50	14.29	7.14	0	0	0	0	7.14	7.14	7.14	7.14	14.29	0	7.14	0	14.29	0	0	0	0	0	7.14	7.14	0	0	0	0	14.29	0	0	0	0
R_3fjGDnqu6Qd9idb	blind	B04	4	When I am approaching an intersection, I am already listening for the flow of traffic. I might want to walk a little faster or slower. If the cars parallel to me have started going already, I may slow down, because I will not have enough time to cross the street. If the cars in front of me are crossing as I am approaching, then I think, ‘Okay, I want to get there so that I have a maximum amount o…	nonpretender	identify	nonpretender	8	this individual relies solely on their sense of hearing and touch as street navigation is taking place	17	74.42	96.11	66.34	25.77	17	17.65	82.35	41.18	11.76	5.88	0	0	0	0	5.88	5.88	0	17.65	5.88	0	11.76	0	11.76	5.88	5.88	0	0	0	0	0	0	0	0	0	17.65	0	0	0	0
R_3fjGDnqu6Qd9idb	blind	B05	5	I will pay attention to the traffic going down the parallel street as I approach the intersection. By listening, I will analyze the intersection and try to determine the order in which traffic from different directions begins moving. When I get to the curb of the intersection –where I am going to start crossing– I will stand there and observe the traffic pattern. Before I give the command to the …	nonpretender	identify	nonpretender	9	this individual provides information about how to safely cross a street with a guide dog	15	97.53	90.87	10.08	99	15	20	80	46.67	6.67	0	0	0	0	0	0	6.67	13.33	20	0	13.33	6.67	0	0	0	0	6.67	0	0	6.67	6.67	0	0	0	0	13.33	0	0	0	0
R_3fjGDnqu6Qd9idb	blind	B06	8	I would feel for the slope of the curb. Not every curb has a slope. Most of the time it is a slope, but some of them, it is a drop. That slope kind of points into the intersection. I usually feel where the curb starts to slant down, and then I reach over and touch the actual drop-off curb to make sure I am lined up with the street. If you just follow the slant, you may walk right into the oncomin…	nonpretender	identify	nonpretender	9	this individual provides details about using their sense of hearing to identify various traffic cycles this increases awareness of street crossing safety	22	93.26	96.52	85.21	94.75	22	45.45	86.36	31.82	13.64	4.55	0	0	0	0	4.55	9.09	0	18.18	0	4.55	0	0	4.55	4.55	4.55	0	0	4.55	4.55	4.55	0	0	0	0	18.18	0	0	0	0
R_3fjGDnqu6Qd9idb	blind	B03	3	I will find the curb at the edge. I will pay attention to the sound of traffic on both streets – the one I am approaching and the street beside me. At the corner, I will line up straight and listen to the parallel traffic flow. If there is a lot of traffic, it is good for me. I will listen to the cars going along beside me. I will wait until parallel traffic moves, and then I will start walking. …	nonpretender	identify	nonpretender	9	this individual provides details about how to identify different flows of traffic with their sense of hearing	17	93.26	96.11	66.34	25.77	17	41.18	88.24	47.06	11.76	5.88	0	0	0	0	5.88	5.88	0	29.41	0	11.76	5.88	0	5.88	5.88	5.88	5.88	0	0	0	0	0	0	0	0	23.53	0	0	0	0
R_3fjGDnqu6Qd9idb	blind	B02	2	My dog will stop at the curb. I will put my foot out to find the curb cut. If it is a curb with just a drop-off, I will know that I am going down. If there is a curb ramp, I will feel the domes on the surface of it. I will stand and listen at least one traffic cycle to get a sense of the traffic pattern. When I am walking up the block, before coming to that corner, I will pay attention to what th…	nonpretender	identify	nonpretender	7	this individual has an understanding about parallel and perpendicular traffic flows	11	57.84	81.84	31.94	25.77	11	45.45	72.73	45.45	9.09	0	0	0	0	0	0	9.09	9.09	9.09	9.09	9.09	9.09	0	18.18	0	0	0	0	0	0	0	0	0	0	0	9.09	0	0	0	0
R_1FwGgaNhx7OEz73	blind	B01	1	As I am approaching the curb, I will feel it is sloping down. This will indicate that I am getting closer to the street. I will stop and pay attention to what is going on around me. I will listen to my parallel traffic, the traffic that is going the same direction as I am. I will make sure that the cars are not turning. If this is an intersection that I do not cross on a regular basis, then I wil…	nonpretender	identify	nonpretender	10	this individual describes common experiences of guide dog handlers and how the general public misinterprets a dog guiding right up to the edge as well as how they describe the differences in using a cane vs a dog to navigate	40	98.58	59.88	27.99	72.57	40	25	77.5	50	5	2.5	0	0	0	0	2.5	2.5	15	20	0	7.5	12.5	0	7.5	12.5	7.5	5	0	0	2.5	2.5	0	0	0	0	7.5	0	0	0	0
R_28Ut0NYdQCRIul5	blind	B03	3	I will find the curb at the edge. I will pay attention to the sound of traffic on both streets – the one I am approaching and the street beside me. At the corner, I will line up straight and listen to the parallel traffic flow. If there is a lot of traffic, it is good for me. I will listen to the cars going along beside me. I will wait until parallel traffic moves, and then I will start walking. …	nonpretender	identify	nonpretender	10	this explanation sounds like it is from someone who is really doing it a sighted person would most likely not know the specifics of technology available	26	43.96	50	5.76	25.77	26	23.08	92.31	61.54	19.23	0	0	0	0	0	0	19.23	7.69	11.54	15.38	3.85	0	3.85	19.23	3.85	7.69	3.85	0	3.85	0	0	0	0	0	0	11.54	0	0	0	0
R_28Ut0NYdQCRIul5	blind	B01	1	As I am approaching the curb, I will feel it is sloping down. This will indicate that I am getting closer to the street. I will stop and pay attention to what is going on around me. I will listen to my parallel traffic, the traffic that is going the same direction as I am. I will make sure that the cars are not turning. If this is an intersection that I do not cross on a regular basis, then I wil…	nonpretender	identify	nonpretender	10	this description sounds like how I explain to sighted people how I determine when it is safe to cross I am blind use a guide dog and have had om training the overall explanation sounds like it comes from someone who is doing this for real and the terms used are similar to ones I would use	57	30.55	50	12.29	58.97	57	15.79	84.21	57.89	17.54	7.02	7.02	0	0	0	0	10.53	5.26	12.28	14.04	5.26	8.77	0	24.56	3.51	5.26	7.02	0	0	1.75	1.75	0	0	0	0	7.02	0	0	0	0
R_2Vev6nj6jjGCcZH	blind	B03	3	I will find the curb at the edge. I will pay attention to the sound of traffic on both streets – the one I am approaching and the street beside me. At the corner, I will line up straight and listen to the parallel traffic flow. If there is a lot of traffic, it is good for me. I will listen to the cars going along beside me. I will wait until parallel traffic moves, and then I will start walking. …	nonpretender	identify	nonpretender	10	this description sounds like my thought process	7	68.29	7.67	89.63	25.77	7	42.86	71.43	42.86	28.57	14.29	14.29	0	0	0	0	14.29	0	14.29	0	0	0	0	14.29	0	14.29	0	0	0	0	0	0	0	0	0	0	0	0	0	0
R_XQSFJl50RJWhG4p	blind	B01	1	As I am approaching the curb, I will feel it is sloping down. This will indicate that I am getting closer to the street. I will stop and pay attention to what is going on around me. I will listen to my parallel traffic, the traffic that is going the same direction as I am. I will make sure that the cars are not turning. If this is an intersection that I do not cross on a regular basis, then I wil…	nonpretender	identify	nonpretender	9	this description of the dogs behavior rings true right down to the people freaking out on occasion	17	99	50	99	25.77	17	23.53	88.24	47.06	5.88	0	0	0	0	0	0	5.88	11.76	29.41	0	0	0	0	0	5.88	0	0	0	0	11.76	5.88	5.88	0	0	0	5.88	0	0	0	0
R_1inxew5BvQQcCQV	blind	B02	2	My dog will stop at the curb. I will put my foot out to find the curb cut. If it is a curb with just a drop-off, I will know that I am going down. If there is a curb ramp, I will feel the domes on the surface of it. I will stand and listen at least one traffic cycle to get a sense of the traffic pattern. When I am walking up the block, before coming to that corner, I will pay attention to what th…	nonpretender	identify	nonpretender	10	this description is very good it explains the process a dog handler uses in the approach and navigation of an intersection	21	96.66	68.29	37.24	95.81	21	33.33	76.19	52.38	9.52	0	0	0	0	0	0	9.52	19.05	9.52	4.76	4.76	4.76	0	14.29	0	0	0	0	0	4.76	4.76	0	0	0	0	4.76	0	0	0	0
R_RP23gjZOhqDVS3D	blind	B06	8	I would feel for the slope of the curb. Not every curb has a slope. Most of the time it is a slope, but some of them, it is a drop. That slope kind of points into the intersection. I usually feel where the curb starts to slant down, and then I reach over and touch the actual drop-off curb to make sure I am lined up with the street. If you just follow the slant, you may walk right into the oncomin…	nonpretender	identify	nonpretender	10	this describes a careful blind person who knows that being aware of his surroundings is the only way to avoid becoming a hood ornament of some asshole texting while driving	30	78.3	84.14	43.37	1	30	26.67	93.33	50	13.33	3.33	0	0	0	3.33	0	10	10	10	10	3.33	3.33	0	20	0	0	3.33	0	3.33	6.67	0	6.67	3.33	3.33	0	13.33	0	0	0	3.33
R_2f36oxkHiF54x5m	blind	B04	4	When I am approaching an intersection, I am already listening for the flow of traffic. I might want to walk a little faster or slower. If the cars parallel to me have started going already, I may slow down, because I will not have enough time to cross the street. If the cars in front of me are crossing as I am approaching, then I think, ‘Okay, I want to get there so that I have a maximum amount o…	nonpretender	identify	nonpretender	8	this could be a sighted person however do to the detailed description its either a partially sighted person or totally blind person with some light perception	26	65.46	50	5.76	25.77	26	30.77	88.46	50	7.69	0	0	0	0	0	0	7.69	11.54	7.69	11.54	7.69	7.69	0	11.54	3.85	3.85	0	0	7.69	0	0	0	0	0	0	11.54	0	0	0	0
R_2VHCXK9GxROhhKD	blind	B08	6	First, I am going to listen to the traffic that is parallel to my sides, lateral to me. When I come up to the intersection, I am going to line my shoulders up with the traffic, line my body up with the traffic. I am going to be listening to the cars that would be going on my left side or right. I am going to be waiting until they go clear through the intersection area of traffic. I will make a de…	nonpretender	identify	nonpretender	8	they are waiting for the correct pattern of traffic	9	98.87	86.68	4.97	25.77	9	44.44	77.78	55.56	11.11	11.11	0	0	0	0	11.11	0	11.11	22.22	11.11	0	0	0	22.22	0	0	0	0	0	0	0	0	0	0	0	11.11	0	0	0	0
R_2VHCXK9GxROhhKD	blind	B02	2	My dog will stop at the curb. I will put my foot out to find the curb cut. If it is a curb with just a drop-off, I will know that I am going down. If there is a curb ramp, I will feel the domes on the surface of it. I will stand and listen at least one traffic cycle to get a sense of the traffic pattern. When I am walking up the block, before coming to that corner, I will pay attention to what th…	nonpretender	identify	nonpretender	10	they are using their dog correctly describing the tactile strip and being good by listening to the traffic pattern before deciding to cross	23	96.43	90.38	2.02	93.61	23	30.43	73.91	47.83	8.7	8.7	0	0	0	0	8.7	0	8.7	17.39	8.7	0	4.35	0	26.09	4.35	4.35	0	0	0	4.35	4.35	0	0	0	0	13.04	0	0	0	0
R_2VHCXK9GxROhhKD	blind	B04	4	When I am approaching an intersection, I am already listening for the flow of traffic. I might want to walk a little faster or slower. If the cars parallel to me have started going already, I may slow down, because I will not have enough time to cross the street. If the cars in front of me are crossing as I am approaching, then I think, ‘Okay, I want to get there so that I have a maximum amount o…	nonpretender	identify	nonpretender	8	they are reading patterns of traffic they may not realize if the traffic pattern is coming to an end or not	21	41.91	2.86	89.63	25.77	21	28.57	80.95	61.9	9.52	9.52	0	0	0	0	9.52	0	9.52	9.52	14.29	0	9.52	9.52	28.57	0	0	0	0	0	0	0	0	0	0	0	9.52	0	0	0	0
R_1H8KRp07mjfOMUR	blind	B06	8	I would feel for the slope of the curb. Not every curb has a slope. Most of the time it is a slope, but some of them, it is a drop. That slope kind of points into the intersection. I usually feel where the curb starts to slant down, and then I reach over and touch the actual drop-off curb to make sure I am lined up with the street. If you just follow the slant, you may walk right into the oncomin…	nonpretender	identify	nonpretender	8	they are doing the same thing that id do if I were in the same situation	16	1.92	10.58	35.37	25.77	16	6.25	93.75	81.25	31.25	18.75	12.5	0	0	0	6.25	12.5	12.5	6.25	31.25	0	6.25	0	31.25	12.5	12.5	0	0	0	0	0	0	0	0	0	6.25	0	0	0	0
R_2VHCXK9GxROhhKD	blind	B05	5	I will pay attention to the traffic going down the parallel street as I approach the intersection. By listening, I will analyze the intersection and try to determine the order in which traffic from different directions begins moving. When I get to the curb of the intersection –where I am going to start crossing– I will stand there and observe the traffic pattern. Before I give the command to the …	nonpretender	identify	nonpretender	9	they are correctly reading traffic and using their hearing	9	4.69	99	1	25.77	9	44.44	88.89	44.44	22.22	22.22	0	0	0	0	22.22	0	0	0	11.11	0	11.11	0	33.33	0	0	0	0	0	0	0	0	0	0	0	33.33	0	0	0	0
R_2wyHjKSadU0bp0x	blind	B04	4	When I am approaching an intersection, I am already listening for the flow of traffic. I might want to walk a little faster or slower. If the cars parallel to me have started going already, I may slow down, because I will not have enough time to cross the street. If the cars in front of me are crossing as I am approaching, then I think, ‘Okay, I want to get there so that I have a maximum amount o…	nonpretender	identify	nonpretender	9	these are the directions I got at dog guide school	10	78.3	15.86	93.3	25.77	10	10	80	50	20	10	10	0	0	0	0	10	10	10	10	0	0	0	20	0	0	0	0	0	0	0	0	0	0	0	0	0	0	0	0
R_voeQsU0WA6eC99v	blind	B02	2	My dog will stop at the curb. I will put my foot out to find the curb cut. If it is a curb with just a drop-off, I will know that I am going down. If there is a curb ramp, I will feel the domes on the surface of it. I will stand and listen at least one traffic cycle to get a sense of the traffic pattern. When I am walking up the block, before coming to that corner, I will pay attention to what th…	nonpretender	identify	nonpretender	9	these are the types of conclusions a blind traveler can come to as they move down a block	18	98.87	71.09	87.07	25.77	18	11.11	88.89	61.11	11.11	5.56	0	0	0	0	5.56	5.56	16.67	22.22	11.11	0	5.56	0	16.67	5.56	5.56	0	0	0	0	0	0	0	0	0	5.56	0	0	0	0
R_2f36oxkHiF54x5m	blind	B06	8	I would feel for the slope of the curb. Not every curb has a slope. Most of the time it is a slope, but some of them, it is a drop. That slope kind of points into the intersection. I usually feel where the curb starts to slant down, and then I reach over and touch the actual drop-off curb to make sure I am lined up with the street. If you just follow the slant, you may walk right into the oncomin…	nonpretender	identify	nonpretender	10	these are techniques used by blind people	7	68.29	92.33	1	25.77	7	14.29	85.71	42.86	14.29	0	0	0	0	0	0	14.29	0	14.29	14.29	0	0	0	28.57	0	0	0	0	0	0	0	0	0	0	0	14.29	0	0	0	0
R_3iljLZCa1nHw1f9	blind	B04	4	When I am approaching an intersection, I am already listening for the flow of traffic. I might want to walk a little faster or slower. If the cars parallel to me have started going already, I may slow down, because I will not have enough time to cross the street. If the cars in front of me are crossing as I am approaching, then I think, ‘Okay, I want to get there so that I have a maximum amount o…	nonpretender	identify	nonpretender	10	these are all the things I think about when I cross a street most sighted people aren't familiar with 90 of these facts	23	35.67	9.62	80.16	25.77	23	8.7	91.3	56.52	21.74	8.7	8.7	0	0	0	0	13.04	8.7	13.04	8.7	8.7	4.35	4.35	13.04	8.7	4.35	4.35	4.35	8.7	0	0	0	0	0	0	4.35	0	0	0	0
R_3iljLZCa1nHw1f9	blind	B06	8	I would feel for the slope of the curb. Not every curb has a slope. Most of the time it is a slope, but some of them, it is a drop. That slope kind of points into the intersection. I usually feel where the curb starts to slant down, and then I reach over and touch the actual drop-off curb to make sure I am lined up with the street. If you just follow the slant, you may walk right into the oncomin…	nonpretender	identify	nonpretender	10	these are all the factors I also consider but most sighted people have no understanding of traffic passing your ear or waiting longer or being disoriented by noise which is real and often happens	34	10.86	27.83	91.95	25.77	34	26.47	91.18	52.94	11.76	5.88	2.94	0	2.94	0	0	5.88	2.94	5.88	11.76	5.88	14.71	2.94	23.53	5.88	5.88	2.94	0	5.88	0	0	0	0	0	0	5.88	0	0	0	0
R_2wyHjKSadU0bp0x	blind	B05	5	I will pay attention to the traffic going down the parallel street as I approach the intersection. By listening, I will analyze the intersection and try to determine the order in which traffic from different directions begins moving. When I get to the curb of the intersection –where I am going to start crossing– I will stand there and observe the traffic pattern. Before I give the command to the …	nonpretender	identify	nonpretender	5	these are all sounding similar with subtle differences I'm not sure	11	13.54	1	85.21	99	11	27.27	100	45.45	18.18	9.09	9.09	0	0	0	0	9.09	0	9.09	18.18	0	0	9.09	18.18	27.27	18.18	0	0	9.09	9.09	9.09	0	0	0	0	0	0	0	0	0
R_3CKqzt6jMZHCq7j	blind	B04	4	When I am approaching an intersection, I am already listening for the flow of traffic. I might want to walk a little faster or slower. If the cars parallel to me have started going already, I may slow down, because I will not have enough time to cross the street. If the cars in front of me are crossing as I am approaching, then I think, ‘Okay, I want to get there so that I have a maximum amount o…	nonpretender	identify	nonpretender	8	there were several details that I feel pretty sure a sighted person wouldn't think of committing to a crossing once you start across the lack of contrast with crosswalks made of brick instead of high contrast white lines on asphalt and looking for the request button which are not in consistent locations	52	96.16	42.37	38.39	89.84	52	28.85	80.77	48.08	7.69	3.85	1.92	0	1.92	0	0	3.85	7.69	19.23	5.77	3.85	1.92	3.85	17.31	3.85	0	1.92	1.92	1.92	3.85	3.85	0	0	0	0	5.77	0	0	0	0
R_3CKqzt6jMZHCq7j	blind	B05	5	I will pay attention to the traffic going down the parallel street as I approach the intersection. By listening, I will analyze the intersection and try to determine the order in which traffic from different directions begins moving. When I get to the curb of the intersection –where I am going to start crossing– I will stand there and observe the traffic pattern. Before I give the command to the …	nonpretender	identify	nonpretender	9	there were many details about working with the dog that I don't think a sighted person would know e.g. the person decides when to go listening for the parallel traffic blocking the intersection the dogs role in stopping to avoid being hit if a car does turn across their line of travel	52	94.88	64.99	63.54	5.37	52	19.23	84.62	50	5.77	3.85	1.92	0	0	0	1.92	1.92	13.46	15.38	9.62	5.77	3.85	1.92	28.85	0	0	1.92	0	1.92	1.92	0	1.92	1.92	0	0	9.62	0	0	0	0
R_30cJvBQOHWMRd6C	blind	B04	4	When I am approaching an intersection, I am already listening for the flow of traffic. I might want to walk a little faster or slower. If the cars parallel to me have started going already, I may slow down, because I will not have enough time to cross the street. If the cars in front of me are crossing as I am approaching, then I think, ‘Okay, I want to get there so that I have a maximum amount o…	nonpretender	identify	nonpretender	6	there is no universal hand signal for us to use to hold up traffic for us to cross traffic	19	96.93	94.27	1	25.77	19	15.79	68.42	57.89	10.53	10.53	0	10.53	0	0	0	0	0	31.58	5.26	5.26	0	5.26	10.53	0	0	0	0	0	0	0	0	0	0	0	10.53	0	0	0	0
R_voeQsU0WA6eC99v	blind	B07	7	I am looking for curb. I am trying to identify where the street is, identifying where cars are, which way they are crossing, or any cars there. For alignment, I am looking for that curb. Some of the crossings have that texture, differences between the sidewalk and the street. If it does not have, I just look for the curb. To be straight, I am again identifying where the cars are crossing. If you …	nonpretender	identify	nonpretender	9	there is more focus on the vehicle movement	8	93.26	50	74.76	25.77	8	25	75	50	0	0	0	0	0	0	0	0	12.5	12.5	12.5	12.5	0	0	12.5	12.5	12.5	0	0	12.5	0	0	0	0	0	0	0	0	0	0	0
R_1FwGgaNhx7OEz73	blind	B08	6	First, I am going to listen to the traffic that is parallel to my sides, lateral to me. When I come up to the intersection, I am going to line my shoulders up with the traffic, line my body up with the traffic. I am going to be listening to the cars that would be going on my left side or right. I am going to be waiting until they go clear through the intersection area of traffic. I will make a de…	nonpretender	identify	nonpretender	9	their description of traffic patterns as well as how technology can fail	12	18.82	79.76	1	25.77	12	33.33	66.67	58.33	8.33	8.33	0	0	0	0	8.33	0	0	25	8.33	16.67	25	0	0	16.67	16.67	8.33	0	0	16.67	8.33	8.33	0	0	8.33	8.33	0	0	0	0
R_3fO7teESn3Kt0TS	blind	B05	5	I will pay attention to the traffic going down the parallel street as I approach the intersection. By listening, I will analyze the intersection and try to determine the order in which traffic from different directions begins moving. When I get to the curb of the intersection –where I am going to start crossing– I will stand there and observe the traffic pattern. Before I give the command to the …	nonpretender	identify	nonpretender	7	the way of determining the traffic is described and the correct use of the guide to block when car in front of you or approaching you listening for the car on the side of person is easiest way if there is traffic and 9 out of 10 times that car will be aware of you on corner and not turn in front of you but the cars next to him will still go straight so you'll still hear the traffic you also have …	103	72.4	87.8	91.21	62.59	51.5	14.56	88.35	60.19	8.74	7.77	0	0	6.8	0.97	0	0.97	9.71	16.5	9.71	8.74	10.68	0.97	16.5	3.88	0.97	1.94	1.94	0	1.94	1.94	0	0	0	0	10.68	0	0	0	0.97
R_1gCKiSTWlZT72Cv	blind	B08	6	First, I am going to listen to the traffic that is parallel to my sides, lateral to me. When I come up to the intersection, I am going to line my shoulders up with the traffic, line my body up with the traffic. I am going to be listening to the cars that would be going on my left side or right. I am going to be waiting until they go clear through the intersection area of traffic. I will make a de…	nonpretender	identify	nonpretender	8	the traveler appears to be very detailed talks about many of the things that a traveler needs to safely cross talks about the need to use hearing to make a safe crossing and not to only depend on the traffic light signal	42	99	59.4	1	95.81	42	16.67	88.1	52.38	4.76	0	0	0	0	0	0	4.76	14.29	21.43	2.38	9.52	2.38	2.38	21.43	2.38	0	0	0	2.38	4.76	4.76	0	0	0	0	7.14	0	0	0	0
R_2Bgqse2Y6UL9nsN	blind	B02	2	My dog will stop at the curb. I will put my foot out to find the curb cut. If it is a curb with just a drop-off, I will know that I am going down. If there is a curb ramp, I will feel the domes on the surface of it. I will stand and listen at least one traffic cycle to get a sense of the traffic pattern. When I am walking up the block, before coming to that corner, I will pay attention to what th…	nonpretender	identify	nonpretender	7	the tips in the scenario seem very plausible	8	99	50	74.76	25.77	8	25	62.5	50	0	0	0	0	0	0	0	0	25	12.5	0	12.5	0	0	12.5	0	0	0	0	0	0	0	0	0	0	0	0	0	0	0	0
R_3CKqzt6jMZHCq7j	blind	B01	1	As I am approaching the curb, I will feel it is sloping down. This will indicate that I am getting closer to the street. I will stop and pay attention to what is going on around me. I will listen to my parallel traffic, the traffic that is going the same direction as I am. I will make sure that the cars are not turning. If this is an intersection that I do not cross on a regular basis, then I wil…	nonpretender	identify	nonpretender	4	the things that made me decide it is a blind person had to do with the dog going right up to the edge before stopping and that freaking out sighted people the rest of it didn't seem conclusive to me	40	93.26	22.67	97.21	2.89	40	10	95	62.5	17.5	5	5	0	0	0	0	12.5	12.5	20	10	0	2.5	2.5	22.5	2.5	2.5	0	0	0	2.5	0	2.5	0	0	0	5	0	0	0	0
R_1H8KRp07mjfOMUR	blind	B05	5	I will pay attention to the traffic going down the parallel street as I approach the intersection. By listening, I will analyze the intersection and try to determine the order in which traffic from different directions begins moving. When I get to the curb of the intersection –where I am going to start crossing– I will stand there and observe the traffic pattern. Before I give the command to the …	nonpretender	identify	nonpretender	8	the terminology is good listening is the best way to find out what's going on around you	17	93.26	96.11	99	99	17	11.76	94.12	58.82	11.76	5.88	0	0	5.88	0	0	5.88	11.76	23.53	17.65	5.88	0	0	35.29	5.88	5.88	5.88	0	0	11.76	11.76	0	0	0	0	11.76	0	0	0	0
R_3eraMH9sRnBu9jf	blind	B04	4	When I am approaching an intersection, I am already listening for the flow of traffic. I might want to walk a little faster or slower. If the cars parallel to me have started going already, I may slow down, because I will not have enough time to cross the street. If the cars in front of me are crossing as I am approaching, then I think, ‘Okay, I want to get there so that I have a maximum amount o…	nonpretender	identify	nonpretender	7	the stuff about the different turning lanes and the wave hands in extreme motion	14	99	23.75	89.63	25.77	14	21.43	85.71	50	7.14	0	0	0	0	0	0	7.14	21.43	14.29	0	7.14	7.14	0	0	14.29	7.14	0	0	0	0	0	0	0	0	0	0	0	0	0	0
R_voeQsU0WA6eC99v	blind	B06	8	I would feel for the slope of the curb. Not every curb has a slope. Most of the time it is a slope, but some of them, it is a drop. That slope kind of points into the intersection. I usually feel where the curb starts to slant down, and then I reach over and touch the actual drop-off curb to make sure I am lined up with the street. If you just follow the slant, you may walk right into the oncomin…	nonpretender	identify	nonpretender	9	the speaker made reference to checking their location in relationship to the curb and the slope they also made reference to listening for turning traffic focus on 1 vehicle moving through the intersection and listening for parallel traffic	38	99	90.57	33.36	25.77	38	39.47	76.32	44.74	5.26	5.26	0	0	0	0	5.26	0	10.53	21.05	0	2.63	7.89	0	13.16	0	0	0	2.63	0	0	0	0	0	0	0	13.16	0	0	0	0
R_2Bgqse2Y6UL9nsN	blind	B04	4	When I am approaching an intersection, I am already listening for the flow of traffic. I might want to walk a little faster or slower. If the cars parallel to me have started going already, I may slow down, because I will not have enough time to cross the street. If the cars in front of me are crossing as I am approaching, then I think, ‘Okay, I want to get there so that I have a maximum amount o…	nonpretender	identify	nonpretender	5	the sentence that says I'll go inside the street does not seem correct	13	65.46	6.21	99	25.77	13	15.38	92.31	53.85	15.38	7.69	7.69	0	0	0	0	7.69	15.38	7.69	15.38	0	0	7.69	38.46	0	0	0	0	0	0	0	0	0	0	0	7.69	0	0	0	0
R_1LRt4wpDVpdKptQ	blind	B05	5	I will pay attention to the traffic going down the parallel street as I approach the intersection. By listening, I will analyze the intersection and try to determine the order in which traffic from different directions begins moving. When I get to the curb of the intersection –where I am going to start crossing– I will stand there and observe the traffic pattern. Before I give the command to the …	nonpretender	identify	nonpretender	5	the person did have information about using parallel traffic correct the person also gave correct information about the dog blocking him her from crossing intersection in front of turning traffic that is true if the turning traffic is in the near lane if the traffic is turning further away from the person the dog will not prevent the crossing as it sees no danger	64	93.26	56.21	7.84	25.77	64	28.12	78.12	53.12	6.25	3.12	0	0	0	3.12	0	3.12	14.06	15.62	9.38	4.69	6.25	3.12	14.06	4.69	3.12	0	0	0	3.12	1.56	1.56	0	0	0	9.38	0	0	1.56	1.56
R_XQSFJl50RJWhG4p	blind	B03	3	I will find the curb at the edge. I will pay attention to the sound of traffic on both streets – the one I am approaching and the street beside me. At the corner, I will line up straight and listen to the parallel traffic flow. If there is a lot of traffic, it is good for me. I will listen to the cars going along beside me. I will wait until parallel traffic moves, and then I will start walking. …	nonpretender	identify	nonpretender	5	the part about the parallel traffic and about how it can be difficult to tell if a light is green if there isn't much traffic those ring true but I don't know about a magnifier on a phone being used as this individual describes	44	32.58	18.16	5.43	25.77	44	15.91	90.91	61.36	9.09	2.27	2.27	0	0	0	0	6.82	11.36	13.64	13.64	11.36	13.64	4.55	20.45	9.09	2.27	2.27	0	4.55	4.55	2.27	2.27	0	0	0	6.82	0	0	0	0
R_3ptCUlw7vXNqSmJ	blind	B03	3	I will find the curb at the edge. I will pay attention to the sound of traffic on both streets – the one I am approaching and the street beside me. At the corner, I will line up straight and listen to the parallel traffic flow. If there is a lot of traffic, it is good for me. I will listen to the cars going along beside me. I will wait until parallel traffic moves, and then I will start walking. …	nonpretender	identify	nonpretender	10	the level of detail about what the traffic might be doing and use of a phone app to discern whether the signal is green or red is convincing this person also talks about veering in a very knowing way because she or he has had to address that possibility	49	51.55	65.86	13.15	25.77	49	18.37	91.84	63.27	10.2	4.08	0	0	0	4.08	0	6.12	10.2	14.29	14.29	8.16	12.24	0	20.41	4.08	0	4.08	0	0	0	0	0	0	0	0	10.2	0	0	2.04	2.04
R_1FwGgaNhx7OEz73	blind	B02	2	My dog will stop at the curb. I will put my foot out to find the curb cut. If it is a curb with just a drop-off, I will know that I am going down. If there is a curb ramp, I will feel the domes on the surface of it. I will stand and listen at least one traffic cycle to get a sense of the traffic pattern. When I am walking up the block, before coming to that corner, I will pay attention to what th…	nonpretender	identify	nonpretender	9	the individual gives good descriptions of different kinds of intersections and traffic patterns	13	99	50	63.54	99	13	46.15	76.92	30.77	0	0	0	0	0	0	0	0	7.69	15.38	0	0	7.69	0	7.69	7.69	7.69	0	0	0	7.69	7.69	0	0	0	0	15.38	0	0	0	0
R_3fjGDnqu6Qd9idb	blind	B01	1	As I am approaching the curb, I will feel it is sloping down. This will indicate that I am getting closer to the street. I will stop and pay attention to what is going on around me. I will listen to my parallel traffic, the traffic that is going the same direction as I am. I will make sure that the cars are not turning. If this is an intersection that I do not cross on a regular basis, then I wil…	nonpretender	identify	nonpretender	8	the individual focuses on how to navigate a street with a guide dog	13	99	77.92	17.46	25.77	13	23.08	69.23	53.85	0	0	0	0	0	0	0	0	23.08	23.08	0	7.69	7.69	0	0	0	0	7.69	0	0	0	0	0	0	0	0	7.69	0	0	0	0
R_1FwGgaNhx7OEz73	blind	B05	5	I will pay attention to the traffic going down the parallel street as I approach the intersection. By listening, I will analyze the intersection and try to determine the order in which traffic from different directions begins moving. When I get to the curb of the intersection –where I am going to start crossing– I will stand there and observe the traffic pattern. Before I give the command to the …	nonpretender	identify	nonpretender	9	the individual describes intelligent disobedience that guide dogs are trained to perform	12	93.26	79.76	1	99	12	50	66.67	33.33	8.33	0	0	0	0	0	0	8.33	8.33	8.33	8.33	0	0	0	16.67	0	0	0	0	0	8.33	8.33	0	0	0	0	8.33	0	0	0	0
R_3fO7teESn3Kt0TS	blind	B01	1	As I am approaching the curb, I will feel it is sloping down. This will indicate that I am getting closer to the street. I will stop and pay attention to what is going on around me. I will listen to my parallel traffic, the traffic that is going the same direction as I am. I will make sure that the cars are not turning. If this is an intersection that I do not cross on a regular basis, then I wil…	nonpretender	identify	nonpretender	5	the guide going all the way up to the curb and freaking people out not knowing if going to need to go through basically 3 crossing so can go with traffic and not sure of where in signal they have arrived	41	93.26	16.46	91.58	25.77	41	17.07	87.8	56.1	2.44	2.44	0	0	0	0	2.44	0	7.32	21.95	4.88	7.32	9.76	4.88	19.51	0	0	2.44	2.44	2.44	4.88	2.44	2.44	0	0	0	4.88	0	0	0	0
R_2Bgqse2Y6UL9nsN	blind	B05	5	I will pay attention to the traffic going down the parallel street as I approach the intersection. By listening, I will analyze the intersection and try to determine the order in which traffic from different directions begins moving. When I get to the curb of the intersection –where I am going to start crossing– I will stand there and observe the traffic pattern. Before I give the command to the …	nonpretender	identify	nonpretender	6	the drivers turning on red cause a safety problem where a dog can help protect the walker	17	99	72.17	1	25.77	17	23.53	76.47	41.18	0	0	0	0	0	0	0	0	23.53	5.88	5.88	5.88	0	0	0	5.88	0	5.88	0	0	11.76	5.88	5.88	0	0	0	5.88	0	0	0	0
R_3eraMH9sRnBu9jf	blind	B01	1	As I am approaching the curb, I will feel it is sloping down. This will indicate that I am getting closer to the street. I will stop and pay attention to what is going on around me. I will listen to my parallel traffic, the traffic that is going the same direction as I am. I will make sure that the cars are not turning. If this is an intersection that I do not cross on a regular basis, then I wil…	nonpretender	identify	nonpretender	6	the dog going all the way to the curb and it confusing sighted people	14	99	76.25	13.15	1	14	14.29	92.86	42.86	7.14	0	0	0	0	0	0	7.14	21.43	7.14	0	0	7.14	0	7.14	0	0	0	0	7.14	7.14	0	7.14	7.14	0	0	7.14	0	0	0	0
R_1CeSPbsoHJ6bwOs	blind	B01	1	As I am approaching the curb, I will feel it is sloping down. This will indicate that I am getting closer to the street. I will stop and pay attention to what is going on around me. I will listen to my parallel traffic, the traffic that is going the same direction as I am. I will make sure that the cars are not turning. If this is an intersection that I do not cross on a regular basis, then I wil…	nonpretender	identify	nonpretender	10	the dog approaching curbs sharply does freak sighted folks out as only another guide dog handler would know	18	75.9	50	4.97	1	18	27.78	77.78	38.89	5.56	0	0	0	0	0	0	5.56	5.56	11.11	11.11	5.56	5.56	0	16.67	5.56	5.56	0	0	5.56	5.56	0	5.56	0	0	0	5.56	5.56	0	0	0
R_2Bgqse2Y6UL9nsN	blind	B01	1	As I am approaching the curb, I will feel it is sloping down. This will indicate that I am getting closer to the street. I will stop and pay attention to what is going on around me. I will listen to my parallel traffic, the traffic that is going the same direction as I am. I will make sure that the cars are not turning. If this is an intersection that I do not cross on a regular basis, then I wil…	nonpretender	identify	nonpretender	7	the dog and the person crossing have most likely encountered this scenarios many times	14	83.81	76.25	1.06	25.77	14	21.43	71.43	35.71	7.14	0	0	0	0	0	0	7.14	14.29	0	7.14	0	7.14	0	7.14	7.14	7.14	0	0	14.29	0	0	0	0	0	0	7.14	0	0	0	0
R_28Ut0NYdQCRIul5	blind	B06	8	I would feel for the slope of the curb. Not every curb has a slope. Most of the time it is a slope, but some of them, it is a drop. That slope kind of points into the intersection. I usually feel where the curb starts to slant down, and then I reach over and touch the actual drop-off curb to make sure I am lined up with the street. If you just follow the slant, you may walk right into the oncomin…	nonpretender	identify	nonpretender	10	the description is so right on plus the person talks about waiting 1 or even 2 light cycles sighted people are usually far to impatient and don't understand how important the waiting would be	34	34.65	61.58	66.34	25.77	34	23.53	91.18	52.94	0	0	0	0	0	0	0	0	8.82	11.76	14.71	14.71	14.71	2.94	26.47	2.94	0	2.94	5.88	0	5.88	2.94	2.94	2.94	0	0	8.82	0	0	0	0
R_3ptCUlw7vXNqSmJ	blind	B06	8	I would feel for the slope of the curb. Not every curb has a slope. Most of the time it is a slope, but some of them, it is a drop. That slope kind of points into the intersection. I usually feel where the curb starts to slant down, and then I reach over and touch the actual drop-off curb to make sure I am lined up with the street. If you just follow the slant, you may walk right into the oncomin…	nonpretender	identify	nonpretender	10	the details about when traffic can help and when certain motor noise is a hindrance is very convincing the degree of knowing detailed explanation shows this is someone who has often had to make such decisions	36	18.82	79.76	39.76	77	36	27.78	83.33	58.33	8.33	0	0	0	0	0	0	8.33	8.33	8.33	16.67	16.67	8.33	0	19.44	0	0	8.33	0	0	2.78	2.78	0	0	0	0	8.33	0	0	0	0
R_23ZwmEwZx1J3Q5n	blind	B01	1	As I am approaching the curb, I will feel it is sloping down. This will indicate that I am getting closer to the street. I will stop and pay attention to what is going on around me. I will listen to my parallel traffic, the traffic that is going the same direction as I am. I will make sure that the cars are not turning. If this is an intersection that I do not cross on a regular basis, then I wil…	nonpretender	identify	nonpretender	9	the detail provided sounds like a blind person	8	99	89.42	1	25.77	8	12.5	87.5	37.5	0	0	0	0	0	0	0	0	25	12.5	0	0	0	0	0	0	12.5	0	0	0	0	0	0	0	0	0	12.5	0	0	0	0
R_31z73Z8Gho2wH2e	blind	B02	2	My dog will stop at the curb. I will put my foot out to find the curb cut. If it is a curb with just a drop-off, I will know that I am going down. If there is a curb ramp, I will feel the domes on the surface of it. I will stand and listen at least one traffic cycle to get a sense of the traffic pattern. When I am walking up the block, before coming to that corner, I will pay attention to what th…	nonpretender	identify	nonpretender	8	the detail is very accurate and logical	7	29.3	50	13.15	25.77	7	28.57	85.71	57.14	0	0	0	0	0	0	0	0	14.29	0	14.29	14.29	14.29	0	14.29	0	0	0	0	0	0	0	0	0	0	0	0	0	0	0	0
R_2Vev6nj6jjGCcZH	blind	B01	1	As I am approaching the curb, I will feel it is sloping down. This will indicate that I am getting closer to the street. I will stop and pay attention to what is going on around me. I will listen to my parallel traffic, the traffic that is going the same direction as I am. I will make sure that the cars are not turning. If this is an intersection that I do not cross on a regular basis, then I wil…	nonpretender	identify	nonpretender	8	the description was how I look at intersections when getting ready to cross one with a guide dog	18	86.43	28.91	58.07	98.27	18	16.67	77.78	50	5.56	5.56	5.56	0	0	0	0	0	11.11	16.67	5.56	11.11	11.11	0	16.67	0	0	11.11	5.56	0	5.56	5.56	0	0	0	0	0	0	0	0	0
R_31z73Z8Gho2wH2e	blind	B05	5	I will pay attention to the traffic going down the parallel street as I approach the intersection. By listening, I will analyze the intersection and try to determine the order in which traffic from different directions begins moving. When I get to the curb of the intersection –where I am going to start crossing– I will stand there and observe the traffic pattern. Before I give the command to the …	nonpretender	identify	nonpretender	8	the description of the dogs work is accurate	8	99	50	1	25.77	8	25	75	50	0	0	0	0	0	0	0	0	25	12.5	12.5	0	0	0	12.5	0	0	0	0	0	0	0	0	0	0	0	0	0	0	0	0
R_voeQsU0WA6eC99v	blind	B03	3	I will find the curb at the edge. I will pay attention to the sound of traffic on both streets – the one I am approaching and the street beside me. At the corner, I will line up straight and listen to the parallel traffic flow. If there is a lot of traffic, it is good for me. I will listen to the cars going along beside me. I will wait until parallel traffic moves, and then I will start walking. …	nonpretender	identify	nonpretender	9	the description of the approach sounds fine the only thing that makes me question my response is the use of the distance magnifier on a phone I know some people can use a binocular but I don't know everything	39	82.82	30.4	88.5	73.64	39	20.51	92.31	56.41	17.95	10.26	10.26	0	0	0	0	7.69	17.95	7.69	7.69	2.56	2.56	2.56	17.95	2.56	0	0	0	2.56	2.56	2.56	0	0	0	0	10.26	0	0	0	0
R_3ptCUlw7vXNqSmJ	blind	B02	2	My dog will stop at the curb. I will put my foot out to find the curb cut. If it is a curb with just a drop-off, I will know that I am going down. If there is a curb ramp, I will feel the domes on the surface of it. I will stand and listen at least one traffic cycle to get a sense of the traffic pattern. When I am walking up the block, before coming to that corner, I will pay attention to what th…	nonpretender	identify	nonpretender	10	the description of planning ahead and the sophisticated way this person talks about listening to traffic tells me this is a blind person with good mobility skills much thinking has gone into the explanation the kind of thinking an experienced blind traveler does the details about what the dog does or doesn't do are also quite accurate	56	86.73	63.97	41.07	59.59	56	25	91.07	51.79	7.14	1.79	1.79	0	0	0	0	5.36	14.29	12.5	12.5	5.36	5.36	1.79	23.21	0	0	1.79	0	1.79	1.79	1.79	0	0	0	0	8.93	0	0	0	0
R_1FwGgaNhx7OEz73	blind	B03	3	I will find the curb at the edge. I will pay attention to the sound of traffic on both streets – the one I am approaching and the street beside me. At the corner, I will line up straight and listen to the parallel traffic flow. If there is a lot of traffic, it is good for me. I will listen to the cars going along beside me. I will wait until parallel traffic moves, and then I will start walking. …	nonpretender	identify	nonpretender	9	the description of how they listen to traffic as well as the use of assistive tech	16	97.36	89.42	1	99	16	18.75	75	62.5	6.25	6.25	0	0	0	0	6.25	0	12.5	31.25	0	12.5	18.75	0	12.5	12.5	12.5	6.25	0	0	6.25	6.25	0	0	0	0	12.5	0	0	0	0
R_1inxew5BvQQcCQV	blind	B04	4	When I am approaching an intersection, I am already listening for the flow of traffic. I might want to walk a little faster or slower. If the cars parallel to me have started going already, I may slow down, because I will not have enough time to cross the street. If the cars in front of me are crossing as I am approaching, then I think, ‘Okay, I want to get there so that I have a maximum amount o…	nonpretender	identify	nonpretender	10	the description is fairly accurate for someone using a guide dog encountering an unknown intersection	15	99	74.76	1	25.77	15	40	73.33	40	6.67	0	0	0	0	0	0	6.67	20	6.67	6.67	0	0	0	13.33	6.67	0	0	0	0	0	0	0	0	0	0	6.67	0	0	0	0
R_1inxew5BvQQcCQV	blind	B08	6	First, I am going to listen to the traffic that is parallel to my sides, lateral to me. When I come up to the intersection, I am going to line my shoulders up with the traffic, line my body up with the traffic. I am going to be listening to the cars that would be going on my left side or right. I am going to be waiting until they go clear through the intersection area of traffic. I will make a de…	nonpretender	identify	nonpretender	10	the description includes references to landmarks sounds and other cues that a blind traveler has to use to navigate safely	20	96.79	30.86	15.86	96.76	20	30	80	45	10	0	0	0	0	0	0	10	10	15	5	0	5	0	10	0	0	0	0	0	5	5	0	0	0	0	0	0	0	0	0
R_AG8rBKzkYuetS1j	blind	B04	4	When I am approaching an intersection, I am already listening for the flow of traffic. I might want to walk a little faster or slower. If the cars parallel to me have started going already, I may slow down, because I will not have enough time to cross the street. If the cars in front of me are crossing as I am approaching, then I think, ‘Okay, I want to get there so that I have a maximum amount o…	nonpretender	identify	nonpretender	10	the description definitely sounds like what a blind person might think of basically concentrating on the traffic flow before approaching the intersection and deciding which street to cross based on what the traffic is doing and deciding whether to walk slower or faster also being able to find the right way in which to cross also sounds like what blind people think of and committing to crossing an…	93	92.21	62.65	93.53	45.52	93	17.2	91.4	55.91	9.68	1.08	0	0	1.08	0	0	8.6	9.68	19.35	6.45	4.3	9.68	0	15.05	4.3	7.53	7.53	1.08	1.08	1.08	1.08	0	0	0	0	4.3	0	0	0	0
R_24H56nYydlr4JT5	blind	B07	7	I am looking for curb. I am trying to identify where the street is, identifying where cars are, which way they are crossing, or any cars there. For alignment, I am looking for that curb. Some of the crossings have that texture, differences between the sidewalk and the street. If it does not have, I just look for the curb. To be straight, I am again identifying where the cars are crossing. If you …	nonpretender	identify	nonpretender	9	the curb isn't part of the equation a lot depends on whether the curb cut is on the diagonal or if there slopes going off facing both ahead or crossing the parallel street	33	98.34	3.48	99	1.59	33	18.18	84.85	54.55	0	0	0	0	0	0	0	0	18.18	15.15	6.06	3.03	12.12	3.03	12.12	0	0	3.03	0	9.09	3.03	0	3.03	0	0	0	0	0	0	0	0
R_2TMhQJJVkvS6Qku	blind	B02	2	My dog will stop at the curb. I will put my foot out to find the curb cut. If it is a curb with just a drop-off, I will know that I am going down. If there is a curb ramp, I will feel the domes on the surface of it. I will stand and listen at least one traffic cycle to get a sense of the traffic pattern. When I am walking up the block, before coming to that corner, I will pay attention to what th…	nonpretender	identify	nonpretender	10	the crossing of the street is dependent on the dog movement	11	99	50	85.21	25.77	11	27.27	81.82	54.55	0	0	0	0	0	0	0	0	27.27	18.18	9.09	0	0	0	9.09	0	0	0	0	0	0	0	0	0	0	0	0	0	0	0	0
R_1LTJEBu6Y5kIF2l	blind	B01	1	As I am approaching the curb, I will feel it is sloping down. This will indicate that I am getting closer to the street. I will stop and pay attention to what is going on around me. I will listen to my parallel traffic, the traffic that is going the same direction as I am. I will make sure that the cars are not turning. If this is an intersection that I do not cross on a regular basis, then I wil…	nonpretender	identify	nonpretender	9	that is what I do and was taught to do	10	1	15.86	3.37	25.77	10	0	100	90	30	10	10	0	0	0	0	20	0	10	40	0	10	0	50	0	0	10	0	0	0	0	0	0	0	0	0	0	0	0	0
R_2Vev6nj6jjGCcZH	blind	B06	8	I would feel for the slope of the curb. Not every curb has a slope. Most of the time it is a slope, but some of them, it is a drop. That slope kind of points into the intersection. I usually feel where the curb starts to slant down, and then I reach over and touch the actual drop-off curb to make sure I am lined up with the street. If you just follow the slant, you may walk right into the oncomin…	nonpretender	identify	nonpretender	10	that is how I have crossed complicated intersections	8	1	10.58	99	25.77	8	37.5	87.5	62.5	25	12.5	12.5	0	0	0	0	12.5	0	0	25	12.5	12.5	0	25	12.5	0	12.5	0	0	0	0	0	0	0	0	0	0	0	0	0
R_RP23gjZOhqDVS3D	blind	B03	3	I will find the curb at the edge. I will pay attention to the sound of traffic on both streets – the one I am approaching and the street beside me. At the corner, I will line up straight and listen to the parallel traffic flow. If there is a lot of traffic, it is good for me. I will listen to the cars going along beside me. I will wait until parallel traffic moves, and then I will start walking. …	nonpretender	identify	nonpretender	10	talks about using alternative techniques	5	93.26	50	43.37	25.77	5	40	80	20	0	0	0	0	0	0	0	0	0	20	0	20	0	0	40	0	0	0	0	0	0	0	0	0	0	0	20	0	0	0	0
R_RP23gjZOhqDVS3D	blind	B02	2	My dog will stop at the curb. I will put my foot out to find the curb cut. If it is a curb with just a drop-off, I will know that I am going down. If there is a curb ramp, I will feel the domes on the surface of it. I will stand and listen at least one traffic cycle to get a sense of the traffic pattern. When I am walking up the block, before coming to that corner, I will pay attention to what th…	nonpretender	identify	nonpretender	9	talks about using a dog and tactile cues	8	93.26	89.42	1	25.77	8	12.5	62.5	37.5	0	0	0	0	0	0	0	0	12.5	12.5	0	12.5	12.5	0	25	0	0	0	0	0	0	0	0	0	0	0	12.5	0	0	0	0
R_RP23gjZOhqDVS3D	blind	B07	7	I am looking for curb. I am trying to identify where the street is, identifying where cars are, which way they are crossing, or any cars there. For alignment, I am looking for that curb. Some of the crossings have that texture, differences between the sidewalk and the street. If it does not have, I just look for the curb. To be straight, I am again identifying where the cars are crossing. If you …	nonpretender	identify	nonpretender	5	talks about tactile cues	4	93.26	99	1	25.77	4	25	50	25	0	0	0	0	0	0	0	0	0	25	0	25	0	0	25	0	0	0	0	0	0	0	0	0	0	0	25	0	0	0	0
R_RP23gjZOhqDVS3D	blind	B01	1	As I am approaching the curb, I will feel it is sloping down. This will indicate that I am getting closer to the street. I will stop and pay attention to what is going on around me. I will listen to my parallel traffic, the traffic that is going the same direction as I am. I will make sure that the cars are not turning. If this is an intersection that I do not cross on a regular basis, then I wil…	nonpretender	identify	nonpretender	7	talks about both auditory and tactile cues	7	68.29	92.33	13.15	25.77	7	28.57	57.14	28.57	0	0	0	0	0	0	0	0	0	14.29	0	14.29	14.29	0	14.29	0	0	0	0	14.29	0	0	0	0	0	0	14.29	0	0	0	0
R_RP23gjZOhqDVS3D	blind	B04	4	When I am approaching an intersection, I am already listening for the flow of traffic. I might want to walk a little faster or slower. If the cars parallel to me have started going already, I may slow down, because I will not have enough time to cross the street. If the cars in front of me are crossing as I am approaching, then I think, ‘Okay, I want to get there so that I have a maximum amount o…	nonpretender	identify	nonpretender	10	talks about auditory cues	4	93.26	99	1	25.77	4	25	50	25	0	0	0	0	0	0	0	0	0	25	0	25	0	0	25	0	0	0	0	0	0	0	0	0	0	0	25	0	0	0	0
R_RP23gjZOhqDVS3D	blind	B05	5	I will pay attention to the traffic going down the parallel street as I approach the intersection. By listening, I will analyze the intersection and try to determine the order in which traffic from different directions begins moving. When I get to the curb of the intersection –where I am going to start crossing– I will stand there and observe the traffic pattern. Before I give the command to the …	nonpretender	identify	nonpretender	4	talks about auditory cues	4	93.26	99	1	25.77	4	25	50	25	0	0	0	0	0	0	0	0	0	25	0	25	0	0	25	0	0	0	0	0	0	0	0	0	0	0	25	0	0	0	0
R_23ZwmEwZx1J3Q5n	blind	B06	8	I would feel for the slope of the curb. Not every curb has a slope. Most of the time it is a slope, but some of them, it is a drop. That slope kind of points into the intersection. I usually feel where the curb starts to slant down, and then I reach over and touch the actual drop-off curb to make sure I am lined up with the street. If you just follow the slant, you may walk right into the oncomin…	nonpretender	identify	nonpretender	9	talked about waiting through more than one light before crossing also mentioned that curbs can be deceptive	17	74.42	72.17	28.81	1	17	29.41	94.12	47.06	5.88	0	0	0	0	0	0	5.88	0	23.53	11.76	11.76	5.88	0	17.65	23.53	17.65	0	5.88	5.88	5.88	0	5.88	0	0	0	11.76	0	0	0	0
R_23ZwmEwZx1J3Q5n	blind	B02	2	My dog will stop at the curb. I will put my foot out to find the curb cut. If it is a curb with just a drop-off, I will know that I am going down. If there is a curb ramp, I will feel the domes on the surface of it. I will stand and listen at least one traffic cycle to get a sense of the traffic pattern. When I am walking up the block, before coming to that corner, I will pay attention to what th…	nonpretender	identify	nonpretender	9	talked about using a dog and busy streets	8	93.26	89.42	74.76	25.77	8	12.5	87.5	37.5	0	0	0	0	0	0	0	0	12.5	12.5	0	12.5	12.5	0	25	12.5	0	0	0	0	0	0	0	0	0	0	12.5	0	0	0	0
R_3dScWBlSo0QLy4s	blind	B06	8	I would feel for the slope of the curb. Not every curb has a slope. Most of the time it is a slope, but some of them, it is a drop. That slope kind of points into the intersection. I usually feel where the curb starts to slant down, and then I reach over and touch the actual drop-off curb to make sure I am lined up with the street. If you just follow the slant, you may walk right into the oncomin…	nonpretender	identify	nonpretender	10	specific techniques specific description of how to line up with the curb waiting and listening to traffic description cuts off	20	99	69.14	15.86	25.77	20	40	70	45	0	0	0	0	0	0	0	0	5	30	0	5	10	0	10	10	0	5	0	0	0	0	0	0	0	0	5	0	0	0	0
R_3dScWBlSo0QLy4s	blind	B02	2	My dog will stop at the curb. I will put my foot out to find the curb cut. If it is a curb with just a drop-off, I will know that I am going down. If there is a curb ramp, I will feel the domes on the surface of it. I will stand and listen at least one traffic cycle to get a sense of the traffic pattern. When I am walking up the block, before coming to that corner, I will pay attention to what th…	nonpretender	identify	nonpretender	10	specific techniques described including the use of domes and drop-offs and techniques for determining busy streets also using auditory cues to describe cautions	24	96.33	50	23.51	25.77	24	41.67	75	33.33	0	0	0	0	0	0	0	0	4.17	16.67	0	4.17	12.5	0	16.67	8.33	0	0	0	0	0	0	0	0	0	0	0	0	0	0	0
R_3G7y1YX7jwWPVx9	blind	B01	1	As I am approaching the curb, I will feel it is sloping down. This will indicate that I am getting closer to the street. I will stop and pay attention to what is going on around me. I will listen to my parallel traffic, the traffic that is going the same direction as I am. I will make sure that the cars are not turning. If this is an intersection that I do not cross on a regular basis, then I wil…	nonpretender	identify	nonpretender	7	sounds logical	2	93.26	50	99	25.77	2	50	100	0	0	0	0	0	0	0	0	0	0	0	0	0	0	0	0	0	0	0	0	0	0	0	0	0	0	0	0	0	0	0	0
R_3G7y1YX7jwWPVx9	blind	B06	8	I would feel for the slope of the curb. Not every curb has a slope. Most of the time it is a slope, but some of them, it is a drop. That slope kind of points into the intersection. I usually feel where the curb starts to slant down, and then I reach over and touch the actual drop-off curb to make sure I am lined up with the street. If you just follow the slant, you may walk right into the oncomin…	nonpretender	identify	nonpretender	6	sounds logical	2	93.26	50	99	25.77	2	50	100	0	0	0	0	0	0	0	0	0	0	0	0	0	0	0	0	0	0	0	0	0	0	0	0	0	0	0	0	0	0	0	0
R_2qw9vplZiZseXLI	blind	B03	3	I will find the curb at the edge. I will pay attention to the sound of traffic on both streets – the one I am approaching and the street beside me. At the corner, I will line up straight and listen to the parallel traffic flow. If there is a lot of traffic, it is good for me. I will listen to the cars going along beside me. I will wait until parallel traffic moves, and then I will start walking. …	nonpretender	identify	nonpretender	7	sounds like what some blind people would do	8	38.6	89.42	1	25.77	8	0	100	50	12.5	0	0	0	0	0	0	12.5	0	12.5	25	0	0	0	25	0	12.5	12.5	0	12.5	0	0	0	0	0	0	12.5	0	0	0	0
R_3G7y1YX7jwWPVx9	blind	B02	2	My dog will stop at the curb. I will put my foot out to find the curb cut. If it is a curb with just a drop-off, I will know that I am going down. If there is a curb ramp, I will feel the domes on the surface of it. I will stand and listen at least one traffic cycle to get a sense of the traffic pattern. When I am walking up the block, before coming to that corner, I will pay attention to what th…	nonpretender	identify	nonpretender	9	sounds like what my friends with guide dogs do	9	75.9	50	4.97	25.77	9	11.11	77.78	55.56	22.22	11.11	11.11	0	0	0	0	11.11	0	22.22	11.11	0	0	0	11.11	0	11.11	11.11	0	0	0	0	0	0	0	0	11.11	0	11.11	0	0
R_23ZwmEwZx1J3Q5n	blind	B05	5	I will pay attention to the traffic going down the parallel street as I approach the intersection. By listening, I will analyze the intersection and try to determine the order in which traffic from different directions begins moving. When I get to the curb of the intersection –where I am going to start crossing– I will stand there and observe the traffic pattern. Before I give the command to the …	nonpretender	identify	nonpretender	8	sounds like someone who knows about traffic patterns while being blind	11	32.58	96.52	31.94	25.77	11	27.27	81.82	54.55	18.18	0	0	0	0	0	0	18.18	0	18.18	9.09	9.09	9.09	0	18.18	0	9.09	9.09	0	0	0	0	0	0	0	0	18.18	0	0	0	0
R_3CLj2Sxjtb7326J	blind	B04	4	When I am approaching an intersection, I am already listening for the flow of traffic. I might want to walk a little faster or slower. If the cars parallel to me have started going already, I may slow down, because I will not have enough time to cross the street. If the cars in front of me are crossing as I am approaching, then I think, ‘Okay, I want to get there so that I have a maximum amount o…	nonpretender	identify	nonpretender	10	sounds like reality to me	5	99	2.31	43.37	25.77	5	20	80	60	20	20	20	0	0	0	0	0	0	40	0	0	0	0	0	0	20	0	0	0	0	0	0	0	0	0	0	0	0	0	0
R_3eeFi7k2sRxsu0X	blind	B08	6	First, I am going to listen to the traffic that is parallel to my sides, lateral to me. When I come up to the intersection, I am going to line my shoulders up with the traffic, line my body up with the traffic. I am going to be listening to the cars that would be going on my left side or right. I am going to be waiting until they go clear through the intersection area of traffic. I will make a de…	nonpretender	identify	nonpretender	6	sounds like my mobility instructor except for the part about the sun	12	99	4.8	98.01	25.77	12	16.67	100	58.33	8.33	8.33	8.33	0	0	0	0	0	16.67	33.33	0	8.33	0	0	0	0	8.33	0	0	8.33	0	0	0	0	0	0	0	0	0	0	0
R_2qw9vplZiZseXLI	blind	B08	6	First, I am going to listen to the traffic that is parallel to my sides, lateral to me. When I come up to the intersection, I am going to line my shoulders up with the traffic, line my body up with the traffic. I am going to be listening to the cars that would be going on my left side or right. I am going to be waiting until they go clear through the intersection area of traffic. I will make a de…	nonpretender	identify	nonpretender	10	sounds like many techniques we use as blind travelers	9	93.26	98.62	4.97	25.77	9	22.22	88.89	33.33	11.11	11.11	0	11.11	0	0	0	0	0	22.22	0	0	11.11	0	11.11	11.11	22.22	0	0	11.11	0	0	0	0	0	0	11.11	0	0	0	0
R_2qw9vplZiZseXLI	blind	B02	2	My dog will stop at the curb. I will put my foot out to find the curb cut. If it is a curb with just a drop-off, I will know that I am going down. If there is a curb ramp, I will feel the domes on the surface of it. I will stand and listen at least one traffic cycle to get a sense of the traffic pattern. When I am walking up the block, before coming to that corner, I will pay attention to what th…	nonpretender	identify	nonpretender	10	sounds like a trained blind person	6	99	95.2	1	25.77	6	16.67	83.33	33.33	0	0	0	0	0	0	0	0	16.67	16.67	0	0	0	0	0	0	16.67	0	0	0	0	0	0	0	0	0	16.67	0	0	0	0
R_30cJvBQOHWMRd6C	blind	B01	1	As I am approaching the curb, I will feel it is sloping down. This will indicate that I am getting closer to the street. I will stop and pay attention to what is going on around me. I will listen to my parallel traffic, the traffic that is going the same direction as I am. I will make sure that the cars are not turning. If this is an intersection that I do not cross on a regular basis, then I wil…	nonpretender	identify	nonpretender	6	sounds like a blind person ut guide dog part I am not sure about	14	83.81	7.67	13.15	99	14	0	78.57	42.86	7.14	7.14	7.14	0	0	0	0	0	7.14	14.29	7.14	7.14	0	7.14	7.14	0	7.14	0	0	7.14	7.14	7.14	0	0	0	0	7.14	0	0	0	0
R_2qw9vplZiZseXLI	blind	B01	1	As I am approaching the curb, I will feel it is sloping down. This will indicate that I am getting closer to the street. I will stop and pay attention to what is going on around me. I will listen to my parallel traffic, the traffic that is going the same direction as I am. I will make sure that the cars are not turning. If this is an intersection that I do not cross on a regular basis, then I wil…	nonpretender	identify	nonpretender	9	sounds like a blind person description nothing really to indicate it is a sighted person trying to sound blind	19	96.93	50	1	25.77	19	21.05	89.47	47.37	5.26	0	0	0	0	0	0	5.26	10.53	15.79	5.26	5.26	0	5.26	10.53	0	5.26	0	0	0	0	0	0	0	0	0	10.53	0	0	0	0
R_30cJvBQOHWMRd6C	blind	B03	3	I will find the curb at the edge. I will pay attention to the sound of traffic on both streets – the one I am approaching and the street beside me. At the corner, I will line up straight and listen to the parallel traffic flow. If there is a lot of traffic, it is good for me. I will listen to the cars going along beside me. I will wait until parallel traffic moves, and then I will start walking. …	nonpretender	identify	nonpretender	7	sounds like a blind person describing	6	99	95.2	1	25.77	6	16.67	100	33.33	0	0	0	0	0	0	0	0	16.67	16.67	0	0	0	0	16.67	0	16.67	0	0	0	0	0	0	0	0	0	16.67	0	0	0	0
R_2wyHjKSadU0bp0x	blind	B06	8	I would feel for the slope of the curb. Not every curb has a slope. Most of the time it is a slope, but some of them, it is a drop. That slope kind of points into the intersection. I usually feel where the curb starts to slant down, and then I reach over and touch the actual drop-off curb to make sure I am lined up with the street. If you just follow the slant, you may walk right into the oncomin…	nonpretender	identify	nonpretender	9	sounds exactly like me	4	93.26	1	74.76	25.77	4	25	100	50	25	25	25	0	0	0	0	0	0	25	0	0	0	0	0	0	25	0	0	0	0	0	0	0	0	0	0	0	0	0	0
R_3G7y1YX7jwWPVx9	blind	B03	3	I will find the curb at the edge. I will pay attention to the sound of traffic on both streets – the one I am approaching and the street beside me. At the corner, I will line up straight and listen to the parallel traffic flow. If there is a lot of traffic, it is good for me. I will listen to the cars going along beside me. I will wait until parallel traffic moves, and then I will start walking. …	nonpretender	identify	nonpretender	9	sounds like I'm describing it	5	8.69	2.31	43.37	25.77	5	20	100	60	40	20	20	0	0	0	0	20	0	20	20	0	0	0	40	0	20	0	0	0	0	0	0	0	0	0	0	0	0	0	0
R_3G7y1YX7jwWPVx9	blind	B07	7	I am looking for curb. I am trying to identify where the street is, identifying where cars are, which way they are crossing, or any cars there. For alignment, I am looking for that curb. Some of the crossings have that texture, differences between the sidewalk and the street. If it does not have, I just look for the curb. To be straight, I am again identifying where the cars are crossing. If you …	nonpretender	identify	nonpretender	7	sound logical for a blind person to say	8	99	99	7.84	25.77	8	12.5	100	37.5	0	0	0	0	0	0	0	0	12.5	25	0	0	0	0	12.5	0	0	0	0	0	0	0	0	0	0	0	25	0	0	0	0
R_30cJvBQOHWMRd6C	blind	B02	2	My dog will stop at the curb. I will put my foot out to find the curb cut. If it is a curb with just a drop-off, I will know that I am going down. If there is a curb ramp, I will feel the domes on the surface of it. I will stand and listen at least one traffic cycle to get a sense of the traffic pattern. When I am walking up the block, before coming to that corner, I will pay attention to what th…	nonpretender	identify	nonpretender	2	skimmed paragraphs again no pause on questionnaire to comeback later trying to muscle it to the end	17	99	27.83	66.34	25.77	17	23.53	70.59	47.06	5.88	0	0	0	0	0	0	5.88	5.88	23.53	0	5.88	0	5.88	5.88	5.88	5.88	0	0	0	0	0	0	0	0	0	0	0	0	0	0
R_31z73Z8Gho2wH2e	blind	B03	3	I will find the curb at the edge. I will pay attention to the sound of traffic on both streets – the one I am approaching and the street beside me. At the corner, I will line up straight and listen to the parallel traffic flow. If there is a lot of traffic, it is good for me. I will listen to the cars going along beside me. I will wait until parallel traffic moves, and then I will start walking. …	nonpretender	identify	nonpretender	5	seems to describe the fears in crossing	7	99	50	89.63	1	7	28.57	85.71	42.86	0	0	0	0	0	0	0	0	14.29	28.57	0	0	0	0	28.57	0	0	0	0	0	14.29	0	14.29	14.29	0	0	0	0	0	0	0
R_24H56nYydlr4JT5	blind	B04	4	When I am approaching an intersection, I am already listening for the flow of traffic. I might want to walk a little faster or slower. If the cars parallel to me have started going already, I may slow down, because I will not have enough time to cross the street. If the cars in front of me are crossing as I am approaching, then I think, ‘Okay, I want to get there so that I have a maximum amount o…	nonpretender	identify	nonpretender	10	seems like the writer knows quite a bit about the factors a blind person has to consider	17	99	72.17	28.81	25.77	17	11.76	94.12	47.06	0	0	0	0	0	0	0	0	23.53	17.65	5.88	5.88	0	0	23.53	0	5.88	0	0	5.88	0	0	0	0	0	0	5.88	0	0	0	0
R_1LRt4wpDVpdKptQ	blind	B01	1	As I am approaching the curb, I will feel it is sloping down. This will indicate that I am getting closer to the street. I will stop and pay attention to what is going on around me. I will listen to my parallel traffic, the traffic that is going the same direction as I am. I will make sure that the cars are not turning. If this is an intersection that I do not cross on a regular basis, then I wil…	nonpretender	identify	nonpretender	7	relatable experience	2	93.26	50	1	25.77	2	100	50	0	0	0	0	0	0	0	0	0	0	0	0	0	0	0	0	0	0	0	0	0	0	0	0	0	0	0	0	0	0	0	0
R_3mluG48KkYf7avM	blind	B05	5	I will pay attention to the traffic going down the parallel street as I approach the intersection. By listening, I will analyze the intersection and try to determine the order in which traffic from different directions begins moving. When I get to the curb of the intersection –where I am going to start crossing– I will stand there and observe the traffic pattern. Before I give the command to the …	nonpretender	identify	nonpretender	10	reads more like I would describe how I cross as a guide dog user	14	48.63	7.67	1.06	25.77	14	7.14	64.29	50	14.29	14.29	14.29	0	0	0	0	0	7.14	14.29	7.14	7.14	14.29	0	14.29	14.29	21.43	7.14	0	7.14	0	0	0	0	0	0	0	0	0	0	0
R_3CLj2Sxjtb7326J	blind	B01	1	As I am approaching the curb, I will feel it is sloping down. This will indicate that I am getting closer to the street. I will stop and pay attention to what is going on around me. I will listen to my parallel traffic, the traffic that is going the same direction as I am. I will make sure that the cars are not turning. If this is an intersection that I do not cross on a regular basis, then I wil…	nonpretender	identify	nonpretender	9	possibly could be sighted imagination	5	8.69	50	1	25.77	5	60	100	40	0	0	0	0	0	0	0	0	0	0	40	0	0	0	40	0	0	0	0	0	0	0	0	0	0	0	0	0	0	0	0
R_2viGNbYLl9v9w5c	blind	B01	1	As I am approaching the curb, I will feel it is sloping down. This will indicate that I am getting closer to the street. I will stop and pay attention to what is going on around me. I will listen to my parallel traffic, the traffic that is going the same direction as I am. I will make sure that the cars are not turning. If this is an intersection that I do not cross on a regular basis, then I wil…	nonpretender	identify	nonpretender	9	person talking like knows what heshe is doing	8	38.6	99	7.84	25.77	8	12.5	87.5	50	12.5	0	0	0	0	0	0	12.5	0	12.5	25	0	0	0	50	0	12.5	12.5	0	0	0	0	0	0	0	0	25	0	0	0	0
R_3iljLZCa1nHw1f9	blind	B02	2	My dog will stop at the curb. I will put my foot out to find the curb cut. If it is a curb with just a drop-off, I will know that I am going down. If there is a curb ramp, I will feel the domes on the surface of it. I will stand and listen at least one traffic cycle to get a sense of the traffic pattern. When I am walking up the block, before coming to that corner, I will pay attention to what th…	nonpretender	identify	nonpretender	7	person knew that dog will intelligently disobey and the importance of more rather than less traffic	16	85.32	26.6	7.84	99	16	25	75	43.75	6.25	0	0	0	0	0	0	6.25	6.25	12.5	6.25	6.25	6.25	0	12.5	18.75	18.75	0	0	12.5	6.25	6.25	0	0	0	0	6.25	0	0	0	0
R_1gCKiSTWlZT72Cv	blind	B06	8	I would feel for the slope of the curb. Not every curb has a slope. Most of the time it is a slope, but some of them, it is a drop. That slope kind of points into the intersection. I usually feel where the curb starts to slant down, and then I reach over and touch the actual drop-off curb to make sure I am lined up with the street. If you just follow the slant, you may walk right into the oncomin…	nonpretender	identify	nonpretender	9	person definitely know about the use of sound and a street crossing does not look for traffic light pole but this may because not used to signalized crossings however is very good on explaining how to use sound to cross	40	59.74	15.86	43.37	96.76	40	20	85	55	2.5	0	0	0	0	0	0	2.5	5	17.5	7.5	12.5	12.5	5	22.5	0	0	2.5	0	0	5	5	0	0	0	0	5	0	0	0	0
R_2qw9vplZiZseXLI	blind	B06	8	I would feel for the slope of the curb. Not every curb has a slope. Most of the time it is a slope, but some of them, it is a drop. That slope kind of points into the intersection. I usually feel where the curb starts to slant down, and then I reach over and touch the actual drop-off curb to make sure I am lined up with the street. If you just follow the slant, you may walk right into the oncomin…	nonpretender	identify	nonpretender	10	perfect description of how to travel as a blind person	10	98.58	84.14	3.37	99	10	20	90	50	0	0	0	0	0	0	0	0	10	30	0	10	20	0	10	20	10	10	0	0	10	10	0	0	0	0	10	0	0	0	0
R_2TMDc4IXMpSOz5w	blind	B03	3	I will find the curb at the edge. I will pay attention to the sound of traffic on both streets – the one I am approaching and the street beside me. At the corner, I will line up straight and listen to the parallel traffic flow. If there is a lot of traffic, it is good for me. I will listen to the cars going along beside me. I will wait until parallel traffic moves, and then I will start walking. …	nonpretender	identify	nonpretender	5	parallel and perpendicular are used I know sighted people know and use these words of course but this just seems like it came from someone who had om training or is perhaps an instructor	34	20.76	50	47.25	25.77	34	20.59	85.29	55.88	17.65	2.94	2.94	0	0	0	0	14.71	2.94	8.82	8.82	5.88	11.76	0	26.47	0	2.94	2.94	0	0	0	0	0	0	0	0	8.82	0	0	0	0
R_3G7y1YX7jwWPVx9	blind	B05	5	I will pay attention to the traffic going down the parallel street as I approach the intersection. By listening, I will analyze the intersection and try to determine the order in which traffic from different directions begins moving. When I get to the curb of the intersection –where I am going to start crossing– I will stand there and observe the traffic pattern. Before I give the command to the …	nonpretender	identify	nonpretender	5	not sure about this one	5	8.69	1	43.37	99	5	0	100	60	20	0	0	0	0	0	0	20	0	20	0	20	0	20	0	0	0	0	20	0	20	20	0	0	0	0	0	0	0	0	0
R_2TMDc4IXMpSOz5w	blind	B01	1	As I am approaching the curb, I will feel it is sloping down. This will indicate that I am getting closer to the street. I will stop and pay attention to what is going on around me. I will listen to my parallel traffic, the traffic that is going the same direction as I am. I will make sure that the cars are not turning. If this is an intersection that I do not cross on a regular basis, then I wil…	nonpretender	identify	nonpretender	5	not as detailed as the previous description or maybe just not as articulately worded but it just feels like this person is blind	23	16.15	1.56	80.16	25.77	23	17.39	82.61	65.22	8.7	0	0	0	0	0	0	8.7	4.35	17.39	4.35	13.04	21.74	8.7	8.7	13.04	17.39	0	0	0	0	0	0	0	0	0	4.35	0	0	0	0
R_22kNaBLOC4bXGkJ	blind	B05	5	I will pay attention to the traffic going down the parallel street as I approach the intersection. By listening, I will analyze the intersection and try to determine the order in which traffic from different directions begins moving. When I get to the curb of the intersection –where I am going to start crossing– I will stand there and observe the traffic pattern. Before I give the command to the …	nonpretender	identify	nonpretender	9	my decision was based on the description of how he used the guide dog the dog will block his path if there is an oncoming car	26	65.46	50	1.4	25.77	26	11.54	76.92	57.69	11.54	11.54	3.85	0	0	7.69	0	0	15.38	7.69	11.54	7.69	7.69	0	19.23	0	0	3.85	0	0	0	0	0	0	0	0	7.69	0	0	0	7.69
R_3eraMH9sRnBu9jf	blind	B08	6	First, I am going to listen to the traffic that is parallel to my sides, lateral to me. When I come up to the intersection, I am going to line my shoulders up with the traffic, line my body up with the traffic. I am going to be listening to the cars that would be going on my left side or right. I am going to be waiting until they go clear through the intersection area of traffic. I will make a de…	nonpretender	identify	nonpretender	8	mention of a variety of landmarks	6	99	95.2	1	25.77	6	50	83.33	50	0	0	0	0	0	0	0	0	16.67	33.33	0	0	0	0	0	16.67	16.67	0	0	16.67	0	0	0	0	0	0	16.67	0	0	0	0
R_30cJvBQOHWMRd6C	blind	B08	6	First, I am going to listen to the traffic that is parallel to my sides, lateral to me. When I come up to the intersection, I am going to line my shoulders up with the traffic, line my body up with the traffic. I am going to be listening to the cars that would be going on my left side or right. I am going to be waiting until they go clear through the intersection area of traffic. I will make a de…	nonpretender	identify	nonpretender	7	many cues I was taught to use in om	9	93.26	13.32	58.07	25.77	9	0	77.78	44.44	11.11	11.11	11.11	0	0	0	0	0	0	22.22	11.11	0	0	0	33.33	0	0	0	0	11.11	0	0	0	0	0	0	0	0	0	0	0
R_1CeSPbsoHJ6bwOs	blind	B02	2	My dog will stop at the curb. I will put my foot out to find the curb cut. If it is a curb with just a drop-off, I will know that I am going down. If there is a curb ramp, I will feel the domes on the surface of it. I will stand and listen at least one traffic cycle to get a sense of the traffic pattern. When I am walking up the block, before coming to that corner, I will pay attention to what th…	nonpretender	identify	nonpretender	10	lots of waiting and evaluating before attempting to cross also the tactile foot probing at the curb is accurate	19	98.71	50	50.35	25.77	19	31.58	78.95	47.37	0	0	0	0	0	0	0	0	10.53	21.05	5.26	5.26	10.53	0	10.53	5.26	5.26	0	0	5.26	0	0	0	0	0	0	0	0	0	0	0
R_2TMhQJJVkvS6Qku	blind	B07	7	I am looking for curb. I am trying to identify where the street is, identifying where cars are, which way they are crossing, or any cars there. For alignment, I am looking for that curb. Some of the crossings have that texture, differences between the sidewalk and the street. If it does not have, I just look for the curb. To be straight, I am again identifying where the cars are crossing. If you …	nonpretender	identify	nonpretender	10	looking for the curb while listening to the traffic movement needed to know the traffic direction as as to cross in the same direction	24	99	66.17	48.89	25.77	24	29.17	87.5	50	0	0	0	0	0	0	0	0	16.67	29.17	0	0	12.5	0	16.67	12.5	12.5	0	0	0	0	0	0	0	0	0	4.17	0	0	0	0
R_2TMhQJJVkvS6Qku	blind	B04	4	When I am approaching an intersection, I am already listening for the flow of traffic. I might want to walk a little faster or slower. If the cars parallel to me have started going already, I may slow down, because I will not have enough time to cross the street. If the cars in front of me are crossing as I am approaching, then I think, ‘Okay, I want to get there so that I have a maximum amount o…	nonpretender	identify	nonpretender	10	listening to the traffic pattern to determine its direction	9	99	86.68	58.07	25.77	9	55.56	77.78	44.44	11.11	0	0	0	0	0	0	11.11	11.11	22.22	0	0	0	0	22.22	0	0	0	0	0	0	0	0	0	0	0	11.11	0	0	0	0
R_2TMhQJJVkvS6Qku	blind	B03	3	I will find the curb at the edge. I will pay attention to the sound of traffic on both streets – the one I am approaching and the street beside me. At the corner, I will line up straight and listen to the parallel traffic flow. If there is a lot of traffic, it is good for me. I will listen to the cars going along beside me. I will wait until parallel traffic moves, and then I will start walking. …	nonpretender	identify	nonpretender	10	listening to the traffic noise and location after lining up to cross the street the utilization of the the parallel traffic noise to cross the street	26	99	64.99	38.39	25.77	26	23.08	73.08	50	0	0	0	0	0	0	0	0	23.08	23.08	0	0	3.85	0	3.85	3.85	3.85	0	0	0	0	0	0	0	0	0	3.85	0	0	0	0
R_2TMhQJJVkvS6Qku	blind	B08	6	First, I am going to listen to the traffic that is parallel to my sides, lateral to me. When I come up to the intersection, I am going to line my shoulders up with the traffic, line my body up with the traffic. I am going to be listening to the cars that would be going on my left side or right. I am going to be waiting until they go clear through the intersection area of traffic. I will make a de…	nonpretender	identify	nonpretender	10	lining up with the the parallel traffic noise and utilizing that noise to cross	14	99	50	1.06	25.77	14	21.43	64.29	50	7.14	0	0	0	0	0	0	7.14	14.29	21.43	0	0	7.14	0	0	0	0	0	0	0	0	0	0	0	0	0	0	0	0	0	0
R_03wBzMtlwqInzr3	blind	B04	4	When I am approaching an intersection, I am already listening for the flow of traffic. I might want to walk a little faster or slower. If the cars parallel to me have started going already, I may slow down, because I will not have enough time to cross the street. If the cars in front of me are crossing as I am approaching, then I think, ‘Okay, I want to get there so that I have a maximum amount o…	nonpretender	identify	nonpretender	10	like the previous one it has the complexity and the ring of truth I might not do it the same way in all respects but I can see it working for some	32	72.69	5.92	74.76	81.93	32	12.5	100	62.5	15.62	6.25	6.25	0	0	0	0	9.38	12.5	12.5	12.5	0	6.25	3.12	15.62	3.12	6.25	0	3.12	6.25	3.12	3.12	0	0	0	0	0	0	0	0	0
R_23ZwmEwZx1J3Q5n	blind	B08	6	First, I am going to listen to the traffic that is parallel to my sides, lateral to me. When I come up to the intersection, I am going to line my shoulders up with the traffic, line my body up with the traffic. I am going to be listening to the cars that would be going on my left side or right. I am going to be waiting until they go clear through the intersection area of traffic. I will make a de…	nonpretender	identify	nonpretender	8	knows that the audible signal isn't always dependable	8	38.6	1	99	25.77	8	25	75	37.5	12.5	0	0	0	0	0	0	12.5	12.5	0	12.5	0	0	12.5	25	0	0	0	0	0	0	0	0	0	0	0	0	0	0	0	0
R_2viGNbYLl9v9w5c	blind	B05	5	I will pay attention to the traffic going down the parallel street as I approach the intersection. By listening, I will analyze the intersection and try to determine the order in which traffic from different directions begins moving. When I get to the curb of the intersection –where I am going to start crossing– I will stand there and observe the traffic pattern. Before I give the command to the …	nonpretender	identify	nonpretender	10	knowledge of signs to give dog	6	99	95.2	23.51	25.77	6	16.67	66.67	33.33	0	0	0	0	0	0	0	0	0	33.33	0	0	0	0	16.67	0	0	0	0	0	0	0	0	0	0	0	16.67	0	0	0	0
R_2wyHjKSadU0bp0x	blind	B07	7	I am looking for curb. I am trying to identify where the street is, identifying where cars are, which way they are crossing, or any cars there. For alignment, I am looking for that curb. Some of the crossings have that texture, differences between the sidewalk and the street. If it does not have, I just look for the curb. To be straight, I am again identifying where the cars are crossing. If you …	nonpretender	identify	nonpretender	3	it was a little unclear to me about how much experience this person has crossing streets not enough about listening for the middle lane which is what I do at intersections where turnings are happening	35	29.3	28.39	89.63	25.77	35	22.86	88.57	60	17.14	5.71	5.71	0	0	0	0	11.43	5.71	14.29	14.29	11.43	2.86	2.86	20	2.86	2.86	11.43	0	2.86	0	0	0	0	0	0	5.71	0	0	0	0
R_1LTJEBu6Y5kIF2l	blind	B05	5	I will pay attention to the traffic going down the parallel street as I approach the intersection. By listening, I will analyze the intersection and try to determine the order in which traffic from different directions begins moving. When I get to the curb of the intersection –where I am going to start crossing– I will stand there and observe the traffic pattern. Before I give the command to the …	nonpretender	identify	nonpretender	8	it sounds safe to me	5	52.71	2.31	43.37	99	5	0	100	60	40	20	20	0	0	0	0	20	0	20	0	0	0	0	0	20	0	0	0	0	20	20	0	0	0	0	0	0	0	0	0
R_1LTJEBu6Y5kIF2l	blind	B07	7	I am looking for curb. I am trying to identify where the street is, identifying where cars are, which way they are crossing, or any cars there. For alignment, I am looking for that curb. Some of the crossings have that texture, differences between the sidewalk and the street. If it does not have, I just look for the curb. To be straight, I am again identifying where the cars are crossing. If you …	nonpretender	identify	nonpretender	4	it sounds like something I might do but is crossing horizontally to mean in front of me	17	42.68	3.89	99	25.77	17	17.65	94.12	70.59	23.53	11.76	11.76	0	0	0	0	11.76	0	23.53	17.65	0	5.88	0	23.53	5.88	5.88	0	0	0	0	0	0	0	0	0	0	0	0	0	0
R_1gCKiSTWlZT72Cv	blind	B02	2	My dog will stop at the curb. I will put my foot out to find the curb cut. If it is a curb with just a drop-off, I will know that I am going down. If there is a curb ramp, I will feel the domes on the surface of it. I will stand and listen at least one traffic cycle to get a sense of the traffic pattern. When I am walking up the block, before coming to that corner, I will pay attention to what th…	nonpretender	identify	nonpretender	9	it is what I would do I am especially aware of what the traffic flow is doing I know that I would rather have a busy street so that I can more easily judge the intersection I also study the way the signal works for a cycle or more	49	10.16	5.14	82.17	64.46	49	6.12	95.92	67.35	22.45	12.24	12.24	0	0	0	0	10.2	12.24	4.08	18.37	8.16	6.12	0	20.41	6.12	4.08	4.08	0	4.08	2.04	2.04	0	0	0	0	0	0	0	0	0
R_31z73Z8Gho2wH2e	blind	B01	1	As I am approaching the curb, I will feel it is sloping down. This will indicate that I am getting closer to the street. I will stop and pay attention to what is going on around me. I will listen to my parallel traffic, the traffic that is going the same direction as I am. I will make sure that the cars are not turning. If this is an intersection that I do not cross on a regular basis, then I wil…	nonpretender	identify	nonpretender	10	it is almost exactly how I would describe the crossing	10	1	15.86	1	25.77	10	30	90	70	20	10	10	0	0	0	0	10	10	0	20	20	10	0	30	0	0	10	0	0	0	0	0	0	0	0	0	0	0	0	0
R_2wyHjKSadU0bp0x	blind	B01	1	As I am approaching the curb, I will feel it is sloping down. This will indicate that I am getting closer to the street. I will stop and pay attention to what is going on around me. I will listen to my parallel traffic, the traffic that is going the same direction as I am. I will make sure that the cars are not turning. If this is an intersection that I do not cross on a regular basis, then I wil…	nonpretender	identify	nonpretender	9	it describes what I did when I used a dog	10	1	2.31	93.3	25.77	10	10	90	70	40	20	20	0	0	0	0	20	10	0	10	10	10	0	30	0	0	20	0	0	0	0	0	0	0	0	0	0	0	0	0
R_1LRt4wpDVpdKptQ	blind	B03	3	I will find the curb at the edge. I will pay attention to the sound of traffic on both streets – the one I am approaching and the street beside me. At the corner, I will line up straight and listen to the parallel traffic flow. If there is a lot of traffic, it is good for me. I will listen to the cars going along beside me. I will wait until parallel traffic moves, and then I will start walking. …	nonpretender	identify	nonpretender	5	information is plausible with possible exception of using distance magnifier ap on smart phone to determine color of light	19	99	50	81.22	97.58	19	36.84	84.21	31.58	0	0	0	0	0	0	0	0	0	26.32	5.26	0	0	0	15.79	5.26	0	0	0	0	5.26	5.26	0	0	0	0	5.26	0	0	0	0
R_1LRt4wpDVpdKptQ	blind	B02	2	My dog will stop at the curb. I will put my foot out to find the curb cut. If it is a curb with just a drop-off, I will know that I am going down. If there is a curb ramp, I will feel the domes on the surface of it. I will stand and listen at least one traffic cycle to get a sense of the traffic pattern. When I am walking up the block, before coming to that corner, I will pay attention to what th…	nonpretender	identify	nonpretender	10	information is accurate and relatable	5	8.69	50	43.37	25.77	5	60	80	40	0	0	0	0	0	0	0	0	0	0	20	0	20	0	20	0	0	0	0	0	0	0	0	0	0	0	0	0	0	0	0
R_3ptCUlw7vXNqSmJ	blind	B08	6	First, I am going to listen to the traffic that is parallel to my sides, lateral to me. When I come up to the intersection, I am going to line my shoulders up with the traffic, line my body up with the traffic. I am going to be listening to the cars that would be going on my left side or right. I am going to be waiting until they go clear through the intersection area of traffic. I will make a de…	nonpretender	identify	nonpretender	6	I'm somewhat confident this is a blind person because of the level of detail about cane use landmarks and using nonvisual cues where I have some doubt is with the point about starting to cross when traffic has gone through the intersection that would mean waiting too long	48	62.04	41.76	62.53	25.77	48	20.83	85.42	54.17	8.33	4.17	4.17	0	0	0	0	4.17	8.33	14.58	12.5	12.5	6.25	0	25	2.08	0	4.17	0	4.17	4.17	2.08	2.08	2.08	0	0	2.08	0	0	0	0
R_3s19m1n7YpY24xl	blind	B08	6	First, I am going to listen to the traffic that is parallel to my sides, lateral to me. When I come up to the intersection, I am going to line my shoulders up with the traffic, line my body up with the traffic. I am going to be listening to the cars that would be going on my left side or right. I am going to be waiting until they go clear through the intersection area of traffic. I will make a de…	nonpretender	identify	nonpretender	7	I'm not quite sure I think this person could be sighted the author talks about landmarks such as trees and alleys and using the sun as a directional guide I've never heard of this before but anything is possible	39	18.82	15.25	63.54	73.64	39	12.82	87.18	58.97	15.38	7.69	7.69	0	0	0	0	7.69	7.69	12.82	12.82	7.69	12.82	5.13	23.08	7.69	7.69	0	0	0	2.56	2.56	0	0	0	0	7.69	0	0	0	0
R_22kNaBLOC4bXGkJ	blind	B02	2	My dog will stop at the curb. I will put my foot out to find the curb cut. If it is a curb with just a drop-off, I will know that I am going down. If there is a curb ramp, I will feel the domes on the surface of it. I will stand and listen at least one traffic cycle to get a sense of the traffic pattern. When I am walking up the block, before coming to that corner, I will pay attention to what th…	nonpretender	identify	nonpretender	9	I'm a cane user but agree with the techniques described	10	93.26	2.31	43.37	99	10	20	70	50	10	10	10	0	0	0	0	0	20	10	10	0	10	0	20	0	0	0	0	0	10	10	0	0	0	0	0	0	0	0	0
R_1H8KRp07mjfOMUR	blind	B03	3	I will find the curb at the edge. I will pay attention to the sound of traffic on both streets – the one I am approaching and the street beside me. At the corner, I will line up straight and listen to the parallel traffic flow. If there is a lot of traffic, it is good for me. I will listen to the cars going along beside me. I will wait until parallel traffic moves, and then I will start walking. …	nonpretender	identify	nonpretender	10	id do the same thing that this person did they said that they'd use a magnifying glass	17	1.15	96.11	1	25.77	17	5.88	88.24	64.71	41.18	17.65	5.88	0	0	0	11.76	23.53	11.76	0	23.53	0	0	0	35.29	5.88	5.88	0	0	0	0	0	0	0	0	0	23.53	0	0	0	0
R_3kcFuIeqAMv0zzA	blind	B05	5	I will pay attention to the traffic going down the parallel street as I approach the intersection. By listening, I will analyze the intersection and try to determine the order in which traffic from different directions begins moving. When I get to the curb of the intersection –where I am going to start crossing– I will stand there and observe the traffic pattern. Before I give the command to the …	nonpretender	identify	nonpretender	5	I'm not totally sure about this one first of all I don't know what a dog is supposed to do in a situation where a car is turning right in an intersection a lot of the other things that were said in this paragraph are things that I listen to also	51	48.23	16.34	85.89	62.94	51	11.76	92.16	68.63	21.57	5.88	5.88	0	0	0	0	15.69	11.76	15.69	13.73	7.84	1.96	3.92	21.57	0	0	3.92	3.92	3.92	1.96	1.96	0	0	0	0	3.92	0	0	0	0
R_03wBzMtlwqInzr3	blind	B06	8	I would feel for the slope of the curb. Not every curb has a slope. Most of the time it is a slope, but some of them, it is a drop. That slope kind of points into the intersection. I usually feel where the curb starts to slant down, and then I reach over and touch the actual drop-off curb to make sure I am lined up with the street. If you just follow the slant, you may walk right into the oncomin…	nonpretender	identify	nonpretender	9	I wouldn't necessarily agree with some portions of the technique described in this one but it seems far more complete and complex than anything a sighted person would come up with	31	89.71	16.66	60.4	83.22	31	29.03	93.55	51.61	12.9	3.23	3.23	0	0	0	0	9.68	6.45	19.35	6.45	0	6.45	3.23	16.13	12.9	6.45	0	3.23	6.45	3.23	3.23	0	0	0	0	3.23	0	0	0	0
R_22kNaBLOC4bXGkJ	blind	B07	7	I am looking for curb. I am trying to identify where the street is, identifying where cars are, which way they are crossing, or any cars there. For alignment, I am looking for that curb. Some of the crossings have that texture, differences between the sidewalk and the street. If it does not have, I just look for the curb. To be straight, I am again identifying where the cars are crossing. If you …	nonpretender	identify	nonpretender	5	I wouldn't have used horizontal but parallel	7	1	1	89.63	25.77	7	42.86	85.71	57.14	14.29	14.29	14.29	0	0	0	0	0	0	0	28.57	0	14.29	14.29	42.86	0	0	0	0	0	0	0	0	0	0	0	0	0	0	0	0
R_2VHCXK9GxROhhKD	blind	B03	3	I will find the curb at the edge. I will pay attention to the sound of traffic on both streets – the one I am approaching and the street beside me. At the corner, I will line up straight and listen to the parallel traffic flow. If there is a lot of traffic, it is good for me. I will listen to the cars going along beside me. I will wait until parallel traffic moves, and then I will start walking. …	nonpretender	identify	nonpretender	9	I would use this strategy as well	7	1	7.67	1	99	7	14.29	100	71.43	28.57	14.29	14.29	0	0	0	0	14.29	0	14.29	14.29	14.29	14.29	0	28.57	14.29	14.29	0	0	0	14.29	14.29	0	0	0	0	0	0	0	0	0
R_22kNaBLOC4bXGkJ	blind	B03	3	I will find the curb at the edge. I will pay attention to the sound of traffic on both streets – the one I am approaching and the street beside me. At the corner, I will line up straight and listen to the parallel traffic flow. If there is a lot of traffic, it is good for me. I will listen to the cars going along beside me. I will wait until parallel traffic moves, and then I will start walking. …	nonpretender	identify	nonpretender	8	I wasn't sure about using the magnification function on a phone but decided that the description was provided by a partially sighted person	23	93.26	19.23	54.89	99	23	30.43	86.96	52.17	8.7	4.35	4.35	0	0	0	0	4.35	17.39	13.04	8.7	4.35	4.35	4.35	17.39	0	0	0	0	0	8.7	8.7	0	0	0	0	8.7	0	0	0	0
R_1LTJEBu6Y5kIF2l	blind	B02	2	My dog will stop at the curb. I will put my foot out to find the curb cut. If it is a curb with just a drop-off, I will know that I am going down. If there is a curb ramp, I will feel the domes on the surface of it. I will stand and listen at least one traffic cycle to get a sense of the traffic pattern. When I am walking up the block, before coming to that corner, I will pay attention to what th…	nonpretender	identify	nonpretender	9	I was taught this when I used a guide dog	10	1.92	2.31	93.3	25.77	10	0	80	60	30	20	20	0	0	0	0	10	10	0	10	10	10	0	30	0	0	10	0	0	0	0	0	0	0	0	0	0	0	0	0
R_1LTJEBu6Y5kIF2l	blind	B04	4	When I am approaching an intersection, I am already listening for the flow of traffic. I might want to walk a little faster or slower. If the cars parallel to me have started going already, I may slow down, because I will not have enough time to cross the street. If the cars in front of me are crossing as I am approaching, then I think, ‘Okay, I want to get there so that I have a maximum amount o…	nonpretender	identify	nonpretender	9	I was always taught to give myself a full light cycle when crossing a lighted intersection	16	72.69	26.6	99	25.77	16	18.75	87.5	43.75	12.5	12.5	12.5	0	0	0	0	0	12.5	6.25	6.25	6.25	6.25	0	18.75	6.25	0	6.25	0	0	0	0	0	0	0	0	6.25	0	0	0	0
R_3kcFuIeqAMv0zzA	blind	B08	6	First, I am going to listen to the traffic that is parallel to my sides, lateral to me. When I come up to the intersection, I am going to line my shoulders up with the traffic, line my body up with the traffic. I am going to be listening to the cars that would be going on my left side or right. I am going to be waiting until they go clear through the intersection area of traffic. I will make a de…	nonpretender	identify	nonpretender	8	I use a lot of landmarks when I travel and cross intersections as this person does	16	23.1	26.6	95.6	25.77	16	12.5	87.5	56.25	18.75	12.5	12.5	0	0	0	0	6.25	6.25	12.5	6.25	6.25	18.75	0	18.75	6.25	6.25	6.25	0	6.25	0	0	0	0	0	0	6.25	0	0	0	0
R_3s19m1n7YpY24xl	blind	B06	8	I would feel for the slope of the curb. Not every curb has a slope. Most of the time it is a slope, but some of them, it is a drop. That slope kind of points into the intersection. I usually feel where the curb starts to slant down, and then I reach over and touch the actual drop-off curb to make sure I am lined up with the street. If you just follow the slant, you may walk right into the oncomin…	nonpretender	identify	nonpretender	7	I think this person could be blind they are very specific about how they listen to traffic patterns to tell how they explain how traffic flows	26	1.92	98.93	5.76	25.77	26	19.23	88.46	57.69	19.23	15.38	3.85	0	0	0	11.54	3.85	0	11.54	11.54	19.23	11.54	0	30.77	3.85	0	11.54	0	0	0	0	0	0	0	0	26.92	0	0	0	0
R_248gWBo1A4QAX5i	blind	B01	1	As I am approaching the curb, I will feel it is sloping down. This will indicate that I am getting closer to the street. I will stop and pay attention to what is going on around me. I will listen to my parallel traffic, the traffic that is going the same direction as I am. I will make sure that the cars are not turning. If this is an intersection that I do not cross on a regular basis, then I wil…	nonpretender	identify	nonpretender	0	I seldom crossed streets independently and have not done so in decades	12	1.92	1	99	25.77	12	33.33	91.67	58.33	8.33	8.33	8.33	0	0	0	0	0	0	8.33	16.67	8.33	16.67	8.33	16.67	8.33	0	0	0	0	0	0	0	0	0	0	0	0	0	0	0
R_248gWBo1A4QAX5i	blind	B02	2	My dog will stop at the curb. I will put my foot out to find the curb cut. If it is a curb with just a drop-off, I will know that I am going down. If there is a curb ramp, I will feel the domes on the surface of it. I will stand and listen at least one traffic cycle to get a sense of the traffic pattern. When I am walking up the block, before coming to that corner, I will pay attention to what th…	nonpretender	identify	nonpretender	0	I seldom crossed streets independently and have not done so in decades	12	1.92	1	99	25.77	12	33.33	91.67	58.33	8.33	8.33	8.33	0	0	0	0	0	0	8.33	16.67	8.33	16.67	8.33	16.67	8.33	0	0	0	0	0	0	0	0	0	0	0	0	0	0	0
R_248gWBo1A4QAX5i	blind	B03	3	I will find the curb at the edge. I will pay attention to the sound of traffic on both streets – the one I am approaching and the street beside me. At the corner, I will line up straight and listen to the parallel traffic flow. If there is a lot of traffic, it is good for me. I will listen to the cars going along beside me. I will wait until parallel traffic moves, and then I will start walking. …	nonpretender	identify	nonpretender	0	I seldom crossed streets independently and have not done so in decades	12	1.92	1	99	25.77	12	33.33	91.67	58.33	8.33	8.33	8.33	0	0	0	0	0	0	8.33	16.67	8.33	16.67	8.33	16.67	8.33	0	0	0	0	0	0	0	0	0	0	0	0	0	0	0
R_248gWBo1A4QAX5i	blind	B04	4	When I am approaching an intersection, I am already listening for the flow of traffic. I might want to walk a little faster or slower. If the cars parallel to me have started going already, I may slow down, because I will not have enough time to cross the street. If the cars in front of me are crossing as I am approaching, then I think, ‘Okay, I want to get there so that I have a maximum amount o…	nonpretender	identify	nonpretender	0	I seldom crossed streets independently and have not done so in decades	12	1.92	1	99	25.77	12	33.33	91.67	58.33	8.33	8.33	8.33	0	0	0	0	0	0	8.33	16.67	8.33	16.67	8.33	16.67	8.33	0	0	0	0	0	0	0	0	0	0	0	0	0	0	0
R_248gWBo1A4QAX5i	blind	B05	5	I will pay attention to the traffic going down the parallel street as I approach the intersection. By listening, I will analyze the intersection and try to determine the order in which traffic from different directions begins moving. When I get to the curb of the intersection –where I am going to start crossing– I will stand there and observe the traffic pattern. Before I give the command to the …	nonpretender	identify	nonpretender	0	I seldom crossed streets independently and have not done so in decades	12	1.92	1	99	25.77	12	33.33	91.67	58.33	8.33	8.33	8.33	0	0	0	0	0	0	8.33	16.67	8.33	16.67	8.33	16.67	8.33	0	0	0	0	0	0	0	0	0	0	0	0	0	0	0
R_248gWBo1A4QAX5i	blind	B08	6	First, I am going to listen to the traffic that is parallel to my sides, lateral to me. When I come up to the intersection, I am going to line my shoulders up with the traffic, line my body up with the traffic. I am going to be listening to the cars that would be going on my left side or right. I am going to be waiting until they go clear through the intersection area of traffic. I will make a de…	nonpretender	identify	nonpretender	0	I seldom crossed streets independently and have not done so in decades	12	1.92	1	99	25.77	12	33.33	91.67	58.33	8.33	8.33	8.33	0	0	0	0	0	0	8.33	16.67	8.33	16.67	8.33	16.67	8.33	0	0	0	0	0	0	0	0	0	0	0	0	0	0	0
R_248gWBo1A4QAX5i	blind	B07	7	I am looking for curb. I am trying to identify where the street is, identifying where cars are, which way they are crossing, or any cars there. For alignment, I am looking for that curb. Some of the crossings have that texture, differences between the sidewalk and the street. If it does not have, I just look for the curb. To be straight, I am again identifying where the cars are crossing. If you …	nonpretender	identify	nonpretender	0	I seldom crossed streets independently and have not done so in decades	12	1.92	1	99	25.77	12	33.33	91.67	58.33	8.33	8.33	8.33	0	0	0	0	0	0	8.33	16.67	8.33	16.67	8.33	16.67	8.33	0	0	0	0	0	0	0	0	0	0	0	0	0	0	0
R_248gWBo1A4QAX5i	blind	B06	8	I would feel for the slope of the curb. Not every curb has a slope. Most of the time it is a slope, but some of them, it is a drop. That slope kind of points into the intersection. I usually feel where the curb starts to slant down, and then I reach over and touch the actual drop-off curb to make sure I am lined up with the street. If you just follow the slant, you may walk right into the oncomin…	nonpretender	identify	nonpretender	0	I seldom crossed streets independently and have not done so in decades	12	1.92	1	99	25.77	12	33.33	91.67	58.33	8.33	8.33	8.33	0	0	0	0	0	0	8.33	16.67	8.33	16.67	8.33	16.67	8.33	0	0	0	0	0	0	0	0	0	0	0	0	0	0	0
R_DtJjeVjGF74Bze9	blind	B05	5	I will pay attention to the traffic going down the parallel street as I approach the intersection. By listening, I will analyze the intersection and try to determine the order in which traffic from different directions begins moving. When I get to the curb of the intersection –where I am going to start crossing– I will stand there and observe the traffic pattern. Before I give the command to the …	nonpretender	identify	nonpretender	8	I hope we all do this	6	1	95.2	1	99	6	0	100	66.67	50	33.33	16.67	16.67	0	0	0	16.67	0	0	16.67	0	0	0	33.33	0	0	0	0	16.67	16.67	16.67	0	0	0	0	16.67	0	0	0	0
R_1LRt4wpDVpdKptQ	blind	B06	8	I would feel for the slope of the curb. Not every curb has a slope. Most of the time it is a slope, but some of them, it is a drop. That slope kind of points into the intersection. I usually feel where the curb starts to slant down, and then I reach over and touch the actual drop-off curb to make sure I am lined up with the street. If you just follow the slant, you may walk right into the oncomin…	nonpretender	identify	nonpretender	9	I have used many of those same techniques I question use of the curb for traffic alignment I will often extend my hand to follow the parallel traffic as it moves from my 6 to 12 o'clock position	38	86.88	14.62	90.72	25.77	38	18.42	78.95	50	18.42	13.16	13.16	0	0	0	0	5.26	5.26	18.42	5.26	2.63	2.63	0	15.79	5.26	5.26	0	5.26	2.63	0	0	0	0	0	0	2.63	0	0	0	0
R_2TMDc4IXMpSOz5w	blind	B04	4	When I am approaching an intersection, I am already listening for the flow of traffic. I might want to walk a little faster or slower. If the cars parallel to me have started going already, I may slow down, because I will not have enough time to cross the street. If the cars in front of me are crossing as I am approaching, then I think, ‘Okay, I want to get there so that I have a maximum amount o…	nonpretender	identify	nonpretender	10	I have my doubts that a sighted person who has never interacted with someone who is blind would provide this much detail	22	1.92	91.35	2.4	1	22	18.18	95.45	63.64	31.82	9.09	9.09	0	0	0	0	22.73	4.55	4.55	18.18	4.55	0	4.55	18.18	0	0	9.09	0	4.55	4.55	0	4.55	4.55	0	0	27.27	0	0	0	0
R_AG8rBKzkYuetS1j	blind	B02	2	My dog will stop at the curb. I will put my foot out to find the curb cut. If it is a curb with just a drop-off, I will know that I am going down. If there is a curb ramp, I will feel the domes on the surface of it. I will stand and listen at least one traffic cycle to get a sense of the traffic pattern. When I am walking up the block, before coming to that corner, I will pay attention to what th…	nonpretender	identify	nonpretender	10	I have known blind people that have employed some of these techniques however I just can't relate to letting your dog do all of the work because I always was paying attention and never just let my dog do all of the work however I can relate to waiting for the cycles and looking at the curbs and that sort of thing I don't really feel the same way about an empty street but I also can understand how…	85	19.6	11.97	96.33	3.42	85	14.12	95.29	62.35	15.29	9.41	8.24	0	1.18	0	0	5.88	8.24	10.59	11.76	10.59	10.59	3.53	15.29	4.71	2.35	1.18	0	4.71	2.35	0	2.35	0	0	1.18	4.71	0	0	0	0
R_2TMDc4IXMpSOz5w	blind	B02	2	My dog will stop at the curb. I will put my foot out to find the curb cut. If it is a curb with just a drop-off, I will know that I am going down. If there is a curb ramp, I will feel the domes on the surface of it. I will stand and listen at least one traffic cycle to get a sense of the traffic pattern. When I am walking up the block, before coming to that corner, I will pay attention to what th…	nonpretender	identify	nonpretender	6	I doubt a sighted person would understand the value of a busy street for safe crossing I hope I am not misjudging	22	87.93	3.48	61.34	99	22	18.18	90.91	50	13.64	13.64	13.64	0	0	0	0	0	13.64	9.09	9.09	0	0	4.55	18.18	9.09	0	0	0	0	18.18	13.64	4.55	4.55	0	0	4.55	0	0	0	0
R_22kNaBLOC4bXGkJ	blind	B04	4	When I am approaching an intersection, I am already listening for the flow of traffic. I might want to walk a little faster or slower. If the cars parallel to me have started going already, I may slow down, because I will not have enough time to cross the street. If the cars in front of me are crossing as I am approaching, then I think, ‘Okay, I want to get there so that I have a maximum amount o…	nonpretender	identify	nonpretender	9	I don't think a sighted person would ever provide such a detailed description as I stated earlier my brother told me that walking and crossing streets doesn't require much thinking	30	13.07	25.24	93.3	25.77	30	36.67	86.67	46.67	16.67	13.33	13.33	0	0	0	0	3.33	6.67	3.33	10	6.67	6.67	6.67	23.33	6.67	6.67	0	0	3.33	0	0	0	0	0	0	13.33	3.33	0	0	3.33
R_AG8rBKzkYuetS1j	blind	B03	3	I will find the curb at the edge. I will pay attention to the sound of traffic on both streets – the one I am approaching and the street beside me. At the corner, I will line up straight and listen to the parallel traffic flow. If there is a lot of traffic, it is good for me. I will listen to the cars going along beside me. I will wait until parallel traffic moves, and then I will start walking. …	nonpretender	identify	nonpretender	10	I don't see well enough to use the magnifier but I guess some people could tell about lights I'm not sure about that but some of the other things sounded familiar like being able to tell what is going on if the street is busy and crossing with the parallel traffic and things like that and the importance of lining yourself up	62	59.05	20.99	29.34	96.14	62	12.9	90.32	62.9	16.13	6.45	4.84	0	1.61	0	0	9.68	8.06	17.74	9.68	4.84	9.68	3.23	19.35	3.23	3.23	1.61	0	3.23	4.84	4.84	0	0	0	0	6.45	0	0	0	0
R_2viGNbYLl9v9w5c	blind	B06	8	I would feel for the slope of the curb. Not every curb has a slope. Most of the time it is a slope, but some of them, it is a drop. That slope kind of points into the intersection. I usually feel where the curb starts to slant down, and then I reach over and touch the actual drop-off curb to make sure I am lined up with the street. If you just follow the slant, you may walk right into the oncomin…	nonpretender	identify	nonpretender	10	I do this also	4	1	1	74.76	25.77	4	0	100	100	50	25	25	0	0	0	0	25	0	0	25	25	25	0	25	0	0	0	0	0	0	0	0	0	0	0	0	0	0	0	0
R_1LTJEBu6Y5kIF2l	blind	B06	8	I would feel for the slope of the curb. Not every curb has a slope. Most of the time it is a slope, but some of them, it is a drop. That slope kind of points into the intersection. I usually feel where the curb starts to slant down, and then I reach over and touch the actual drop-off curb to make sure I am lined up with the street. If you just follow the slant, you may walk right into the oncomin…	nonpretender	identify	nonpretender	9	I do this all the time	6	18.82	4.8	98.01	25.77	6	0	100	66.67	33.33	16.67	16.67	0	0	0	0	16.67	16.67	0	16.67	0	0	0	16.67	0	0	0	0	16.67	0	0	0	0	0	0	0	0	0	0	0
R_22kNaBLOC4bXGkJ	blind	B08	6	First, I am going to listen to the traffic that is parallel to my sides, lateral to me. When I come up to the intersection, I am going to line my shoulders up with the traffic, line my body up with the traffic. I am going to be listening to the cars that would be going on my left side or right. I am going to be waiting until they go clear through the intersection area of traffic. I will make a de…	nonpretender	identify	nonpretender	9	I do not think a sighted person would be aware of so many of the cues that blind people use to figure out where they are	26	54.88	50	63.54	25.77	26	3.85	96.15	61.54	11.54	7.69	3.85	0	0	0	3.85	3.85	7.69	15.38	15.38	7.69	3.85	3.85	23.08	0	0	3.85	0	3.85	0	0	0	0	0	0	11.54	0	0	0	0
R_2f36oxkHiF54x5m	blind	B01	1	As I am approaching the curb, I will feel it is sloping down. This will indicate that I am getting closer to the street. I will stop and pay attention to what is going on around me. I will listen to my parallel traffic, the traffic that is going the same direction as I am. I will make sure that the cars are not turning. If this is an intersection that I do not cross on a regular basis, then I wil…	nonpretender	identify	nonpretender	10	I can tell by the description	6	93.26	50	23.51	25.77	6	16.67	83.33	66.67	16.67	16.67	16.67	0	0	0	0	0	16.67	16.67	16.67	0	0	0	16.67	0	0	0	0	0	0	0	0	0	0	0	16.67	0	0	0	0
R_1LTJEBu6Y5kIF2l	blind	B03	3	I will find the curb at the edge. I will pay attention to the sound of traffic on both streets – the one I am approaching and the street beside me. At the corner, I will line up straight and listen to the parallel traffic flow. If there is a lot of traffic, it is good for me. I will listen to the cars going along beside me. I will wait until parallel traffic moves, and then I will start walking. …	nonpretender	identify	nonpretender	9	I believe that is what I would do and have been taught	12	1	4.8	23.51	25.77	12	8.33	100	83.33	33.33	16.67	16.67	0	0	0	0	16.67	0	0	41.67	0	8.33	0	58.33	0	0	8.33	0	0	0	0	0	0	0	0	0	0	0	0	0
R_2TMDc4IXMpSOz5w	blind	B05	5	I will pay attention to the traffic going down the parallel street as I approach the intersection. By listening, I will analyze the intersection and try to determine the order in which traffic from different directions begins moving. When I get to the curb of the intersection –where I am going to start crossing– I will stand there and observe the traffic pattern. Before I give the command to the …	nonpretender	identify	nonpretender	6	I am unfortunately stereotyping I think generally I seem to attribute more complete and accurate descriptions of street crossings to blind people	22	69.94	18.16	85.21	1	22	36.36	86.36	40.91	13.64	13.64	13.64	0	0	0	0	0	0	13.64	4.55	4.55	4.55	0	13.64	4.55	4.55	0	0	4.55	4.55	0	4.55	0	0	0	4.55	0	0	0	0
R_3kcFuIeqAMv0zzA	blind	B03	3	I will find the curb at the edge. I will pay attention to the sound of traffic on both streets – the one I am approaching and the street beside me. At the corner, I will line up straight and listen to the parallel traffic flow. If there is a lot of traffic, it is good for me. I will listen to the cars going along beside me. I will wait until parallel traffic moves, and then I will start walking. …	nonpretender	identify	nonpretender	5	I am pretty confident that this is a person who is blind this person uses a lot of the same things that I do when I line myself up at an intersection to cross and I normally overcompensate and veer toward stopped traffic rather than the parallel traffic	48	56.25	20.24	62.53	92.4	48	16.67	85.42	62.5	22.92	10.42	10.42	0	0	0	0	12.5	10.42	12.5	8.33	4.17	6.25	0	12.5	4.17	4.17	4.17	0	2.08	4.17	4.17	0	0	0	0	6.25	0	0	0	0
R_1CeSPbsoHJ6bwOs	blind	B04	4	When I am approaching an intersection, I am already listening for the flow of traffic. I might want to walk a little faster or slower. If the cars parallel to me have started going already, I may slow down, because I will not have enough time to cross the street. If the cars in front of me are crossing as I am approaching, then I think, ‘Okay, I want to get there so that I have a maximum amount o…	nonpretender	identify	nonpretender	4	I am not sure what they mean by lining themselves up in the curb and feeling all over the place for the cross walk buttons when you can use the dog for that	33	85.63	61.92	93.94	80.64	33	9.09	87.88	63.64	18.18	12.12	3.03	0	3.03	0	6.06	6.06	12.12	18.18	6.06	3.03	6.06	3.03	15.15	3.03	0	6.06	0	3.03	3.03	3.03	0	0	0	0	9.09	0	0	0	0
R_3kcFuIeqAMv0zzA	blind	B07	7	I am looking for curb. I am trying to identify where the street is, identifying where cars are, which way they are crossing, or any cars there. For alignment, I am looking for that curb. Some of the crossings have that texture, differences between the sidewalk and the street. If it does not have, I just look for the curb. To be straight, I am again identifying where the cars are crossing. If you …	nonpretender	identify	nonpretender	2	I am not sure about this one at all if this is a person who is blind they are not giving a very good description about how they choose to cross at an intersection	34	27.29	38.42	47.25	99	34	5.88	94.12	67.65	17.65	8.82	2.94	0	0	0	5.88	8.82	8.82	14.71	11.76	11.76	5.88	5.88	14.71	0	0	5.88	2.94	2.94	8.82	8.82	0	0	0	0	14.71	0	0	0	0
R_AG8rBKzkYuetS1j	blind	B01	1	As I am approaching the curb, I will feel it is sloping down. This will indicate that I am getting closer to the street. I will stop and pay attention to what is going on around me. I will listen to my parallel traffic, the traffic that is going the same direction as I am. I will make sure that the cars are not turning. If this is an intersection that I do not cross on a regular basis, then I wil…	nonpretender	identify	nonpretender	10	I am a cane use her now but are used to have a guide dog you do approach the curb a lot differently when you are using a dog and even though I was a little bit wary of this a lot of dog users do depend on their dogs to help them with traffic patterns and I am definitely thinking about the cycle and weather I will cross the street on the left or the street in front of me first so I could relate to…	88	57.84	45.48	80.39	46.73	88	7.95	86.36	63.64	14.77	12.5	6.82	0	2.27	1.14	2.27	2.27	12.5	12.5	11.36	7.95	9.09	0	18.18	0	0	1.14	1.14	3.41	1.14	1.14	0	0	0	0	7.95	0	0	1.14	0
R_28Ut0NYdQCRIul5	blind	B02	2	My dog will stop at the curb. I will put my foot out to find the curb cut. If it is a curb with just a drop-off, I will know that I am going down. If there is a curb ramp, I will feel the domes on the surface of it. I will stand and listen at least one traffic cycle to get a sense of the traffic pattern. When I am walking up the block, before coming to that corner, I will pay attention to what th…	nonpretender	identify	nonpretender	10	I am a guide dog user and this is right on	11	32.58	18.16	85.21	25.77	11	0	72.73	63.64	18.18	9.09	9.09	0	0	0	0	9.09	9.09	9.09	18.18	0	9.09	0	18.18	0	0	0	0	0	0	0	0	0	0	0	0	0	0	0	0
R_28Ut0NYdQCRIul5	blind	B04	4	When I am approaching an intersection, I am already listening for the flow of traffic. I might want to walk a little faster or slower. If the cars parallel to me have started going already, I may slow down, because I will not have enough time to cross the street. If the cars in front of me are crossing as I am approaching, then I think, ‘Okay, I want to get there so that I have a maximum amount o…	nonpretender	identify	nonpretender	10	I am a guide dog user and all this is what I do this person is also a dog user or a sighted person who knows heaps about how blind people cane or dog users cross streets	37	11.4	50	21.26	25.77	37	5.41	72.97	51.35	16.22	5.41	5.41	0	0	0	0	10.81	8.11	2.7	10.81	8.11	13.51	0	13.51	0	0	8.11	0	2.7	0	0	0	0	0	0	10.81	0	0	0	0
R_1gCKiSTWlZT72Cv	blind	B04	4	When I am approaching an intersection, I am already listening for the flow of traffic. I might want to walk a little faster or slower. If the cars parallel to me have started going already, I may slow down, because I will not have enough time to cross the street. If the cars in front of me are crossing as I am approaching, then I think, ‘Okay, I want to get there so that I have a maximum amount o…	nonpretender	identify	nonpretender	8	heshe appears to know how working with a guide dog works i.e. when giving the command to go its in the privy of the dogs intelligent disobedience heshe knows that find the traffic light pole can be difficult I have also used this technique to cross streets	47	88.34	50	25.35	66.07	47	19.15	74.47	44.68	8.51	2.13	2.13	0	0	0	0	6.38	10.64	12.77	6.38	6.38	6.38	0	23.4	2.13	0	4.26	0	0	6.38	4.26	2.13	0	0	0	2.13	0	0	0	0
R_3iljLZCa1nHw1f9	blind	B01	1	As I am approaching the curb, I will feel it is sloping down. This will indicate that I am getting closer to the street. I will stop and pay attention to what is going on around me. I will listen to my parallel traffic, the traffic that is going the same direction as I am. I will make sure that the cars are not turning. If this is an intersection that I do not cross on a regular basis, then I wil…	nonpretender	identify	nonpretender	10	good rationale about dog good rationale about knowing whether if you are crossing both streets to think out which one it would make sense to turn on first	28	76.76	50	99	99	28	21.43	92.86	46.43	10.71	3.57	0	0	3.57	0	0	7.14	0	21.43	7.14	7.14	7.14	0	21.43	0	0	7.14	7.14	3.57	7.14	7.14	0	0	0	0	3.57	0	0	0	0
R_3mluG48KkYf7avM	blind	B03	3	I will find the curb at the edge. I will pay attention to the sound of traffic on both streets – the one I am approaching and the street beside me. At the corner, I will line up straight and listen to the parallel traffic flow. If there is a lot of traffic, it is good for me. I will listen to the cars going along beside me. I will wait until parallel traffic moves, and then I will start walking. …	nonpretender	identify	nonpretender	9	good description of use of technology and visual and audio cues likely a person who is high partial or moderately partial	21	79.28	68.29	2.82	95.81	21	23.81	66.67	38.1	4.76	0	0	0	0	0	0	4.76	4.76	9.52	4.76	0	14.29	0	9.52	4.76	0	4.76	0	0	4.76	4.76	0	0	0	0	9.52	0	0	0	0
R_23ZwmEwZx1J3Q5n	blind	B04	4	When I am approaching an intersection, I am already listening for the flow of traffic. I might want to walk a little faster or slower. If the cars parallel to me have started going already, I may slow down, because I will not have enough time to cross the street. If the cars in front of me are crossing as I am approaching, then I think, ‘Okay, I want to get there so that I have a maximum amount o…	nonpretender	identify	nonpretender	8	good description of traffic and working with a dog	9	99	50	1	99	9	33.33	66.67	44.44	0	0	0	0	0	0	0	0	11.11	22.22	0	0	11.11	0	11.11	0	0	0	0	0	11.11	11.11	0	0	0	0	0	0	0	0	0
R_3iljLZCa1nHw1f9	blind	B05	5	I will pay attention to the traffic going down the parallel street as I approach the intersection. By listening, I will analyze the intersection and try to determine the order in which traffic from different directions begins moving. When I get to the curb of the intersection –where I am going to start crossing– I will stand there and observe the traffic pattern. Before I give the command to the …	nonpretender	identify	nonpretender	9	good clear cues of things I always have to listen for no incorrect information here as far as I can tell	21	55.4	31.71	68.01	95.81	21	9.52	90.48	57.14	14.29	9.52	9.52	0	0	0	0	4.76	0	23.81	9.52	4.76	9.52	4.76	14.29	19.05	9.52	0	0	0	4.76	4.76	0	0	0	0	9.52	0	0	0	0
R_2TMDc4IXMpSOz5w	blind	B06	8	I would feel for the slope of the curb. Not every curb has a slope. Most of the time it is a slope, but some of them, it is a drop. That slope kind of points into the intersection. I usually feel where the curb starts to slant down, and then I reach over and touch the actual drop-off curb to make sure I am lined up with the street. If you just follow the slant, you may walk right into the oncomin…	nonpretender	identify	nonpretender	6	generally the sighted people I have known never wait through more than one traffic cycle	15	70.69	9.13	99	25.77	15	26.67	93.33	46.67	6.67	6.67	6.67	0	0	0	0	0	6.67	13.33	6.67	13.33	0	6.67	20	13.33	13.33	0	6.67	6.67	0	0	0	0	0	0	6.67	0	0	0	0
R_2wyHjKSadU0bp0x	blind	B08	6	First, I am going to listen to the traffic that is parallel to my sides, lateral to me. When I come up to the intersection, I am going to line my shoulders up with the traffic, line my body up with the traffic. I am going to be listening to the cars that would be going on my left side or right. I am going to be waiting until they go clear through the intersection area of traffic. I will make a de…	nonpretender	identify	nonpretender	9	first time I've heard about lining shoulders and body up with traffic which helps make up for the darned 45 degree angle curb cuts	24	96.33	66.17	48.89	92.4	24	8.33	70.83	37.5	8.33	4.17	4.17	0	0	0	0	4.17	4.17	20.83	4.17	4.17	4.17	0	16.67	0	0	4.17	8.33	0	4.17	4.17	0	0	0	0	8.33	0	0	0	0
R_2viGNbYLl9v9w5c	blind	B08	6	First, I am going to listen to the traffic that is parallel to my sides, lateral to me. When I come up to the intersection, I am going to line my shoulders up with the traffic, line my body up with the traffic. I am going to be listening to the cars that would be going on my left side or right. I am going to be waiting until they go clear through the intersection area of traffic. I will make a de…	nonpretender	identify	nonpretender	10	feel this is very skilled blind person as she is using cane and checking all other items before crossing	19	22.39	70.08	4.05	25.77	19	15.79	78.95	47.37	15.79	5.26	0	0	0	5.26	0	10.53	0	10.53	10.53	5.26	10.53	0	21.05	10.53	10.53	0	0	5.26	0	0	0	0	0	0	10.53	0	0	5.26	0
R_2viGNbYLl9v9w5c	blind	B02	2	My dog will stop at the curb. I will put my foot out to find the curb cut. If it is a curb with just a drop-off, I will know that I am going down. If there is a curb ramp, I will feel the domes on the surface of it. I will stand and listen at least one traffic cycle to get a sense of the traffic pattern. When I am walking up the block, before coming to that corner, I will pay attention to what th…	nonpretender	identify	nonpretender	10	feel this is real blind person using dog correctly	9	46.37	86.68	4.97	25.77	9	11.11	77.78	22.22	11.11	0	0	0	0	0	0	11.11	0	0	11.11	0	0	0	33.33	0	0	0	0	0	0	0	0	0	0	0	11.11	0	0	0	0
R_2Bgqse2Y6UL9nsN	blind	B06	8	I would feel for the slope of the curb. Not every curb has a slope. Most of the time it is a slope, but some of them, it is a drop. That slope kind of points into the intersection. I usually feel where the curb starts to slant down, and then I reach over and touch the actual drop-off curb to make sure I am lined up with the street. If you just follow the slant, you may walk right into the oncomin…	nonpretender	identify	nonpretender	7	extra loud vehicles definitely interfere with one's ability to assess a given crossing	13	99	50	1	99	13	38.46	61.54	30.77	0	0	0	0	0	0	0	0	7.69	15.38	0	7.69	0	0	7.69	7.69	0	0	0	7.69	7.69	7.69	0	0	0	0	0	0	0	0	0
R_3fO7teESn3Kt0TS	blind	B02	2	My dog will stop at the curb. I will put my foot out to find the curb cut. If it is a curb with just a drop-off, I will know that I am going down. If there is a curb ramp, I will feel the domes on the surface of it. I will stand and listen at least one traffic cycle to get a sense of the traffic pattern. When I am walking up the block, before coming to that corner, I will pay attention to what th…	nonpretender	identify	nonpretender	6	excellent point about lack of traffic making it so much more difficult to judge the right hand turn not slowing or stopping is so true paying attention to traffic before actually getting to intersection is very useful and important and listening for traffic surge isn't really practical anymore people just seem to go whenever they think they can	58	36.27	30.24	91.69	97.32	58	27.59	93.1	48.28	6.9	3.45	0	0	0	0	3.45	3.45	1.72	13.79	6.9	13.79	10.34	3.45	22.41	8.62	3.45	1.72	0	3.45	8.62	6.9	1.72	0	0	0	6.9	0	0	0	0
R_1H8KRp07mjfOMUR	blind	B02	2	My dog will stop at the curb. I will put my foot out to find the curb cut. If it is a curb with just a drop-off, I will know that I am going down. If there is a curb ramp, I will feel the domes on the surface of it. I will stand and listen at least one traffic cycle to get a sense of the traffic pattern. When I am walking up the block, before coming to that corner, I will pay attention to what th…	nonpretender	identify	nonpretender	8	everything they said makes sense to me	7	29.3	99	89.63	25.77	7	14.29	100	57.14	42.86	28.57	14.29	0	0	0	14.29	14.29	0	14.29	0	0	0	0	28.57	0	0	0	0	0	0	0	0	0	0	0	42.86	0	0	0	0
R_3kcFuIeqAMv0zzA	blind	B02	2	My dog will stop at the curb. I will put my foot out to find the curb cut. If it is a curb with just a drop-off, I will know that I am going down. If there is a curb ramp, I will feel the domes on the surface of it. I will stand and listen at least one traffic cycle to get a sense of the traffic pattern. When I am walking up the block, before coming to that corner, I will pay attention to what th…	nonpretender	identify	nonpretender	8	even though I don't use a dog I know that dogs are trained to stop at curbs these are the types of things that I use when crossing streets such as listening to one cycle of the traffic before making my decision about an intersection	45	58.95	13.32	95.38	25.77	45	15.56	86.67	60	17.78	8.89	8.89	0	0	0	0	8.89	8.89	17.78	6.67	11.11	6.67	2.22	17.78	4.44	4.44	2.22	2.22	0	0	0	0	0	0	0	2.22	0	0	0	0
R_3kcFuIeqAMv0zzA	blind	B01	1	As I am approaching the curb, I will feel it is sloping down. This will indicate that I am getting closer to the street. I will stop and pay attention to what is going on around me. I will listen to my parallel traffic, the traffic that is going the same direction as I am. I will make sure that the cars are not turning. If this is an intersection that I do not cross on a regular basis, then I wil…	nonpretender	identify	nonpretender	8	even though I do not have a dog I am pretty sure that it is correct what this person is talking about as far as the dog taking them to the curb and being able to see and tell when cars are turning everything else is what I think a blind person would do	54	7.88	42.65	15.12	88.52	54	7.41	92.59	64.81	18.52	7.41	5.56	0	0	0	1.85	11.11	7.41	9.26	18.52	7.41	11.11	1.85	27.78	5.56	3.7	5.56	0	0	3.7	3.7	0	0	0	0	11.11	0	0	0	0
R_3mluG48KkYf7avM	blind	B01	1	As I am approaching the curb, I will feel it is sloping down. This will indicate that I am getting closer to the street. I will stop and pay attention to what is going on around me. I will listen to my parallel traffic, the traffic that is going the same direction as I am. I will make sure that the cars are not turning. If this is an intersection that I do not cross on a regular basis, then I wil…	nonpretender	identify	nonpretender	10	even better use of techniques for use of a cane and guide dog paying attention to audio cues no reference to visual cues	23	99	33.19	2.02	93.61	23	13.04	69.57	39.13	0	0	0	0	0	0	0	0	4.35	21.74	0	4.35	4.35	4.35	8.7	4.35	4.35	0	0	0	4.35	4.35	0	0	0	0	0	0	0	0	0
R_voeQsU0WA6eC99v	blind	B05	5	I will pay attention to the traffic going down the parallel street as I approach the intersection. By listening, I will analyze the intersection and try to determine the order in which traffic from different directions begins moving. When I get to the curb of the intersection –where I am going to start crossing– I will stand there and observe the traffic pattern. Before I give the command to the …	nonpretender	identify	nonpretender	9	emphasis on the correct time to cross and states the training of a dog guide with human error	18	99	71.09	4.97	25.77	18	16.67	61.11	44.44	0	0	0	0	0	0	0	0	16.67	22.22	0	0	5.56	0	0	0	0	0	0	0	0	0	0	0	0	0	5.56	0	0	0	0
R_30cJvBQOHWMRd6C	blind	B06	8	I would feel for the slope of the curb. Not every curb has a slope. Most of the time it is a slope, but some of them, it is a drop. That slope kind of points into the intersection. I usually feel where the curb starts to slant down, and then I reach over and touch the actual drop-off curb to make sure I am lined up with the street. If you just follow the slant, you may walk right into the oncomin…	nonpretender	identify	nonpretender	3	due to long response my eye got tired and I skimmed the paragraphs	13	82.82	6.21	94.81	25.77	13	23.08	84.62	38.46	15.38	15.38	15.38	0	0	0	0	0	7.69	7.69	0	0	7.69	0	15.38	7.69	0	0	0	0	0	0	0	0	0	0	0	0	0	0	0
R_2qw9vplZiZseXLI	blind	B04	4	When I am approaching an intersection, I am already listening for the flow of traffic. I might want to walk a little faster or slower. If the cars parallel to me have started going already, I may slow down, because I will not have enough time to cross the street. If the cars in front of me are crossing as I am approaching, then I think, ‘Okay, I want to get there so that I have a maximum amount o…	nonpretender	identify	nonpretender	10	don't think a sighted person would know all these details	10	25.89	50	3.37	25.77	10	20	90	40	10	0	0	0	0	0	0	10	10	0	20	0	0	10	40	0	0	0	0	10	0	0	0	0	0	0	10	0	0	0	0
R_2qw9vplZiZseXLI	blind	B05	5	I will pay attention to the traffic going down the parallel street as I approach the intersection. By listening, I will analyze the intersection and try to determine the order in which traffic from different directions begins moving. When I get to the curb of the intersection –where I am going to start crossing– I will stand there and observe the traffic pattern. Before I give the command to the …	nonpretender	identify	nonpretender	10	doesn't sound what a sighted person would even know to say as a blind person	15	70.69	90.87	1	25.77	15	6.67	100	53.33	6.67	0	0	0	0	0	0	6.67	13.33	13.33	13.33	6.67	6.67	6.67	26.67	6.67	6.67	6.67	0	0	0	0	0	0	0	0	20	0	0	0	0
R_3eraMH9sRnBu9jf	blind	B03	3	I will find the curb at the edge. I will pay attention to the sound of traffic on both streets – the one I am approaching and the street beside me. At the corner, I will line up straight and listen to the parallel traffic flow. If there is a lot of traffic, it is good for me. I will listen to the cars going along beside me. I will wait until parallel traffic moves, and then I will start walking. …	nonpretender	identify	nonpretender	7	distance magnifier would a sighted person know of such a thing	11	93.26	81.84	2.4	25.77	11	27.27	90.91	54.55	9.09	0	0	0	0	0	0	9.09	18.18	9.09	9.09	9.09	0	0	18.18	0	0	0	0	0	0	0	0	0	0	0	9.09	0	0	0	0
R_31z73Z8Gho2wH2e	blind	B06	8	I would feel for the slope of the curb. Not every curb has a slope. Most of the time it is a slope, but some of them, it is a drop. That slope kind of points into the intersection. I usually feel where the curb starts to slant down, and then I reach over and touch the actual drop-off curb to make sure I am lined up with the street. If you just follow the slant, you may walk right into the oncomin…	nonpretender	identify	nonpretender	10	details and nonvisual clues explained accurately	6	62.04	95.2	23.51	25.77	6	66.67	50	16.67	0	0	0	0	0	0	0	0	0	0	0	0	16.67	0	16.67	0	0	0	0	0	0	0	0	0	0	0	16.67	0	0	0	0
R_3dScWBlSo0QLy4s	blind	B01	1	As I am approaching the curb, I will feel it is sloping down. This will indicate that I am getting closer to the street. I will stop and pay attention to what is going on around me. I will listen to my parallel traffic, the traffic that is going the same direction as I am. I will make sure that the cars are not turning. If this is an intersection that I do not cross on a regular basis, then I wil…	nonpretender	identify	nonpretender	10	detailed description of techniques a dog guide user would use uses my dog discusses peoples reaction to actions of their dog discusses cautions a blind person would pay attention to	30	97.53	90.87	1	25.77	30	33.33	73.33	33.33	6.67	6.67	3.33	0	0	0	3.33	0	6.67	13.33	6.67	0	0	0	13.33	0	0	0	0	0	0	0	0	0	0	0	16.67	0	0	0	0
R_3dScWBlSo0QLy4s	blind	B03	3	I will find the curb at the edge. I will pay attention to the sound of traffic on both streets – the one I am approaching and the street beside me. At the corner, I will line up straight and listen to the parallel traffic flow. If there is a lot of traffic, it is good for me. I will listen to the cars going along beside me. I will wait until parallel traffic moves, and then I will start walking. …	nonpretender	identify	nonpretender	10	description cuts off it is incomplete person discusses details such as finding the curb at the edge and lining up straight detailed description of techniques a blind person would use	30	97.53	84.14	23.51	25.77	30	30	76.67	43.33	3.33	0	0	0	0	0	0	3.33	10	16.67	6.67	3.33	6.67	0	10	6.67	3.33	0	0	0	0	0	0	0	0	0	10	0	0	0	0
R_RP23gjZOhqDVS3D	blind	B08	6	First, I am going to listen to the traffic that is parallel to my sides, lateral to me. When I come up to the intersection, I am going to line my shoulders up with the traffic, line my body up with the traffic. I am going to be listening to the cars that would be going on my left side or right. I am going to be waiting until they go clear through the intersection area of traffic. I will make a de…	nonpretender	identify	nonpretender	7	describes an alternative technique	4	99	1	74.76	25.77	4	75	75	25	0	0	0	0	0	0	0	0	25	0	0	0	0	0	25	0	0	0	0	0	0	0	0	0	0	0	0	0	0	0	0
R_2TMhQJJVkvS6Qku	blind	B01	1	As I am approaching the curb, I will feel it is sloping down. This will indicate that I am getting closer to the street. I will stop and pay attention to what is going on around me. I will listen to my parallel traffic, the traffic that is going the same direction as I am. I will make sure that the cars are not turning. If this is an intersection that I do not cross on a regular basis, then I wil…	nonpretender	identify	nonpretender	10	depending on the guide dog	5	99	50	43.37	25.77	5	20	60	40	0	0	0	0	0	0	0	0	20	20	0	0	0	0	0	0	0	0	0	0	0	0	0	0	0	0	0	0	0	0	0
R_3fO7teESn3Kt0TS	blind	B03	3	I will find the curb at the edge. I will pay attention to the sound of traffic on both streets – the one I am approaching and the street beside me. At the corner, I will line up straight and listen to the parallel traffic flow. If there is a lot of traffic, it is good for me. I will listen to the cars going along beside me. I will wait until parallel traffic moves, and then I will start walking. …	nonpretender	identify	nonpretender	4	depending on a magnifier doesn't seem like a safe idea to me you need to know more than the color of the light and if you're doing that and decide its ok to cross somebody could have come up from side with a hybrid car and you wouldn't know it when they start to turn in front of you because you're looking through your phone for color of light	69	77.99	92.62	45.29	78.8	69	10.14	95.65	63.77	17.39	11.59	1.45	0	8.7	0	1.45	5.8	7.25	23.19	10.14	1.45	8.7	2.9	23.19	4.35	4.35	1.45	0	1.45	2.9	2.9	0	0	0	0	13.04	0	0	0	0
R_2TMhQJJVkvS6Qku	blind	B06	8	I would feel for the slope of the curb. Not every curb has a slope. Most of the time it is a slope, but some of them, it is a drop. That slope kind of points into the intersection. I usually feel where the curb starts to slant down, and then I reach over and touch the actual drop-off curb to make sure I am lined up with the street. If you just follow the slant, you may walk right into the oncomin…	nonpretender	identify	nonpretender	10	dependence on the sound of moving traffic in a the parallel direction	12	99	50	98.01	25.77	12	33.33	75	50	0	0	0	0	0	0	0	0	25	25	0	0	0	0	8.33	0	0	0	0	0	0	0	0	0	0	0	0	0	0	0	0
R_3dScWBlSo0QLy4s	blind	B04	4	When I am approaching an intersection, I am already listening for the flow of traffic. I might want to walk a little faster or slower. If the cars parallel to me have started going already, I may slow down, because I will not have enough time to cross the street. If the cars in front of me are crossing as I am approaching, then I think, ‘Okay, I want to get there so that I have a maximum amount o…	nonpretender	identify	nonpretender	10	crossing another street was an odd turn of phrase also to the inside of the street based on the roundness of the curb a dog guide user would not look to see whether a curb is rounded or straight but would listen to traffic	44	98.34	18.16	19.82	25.77	44	15.91	81.82	56.82	2.27	0	0	0	0	0	0	2.27	15.91	18.18	9.09	2.27	9.09	2.27	20.45	2.27	0	2.27	0	2.27	0	0	0	0	0	0	2.27	0	0	0	0
R_2Bgqse2Y6UL9nsN	blind	B07	7	I am looking for curb. I am trying to identify where the street is, identifying where cars are, which way they are crossing, or any cars there. For alignment, I am looking for that curb. Some of the crossings have that texture, differences between the sidewalk and the street. If it does not have, I just look for the curb. To be straight, I am again identifying where the cars are crossing. If you …	nonpretender	identify	nonpretender	7	cross traffic cues can help with a succ setup crossing	10	98.58	84.14	1	25.77	10	20	40	30	0	0	0	0	0	0	0	0	10	10	10	0	0	0	0	0	0	0	0	0	0	0	0	0	0	0	10	0	0	0	0
R_2f36oxkHiF54x5m	blind	B02	2	My dog will stop at the curb. I will put my foot out to find the curb cut. If it is a curb with just a drop-off, I will know that I am going down. If there is a curb ramp, I will feel the domes on the surface of it. I will stand and listen at least one traffic cycle to get a sense of the traffic pattern. When I am walking up the block, before coming to that corner, I will pay attention to what th…	nonpretender	identify	nonpretender	10	by the detailed and accurate description	6	99	50	1	25.77	6	50	66.67	50	0	0	0	0	0	0	0	0	16.67	16.67	0	0	16.67	0	0	0	0	0	0	0	0	0	0	0	0	0	0	0	0	0	0
R_2f36oxkHiF54x5m	blind	B05	5	I will pay attention to the traffic going down the parallel street as I approach the intersection. By listening, I will analyze the intersection and try to determine the order in which traffic from different directions begins moving. When I get to the curb of the intersection –where I am going to start crossing– I will stand there and observe the traffic pattern. Before I give the command to the …	nonpretender	identify	nonpretender	10	because of the detailed and accurate description	7	93.26	50	1	25.77	7	57.14	71.43	57.14	0	0	0	0	0	0	0	0	14.29	14.29	0	0	28.57	0	0	0	0	0	0	0	0	0	0	0	0	0	0	0	0	0	0
R_1H8KRp07mjfOMUR	blind	B04	4	When I am approaching an intersection, I am already listening for the flow of traffic. I might want to walk a little faster or slower. If the cars parallel to me have started going already, I may slow down, because I will not have enough time to cross the street. If the cars in front of me are crossing as I am approaching, then I think, ‘Okay, I want to get there so that I have a maximum amount o…	nonpretender	identify	nonpretender	10	because of the description I think that that person is blind I don't think a sighted person would think of all of that	23	47.75	33.19	27.39	25.77	23	13.04	95.65	60.87	21.74	8.7	8.7	0	0	0	0	13.04	8.7	13.04	13.04	0	4.35	4.35	26.09	0	0	0	0	4.35	0	0	0	0	0	0	8.7	0	0	0	0
R_3fO7teESn3Kt0TS	blind	B06	8	I would feel for the slope of the curb. Not every curb has a slope. Most of the time it is a slope, but some of them, it is a drop. That slope kind of points into the intersection. I usually feel where the curb starts to slant down, and then I reach over and touch the actual drop-off curb to make sure I am lined up with the street. If you just follow the slant, you may walk right into the oncomin…	nonpretender	identify	nonpretender	4	almost described like a lesson plan not actual use being dependent on one vehicle doesn't make sense waiting through a couple of cycles of traffic is a good idea if in unknown intersection tough call maybe its just the way things were phrased almost too textbook and not enough real life but that could be the way that person does things	61	53.65	20.62	41.26	56.75	61	16.39	90.16	54.1	8.2	0	0	0	0	0	0	8.2	8.2	9.84	11.48	8.2	4.92	4.92	18.03	3.28	1.64	0	1.64	1.64	3.28	1.64	0	0	0	0	3.28	0	0	0	0
R_3iljLZCa1nHw1f9	blind	B03	3	I will find the curb at the edge. I will pay attention to the sound of traffic on both streets – the one I am approaching and the street beside me. At the corner, I will line up straight and listen to the parallel traffic flow. If there is a lot of traffic, it is good for me. I will listen to the cars going along beside me. I will wait until parallel traffic moves, and then I will start walking. …	nonpretender	identify	nonpretender	10	all of the things he looks for here are genuine and make complete sense to me	16	72.69	50	7.84	25.77	16	12.5	100	62.5	18.75	12.5	6.25	0	0	6.25	0	6.25	6.25	18.75	6.25	6.25	6.25	0	18.75	6.25	0	0	0	6.25	0	0	0	0	0	0	6.25	0	0	0	6.25
R_3CLj2Sxjtb7326J	blind	B02	2	My dog will stop at the curb. I will put my foot out to find the curb cut. If it is a curb with just a drop-off, I will know that I am going down. If there is a curb ramp, I will feel the domes on the surface of it. I will stand and listen at least one traffic cycle to get a sense of the traffic pattern. When I am walking up the block, before coming to that corner, I will pay attention to what th…	nonpretender	identify	nonpretender	10	again unless were talking about an instructor this has to be a blind person	14	68.29	76.25	13.15	25.77	14	14.29	100	71.43	7.14	0	0	0	0	0	0	7.14	14.29	21.43	21.43	14.29	7.14	0	28.57	0	0	0	0	0	0	0	0	0	0	0	14.29	0	0	0	0
R_28Ut0NYdQCRIul5	blind	B08	6	First, I am going to listen to the traffic that is parallel to my sides, lateral to me. When I come up to the intersection, I am going to line my shoulders up with the traffic, line my body up with the traffic. I am going to be listening to the cars that would be going on my left side or right. I am going to be waiting until they go clear through the intersection area of traffic. I will make a de…	nonpretender	identify	nonpretender	9	again this sounds like a person who is really doing it however it also kind of sounds like an om instructor so I have a little doubt if it is a blind person	32	7.99	37.72	18.52	1.42	32	9.38	96.88	68.75	18.75	3.12	3.12	0	0	0	0	15.62	12.5	6.25	12.5	15.62	12.5	0	12.5	0	6.25	3.12	0	0	3.12	0	3.12	3.12	0	0	9.38	0	0	0	0
R_DtJjeVjGF74Bze9	blind	B01	1	As I am approaching the curb, I will feel it is sloping down. This will indicate that I am getting closer to the street. I will stop and pay attention to what is going on around me. I will listen to my parallel traffic, the traffic that is going the same direction as I am. I will make sure that the cars are not turning. If this is an intersection that I do not cross on a regular basis, then I wil…	nonpretender	identify	nonpretender	8	again this is what my o m instructor told me to do and I do follow I am not getting the entire text of the scenario as the text is ending mid sentence	33	32.58	6.5	85.21	25.77	33	12.12	84.85	60.61	18.18	12.12	12.12	0	0	0	0	6.06	9.09	9.09	15.15	3.03	6.06	3.03	24.24	3.03	3.03	3.03	0	3.03	0	0	0	0	0	0	3.03	0	0	0	0
R_3ptCUlw7vXNqSmJ	blind	B05	5	I will pay attention to the traffic going down the parallel street as I approach the intersection. By listening, I will analyze the intersection and try to determine the order in which traffic from different directions begins moving. When I get to the curb of the intersection –where I am going to start crossing– I will stand there and observe the traffic pattern. Before I give the command to the …	nonpretender	identify	nonpretender	10	again the more sophisticated description of listening for traffic patterns and knowledge of how a guide dog works tells me this is someone who is blind	26	54.88	87.57	5.76	25.77	26	26.92	76.92	53.85	15.38	3.85	3.85	0	0	0	0	11.54	7.69	11.54	7.69	7.69	7.69	0	19.23	3.85	3.85	7.69	0	3.85	0	0	0	0	0	0	15.38	0	0	0	0
R_22kNaBLOC4bXGkJ	blind	B01	1	As I am approaching the curb, I will feel it is sloping down. This will indicate that I am getting closer to the street. I will stop and pay attention to what is going on around me. I will listen to my parallel traffic, the traffic that is going the same direction as I am. I will make sure that the cars are not turning. If this is an intersection that I do not cross on a regular basis, then I wil…	nonpretender	identify	nonpretender	9	again the description of how the guide dog behaves tipped the scale for me	14	97.73	23.75	13.15	25.77	14	14.29	57.14	57.14	7.14	7.14	7.14	0	0	0	0	0	21.43	14.29	0	14.29	7.14	0	0	0	0	7.14	0	0	0	0	0	0	0	0	0	0	0	0	0
R_1LRt4wpDVpdKptQ	blind	B04	4	When I am approaching an intersection, I am already listening for the flow of traffic. I might want to walk a little faster or slower. If the cars parallel to me have started going already, I may slow down, because I will not have enough time to cross the street. If the cars in front of me are crossing as I am approaching, then I think, ‘Okay, I want to get there so that I have a maximum amount o…	nonpretender	identify	nonpretender	9	accurate information	2	93.26	50	99	25.77	2	100	100	0	0	0	0	0	0	0	0	0	0	0	0	0	0	0	0	0	0	0	0	0	0	0	0	0	0	0	0	0	0	0	0
R_24H56nYydlr4JT5	blind	B02	2	My dog will stop at the curb. I will put my foot out to find the curb cut. If it is a curb with just a drop-off, I will know that I am going down. If there is a curb ramp, I will feel the domes on the surface of it. I will stand and listen at least one traffic cycle to get a sense of the traffic pattern. When I am walking up the block, before coming to that corner, I will pay attention to what th…	nonpretender	identify	nonpretender	10	accurate details	2	93.26	50	1	25.77	2	100	50	0	0	0	0	0	0	0	0	0	0	0	0	0	0	0	0	0	0	0	0	0	0	0	0	0	0	0	0	0	0	0	0
R_24H56nYydlr4JT5	blind	B03	3	I will find the curb at the edge. I will pay attention to the sound of traffic on both streets – the one I am approaching and the street beside me. At the corner, I will line up straight and listen to the parallel traffic flow. If there is a lot of traffic, it is good for me. I will listen to the cars going along beside me. I will wait until parallel traffic moves, and then I will start walking. …	nonpretender	identify	nonpretender	10	accurate details	2	93.26	50	1	25.77	2	100	50	0	0	0	0	0	0	0	0	0	0	0	0	0	0	0	0	0	0	0	0	0	0	0	0	0	0	0	0	0	0	0	0
R_24H56nYydlr4JT5	blind	B08	6	First, I am going to listen to the traffic that is parallel to my sides, lateral to me. When I come up to the intersection, I am going to line my shoulders up with the traffic, line my body up with the traffic. I am going to be listening to the cars that would be going on my left side or right. I am going to be waiting until they go clear through the intersection area of traffic. I will make a de…	nonpretender	identify	nonpretender	10	accurate details	2	93.26	50	1	25.77	2	100	50	0	0	0	0	0	0	0	0	0	0	0	0	0	0	0	0	0	0	0	0	0	0	0	0	0	0	0	0	0	0	0	0
R_24H56nYydlr4JT5	blind	B01	1	As I am approaching the curb, I will feel it is sloping down. This will indicate that I am getting closer to the street. I will stop and pay attention to what is going on around me. I will listen to my parallel traffic, the traffic that is going the same direction as I am. I will make sure that the cars are not turning. If this is an intersection that I do not cross on a regular basis, then I wil…	nonpretender	identify	nonpretender	10	accurate	1	93.26	50	1	25.77	1	100	100	0	0	0	0	0	0	0	0	0	0	0	0	0	0	0	0	0	0	0	0	0	0	0	0	0	0	0	0	0	0	0	0
R_24H56nYydlr4JT5	blind	B06	8	I would feel for the slope of the curb. Not every curb has a slope. Most of the time it is a slope, but some of them, it is a drop. That slope kind of points into the intersection. I usually feel where the curb starts to slant down, and then I reach over and touch the actual drop-off curb to make sure I am lined up with the street. If you just follow the slant, you may walk right into the oncomin…	nonpretender	identify	nonpretender	10	accurate	1	93.26	50	1	25.77	1	100	100	0	0	0	0	0	0	0	0	0	0	0	0	0	0	0	0	0	0	0	0	0	0	0	0	0	0	0	0	0	0	0	0
R_3eeFi7k2sRxsu0X	blind	B07	7	I am looking for curb. I am trying to identify where the street is, identifying where cars are, which way they are crossing, or any cars there. For alignment, I am looking for that curb. Some of the crossings have that texture, differences between the sidewalk and the street. If it does not have, I just look for the curb. To be straight, I am again identifying where the cars are crossing. If you …	nonpretender	identify	nonpretender	8	a sighted person would not think about using a curb as an aiming device	14	97.73	23.75	1.06	25.77	14	7.14	85.71	50	0	0	0	0	0	0	0	0	21.43	14.29	7.14	7.14	7.14	7.14	21.43	7.14	7.14	0	0	0	0	0	0	0	0	0	7.14	0	0	0	0
R_3eeFi7k2sRxsu0X	blind	B04	4	When I am approaching an intersection, I am already listening for the flow of traffic. I might want to walk a little faster or slower. If the cars parallel to me have started going already, I may slow down, because I will not have enough time to cross the street. If the cars in front of me are crossing as I am approaching, then I think, ‘Okay, I want to get there so that I have a maximum amount o…	nonpretender	identify	nonpretender	8	a sighted person would not imagine having a dog	9	75.9	13.32	4.97	25.77	9	22.22	88.89	55.56	0	0	0	0	0	0	0	0	22.22	0	22.22	0	0	11.11	22.22	0	0	0	0	0	0	0	0	0	0	0	11.11	0	0	0	0
R_1CeSPbsoHJ6bwOs	blind	B03	3	I will find the curb at the edge. I will pay attention to the sound of traffic on both streets – the one I am approaching and the street beside me. At the corner, I will line up straight and listen to the parallel traffic flow. If there is a lot of traffic, it is good for me. I will listen to the cars going along beside me. I will wait until parallel traffic moves, and then I will start walking. …	nonpretender	identify	nonpretender	8	a normal sighted person wouldn't know about the distance magnifier	10	93.26	50	3.37	25.77	10	40	90	40	0	0	0	0	0	0	0	0	20	10	10	10	0	10	20	10	0	0	0	0	0	0	0	0	0	0	10	0	0	0	0
R_3CLj2Sxjtb7326J	blind	B03	3	I will find the curb at the edge. I will pay attention to the sound of traffic on both streets – the one I am approaching and the street beside me. At the corner, I will line up straight and listen to the parallel traffic flow. If there is a lot of traffic, it is good for me. I will listen to the cars going along beside me. I will wait until parallel traffic moves, and then I will start walking. …	nonpretender	identify	nonpretender	10	she is right as has been stated before with this kind of an intersection more traffic is more useful for us	20	66.46	93.3	3.37	96.76	20	15	90	60	15	10	0	5	0	5	0	5	5	20	20	0	5	0	20	20	20	0	0	10	5	5	0	0	0	0	10	0	0	5	0
R_3CLj2Sxjtb7326J	blind	B06	8	I would feel for the slope of the curb. Not every curb has a slope. Most of the time it is a slope, but some of them, it is a drop. That slope kind of points into the intersection. I usually feel where the curb starts to slant down, and then I reach over and touch the actual drop-off curb to make sure I am lined up with the street. If you just follow the slant, you may walk right into the oncomin…	nonpretender	identify	nonpretender	10	I don't think a sighted person other than an om instructor would imagine this	14	48.63	1.67	89.63	25.77	14	21.43	92.86	57.14	21.43	7.14	7.14	0	0	0	0	14.29	14.29	7.14	14.29	0	0	7.14	21.43	7.14	7.14	0	0	0	0	0	0	0	0	0	7.14	0	0	0	0
R_BWAKTcTXC02lqal	om	B02	2	My dog will stop at the curb. I will put my foot out to find the curb cut. If it is a curb with just a drop-off, I will know that I am going down. If there is a curb ramp, I will feel the domes on the surface of it. I will stand and listen at least one traffic cycle to get a sense of the traffic pattern. When I am walking up the block, before coming to that corner, I will pay attention to what th…	nonpretender	identify	nonpretender	2	would have rated this much higher except that the say then the dog does the rest of the work	19	93.26	50	4.05	25.77	19	0	84.21	63.16	10.53	0	0	0	0	0	0	10.53	21.05	10.53	15.79	0	5.26	0	21.05	5.26	5.26	0	0	5.26	0	0	0	0	0	0	5.26	0	0	0	0
R_3p6cT25e9TkZMGa	om	B05	5	I will pay attention to the traffic going down the parallel street as I approach the intersection. By listening, I will analyze the intersection and try to determine the order in which traffic from different directions begins moving. When I get to the curb of the intersection –where I am going to start crossing– I will stand there and observe the traffic pattern. Before I give the command to the …	nonpretender	identify	nonpretender	8	works along with the dog also uses traffic patterns to safely cross	12	99	50	1	99	12	16.67	66.67	41.67	0	0	0	0	0	0	0	0	8.33	25	0	8.33	8.33	0	16.67	0	0	0	0	0	8.33	8.33	0	0	0	0	0	0	0	0	0
R_bIN9fLMQVWol4uR	om	B07	7	I am looking for curb. I am trying to identify where the street is, identifying where cars are, which way they are crossing, or any cars there. For alignment, I am looking for that curb. Some of the crossings have that texture, differences between the sidewalk and the street. If it does not have, I just look for the curb. To be straight, I am again identifying where the cars are crossing. If you …	nonpretender	identify	nonpretender	5	why would you be crossing with horizontal traffic give yourself more time to process this situation before crossing with then cross with your parallel traffic	25	73.88	99	6.7	25.77	25	36	68	52	16	12	0	0	12	0	0	4	0	20	8	4	4	0	12	8	8	4	0	4	0	0	0	0	0	0	16	0	0	0	0
R_2ZIZtGG5KQeaxay	om	B05	5	I will pay attention to the traffic going down the parallel street as I approach the intersection. By listening, I will analyze the intersection and try to determine the order in which traffic from different directions begins moving. When I get to the curb of the intersection –where I am going to start crossing– I will stand there and observe the traffic pattern. Before I give the command to the …	nonpretender	identify	nonpretender	10	when the explanation is long and very specific I think it is automatically someone genuine especially with the dog because the person is telling the dog when to cross not the other way around	34	34.65	38.42	97.06	25.77	34	23.53	88.24	64.71	11.76	2.94	2.94	0	0	0	0	8.82	14.71	8.82	8.82	14.71	11.76	2.94	14.71	5.88	0	5.88	0	0	0	0	0	0	0	0	8.82	0	0	0	0
R_2ZIZtGG5KQeaxay	om	B02	2	My dog will stop at the curb. I will put my foot out to find the curb cut. If it is a curb with just a drop-off, I will know that I am going down. If there is a curb ramp, I will feel the domes on the surface of it. I will stand and listen at least one traffic cycle to get a sense of the traffic pattern. When I am walking up the block, before coming to that corner, I will pay attention to what th…	nonpretender	identify	nonpretender	10	well trained in different types of intersections	7	99	7.67	99	99	7	42.86	71.43	42.86	0	0	0	0	0	0	0	0	0	28.57	0	14.29	0	0	0	14.29	14.29	0	0	0	14.29	14.29	0	0	0	0	0	0	0	0	0
R_3qfDKQMxmNOaptN	om	B06	8	I would feel for the slope of the curb. Not every curb has a slope. Most of the time it is a slope, but some of them, it is a drop. That slope kind of points into the intersection. I usually feel where the curb starts to slant down, and then I reach over and touch the actual drop-off curb to make sure I am lined up with the street. If you just follow the slant, you may walk right into the oncomin…	nonpretender	identify	nonpretender	10	waiting several traffic cycles and focusing on one car to help decide when to cross make me think this is a blind person	23	80.93	66.81	98.89	25.77	23	17.39	86.96	39.13	8.7	4.35	4.35	0	0	0	0	4.35	4.35	13.04	4.35	4.35	8.7	0	21.74	0	0	4.35	4.35	4.35	0	0	0	0	0	0	8.7	0	0	0	0
R_BWAKTcTXC02lqal	om	B06	8	I would feel for the slope of the curb. Not every curb has a slope. Most of the time it is a slope, but some of them, it is a drop. That slope kind of points into the intersection. I usually feel where the curb starts to slant down, and then I reach over and touch the actual drop-off curb to make sure I am lined up with the street. If you just follow the slant, you may walk right into the oncomin…	nonpretender	identify	nonpretender	8	waiting on cycles for accurate information	6	99	50	99	25.77	6	50	100	33.33	0	0	0	0	0	0	0	0	0	33.33	0	0	0	0	16.67	0	0	0	0	0	0	0	0	0	0	0	0	0	0	0	0
R_2ZQujvNuwHDvn9t	om	B06	8	I would feel for the slope of the curb. Not every curb has a slope. Most of the time it is a slope, but some of them, it is a drop. That slope kind of points into the intersection. I usually feel where the curb starts to slant down, and then I reach over and touch the actual drop-off curb to make sure I am lined up with the street. If you just follow the slant, you may walk right into the oncomin…	nonpretender	identify	nonpretender	9	very specific on what she's looking for when to cross safely with the traffic	14	83.81	76.25	1.06	99	14	21.43	85.71	64.29	14.29	7.14	0	0	0	7.14	0	7.14	7.14	28.57	7.14	14.29	7.14	0	14.29	7.14	0	14.29	0	0	7.14	7.14	0	0	0	0	7.14	0	0	7.14	0
R_3p6cT25e9TkZMGa	om	B08	6	First, I am going to listen to the traffic that is parallel to my sides, lateral to me. When I come up to the intersection, I am going to line my shoulders up with the traffic, line my body up with the traffic. I am going to be listening to the cars that would be going on my left side or right. I am going to be waiting until they go clear through the intersection area of traffic. I will make a de…	nonpretender	identify	nonpretender	8	very observant uses parallel listening lines up before crossing	9	98.87	86.68	58.07	25.77	9	44.44	55.56	33.33	0	0	0	0	0	0	0	0	0	22.22	0	11.11	0	0	22.22	11.11	11.11	0	0	0	0	0	0	0	0	0	11.11	0	0	0	0
R_OdQwG2p0wxiE5r3	om	B03	3	I will find the curb at the edge. I will pay attention to the sound of traffic on both streets – the one I am approaching and the street beside me. At the corner, I will line up straight and listen to the parallel traffic flow. If there is a lot of traffic, it is good for me. I will listen to the cars going along beside me. I will wait until parallel traffic moves, and then I will start walking. …	nonpretender	identify	nonpretender	8	very detailed talked about a distance magnifier app that a nonvisually impaired person may not know about individual was using their sense of hearing with the vehicles	27	89.09	86.68	15.12	25.77	27	29.63	81.48	48.15	7.41	3.7	0	0	0	0	3.7	3.7	11.11	14.81	7.41	11.11	0	3.7	18.52	0	0	0	0	0	0	0	0	0	0	0	18.52	0	0	0	0
R_3p6cT25e9TkZMGa	om	B06	8	I would feel for the slope of the curb. Not every curb has a slope. Most of the time it is a slope, but some of them, it is a drop. That slope kind of points into the intersection. I usually feel where the curb starts to slant down, and then I reach over and touch the actual drop-off curb to make sure I am lined up with the street. If you just follow the slant, you may walk right into the oncomin…	nonpretender	identify	nonpretender	7	very detailed listens for traffic patterns before crossing	8	99	89.42	7.84	25.77	8	62.5	50	37.5	0	0	0	0	0	0	0	0	0	25	0	12.5	0	0	12.5	12.5	12.5	0	0	0	0	0	0	0	0	0	12.5	0	0	0	0
R_OdQwG2p0wxiE5r3	om	B02	2	My dog will stop at the curb. I will put my foot out to find the curb cut. If it is a curb with just a drop-off, I will know that I am going down. If there is a curb ramp, I will feel the domes on the surface of it. I will stand and listen at least one traffic cycle to get a sense of the traffic pattern. When I am walking up the block, before coming to that corner, I will pay attention to what th…	nonpretender	identify	nonpretender	7	very detailed individual knows how a guide dog operates using senses for flow of traffic in figuring out number of lanes 1 or 2 way street major road or not a busy road	33	95.64	18.16	99	25.77	33	15.15	72.73	36.36	0	0	0	0	0	0	0	0	6.06	15.15	0	6.06	9.09	3.03	6.06	3.03	0	3.03	6.06	0	0	0	0	0	0	0	3.03	0	0	0	0
R_YcugWma93BKO6KR	om	B06	8	I would feel for the slope of the curb. Not every curb has a slope. Most of the time it is a slope, but some of them, it is a drop. That slope kind of points into the intersection. I usually feel where the curb starts to slant down, and then I reach over and touch the actual drop-off curb to make sure I am lined up with the street. If you just follow the slant, you may walk right into the oncomin…	nonpretender	identify	nonpretender	10	very detailed I'm confident because they talk about waiting multiple cycles to analyze traffic they use a surge they use there cane and curb to line up using an actual technique this coupled with the understanding of a blended curb and ramp understanding that if there is sound masking they need to wait for a better cycle	57	84.03	70.08	12.29	86.53	57	22.81	80.7	49.12	12.28	8.77	1.75	0	0	0	7.02	3.51	8.77	14.04	3.51	7.02	7.02	0	14.04	1.75	1.75	0	0	1.75	3.51	3.51	0	0	0	0	8.77	0	0	0	0
R_1onYWk4Sf6g3hl9	om	B06	8	I would feel for the slope of the curb. Not every curb has a slope. Most of the time it is a slope, but some of them, it is a drop. That slope kind of points into the intersection. I usually feel where the curb starts to slant down, and then I reach over and touch the actual drop-off curb to make sure I am lined up with the street. If you just follow the slant, you may walk right into the oncomin…	nonpretender	identify	nonpretender	9	very descriptive and understands cycles and terms	7	5.89	50	89.63	25.77	7	28.57	71.43	42.86	0	0	0	0	0	0	0	0	0	0	0	14.29	28.57	0	14.29	0	0	0	0	0	0	0	0	0	0	0	0	0	0	0	0
R_2qkmQ7nx6rj7V29	om	B06	8	I would feel for the slope of the curb. Not every curb has a slope. Most of the time it is a slope, but some of them, it is a drop. That slope kind of points into the intersection. I usually feel where the curb starts to slant down, and then I reach over and touch the actual drop-off curb to make sure I am lined up with the street. If you just follow the slant, you may walk right into the oncomin…	nonpretender	identify	nonpretender	8	using very specific experience based verbiage	6	62.04	50	1	25.77	6	50	83.33	16.67	0	0	0	0	0	0	0	0	0	0	0	16.67	0	0	33.33	16.67	0	0	0	0	0	0	0	0	0	0	0	0	0	0	0
R_2ARn3jNWxcmVXO4	om	B06	8	I would feel for the slope of the curb. Not every curb has a slope. Most of the time it is a slope, but some of them, it is a drop. That slope kind of points into the intersection. I usually feel where the curb starts to slant down, and then I reach over and touch the actual drop-off curb to make sure I am lined up with the street. If you just follow the slant, you may walk right into the oncomin…	nonpretender	identify	nonpretender	8	using perpendicular and parallel traffic patterns	6	62.04	50	1	25.77	6	66.67	33.33	16.67	0	0	0	0	0	0	0	0	0	0	0	0	16.67	0	16.67	0	0	0	0	0	0	0	0	0	0	0	0	0	0	0	0
R_3kyKEZAHiV3e2Cl	om	B03	3	I will find the curb at the edge. I will pay attention to the sound of traffic on both streets – the one I am approaching and the street beside me. At the corner, I will line up straight and listen to the parallel traffic flow. If there is a lot of traffic, it is good for me. I will listen to the cars going along beside me. I will wait until parallel traffic moves, and then I will start walking. …	nonpretender	identify	nonpretender	8	uses device	2	93.26	50	1	25.77	2	0	50	0	0	0	0	0	0	0	0	0	0	0	0	0	0	0	50	0	0	0	0	0	0	0	0	0	0	0	0	0	0	0	0
R_2aDcYNQsM1hnoC4	om	B06	8	I would feel for the slope of the curb. Not every curb has a slope. Most of the time it is a slope, but some of them, it is a drop. That slope kind of points into the intersection. I usually feel where the curb starts to slant down, and then I reach over and touch the actual drop-off curb to make sure I am lined up with the street. If you just follow the slant, you may walk right into the oncomin…	nonpretender	identify	nonpretender	8	used om skills and terms that a sighted person would not be familiar with	14	48.63	23.75	1	25.77	14	14.29	85.71	50	7.14	0	0	0	0	0	0	7.14	7.14	7.14	14.29	0	7.14	7.14	21.43	7.14	0	0	0	0	0	0	0	0	0	0	7.14	0	0	0	0
R_2aDcYNQsM1hnoC4	om	B05	5	I will pay attention to the traffic going down the parallel street as I approach the intersection. By listening, I will analyze the intersection and try to determine the order in which traffic from different directions begins moving. When I get to the curb of the intersection –where I am going to start crossing– I will stand there and observe the traffic pattern. Before I give the command to the …	nonpretender	identify	nonpretender	8	used om skills	3	93.26	50	1	25.77	3	0	66.67	0	0	0	0	0	0	0	0	0	0	0	0	0	0	0	33.33	0	0	0	0	0	0	0	0	0	0	0	0	0	0	0	0
R_2qkmQ7nx6rj7V29	om	B03	3	I will find the curb at the edge. I will pay attention to the sound of traffic on both streets – the one I am approaching and the street beside me. At the corner, I will line up straight and listen to the parallel traffic flow. If there is a lot of traffic, it is good for me. I will listen to the cars going along beside me. I will wait until parallel traffic moves, and then I will start walking. …	nonpretender	identify	nonpretender	8	use of om terms like parallel straight line	8	99	50	7.84	25.77	8	25	50	25	0	0	0	0	0	0	0	0	0	25	0	0	0	0	12.5	12.5	12.5	0	0	0	0	0	0	0	0	0	0	0	0	0	0
R_bIN9fLMQVWol4uR	om	B01	1	As I am approaching the curb, I will feel it is sloping down. This will indicate that I am getting closer to the street. I will stop and pay attention to what is going on around me. I will listen to my parallel traffic, the traffic that is going the same direction as I am. I will make sure that the cars are not turning. If this is an intersection that I do not cross on a regular basis, then I wil…	nonpretender	identify	nonpretender	10	understands to depend on his guide dog and study the intersection himself	12	93.26	95.2	1.79	25.77	12	25	83.33	50	16.67	16.67	0	0	0	16.67	0	0	8.33	16.67	0	0	8.33	0	16.67	0	0	0	0	0	0	0	0	0	0	0	16.67	0	0	0	16.67
R_2ZQujvNuwHDvn9t	om	B05	5	I will pay attention to the traffic going down the parallel street as I approach the intersection. By listening, I will analyze the intersection and try to determine the order in which traffic from different directions begins moving. When I get to the curb of the intersection –where I am going to start crossing– I will stand there and observe the traffic pattern. Before I give the command to the …	nonpretender	identify	nonpretender	9	understands how the guide dog will prevent her from crossing if there is a car making a right turn	19	64.39	50	19.27	25.77	19	15.79	84.21	52.63	5.26	5.26	0	0	0	5.26	0	0	15.79	5.26	10.53	10.53	10.53	0	26.32	0	0	5.26	0	0	0	0	0	0	0	0	5.26	0	0	5.26	0
R_YcugWma93BKO6KR	om	B05	5	I will pay attention to the traffic going down the parallel street as I approach the intersection. By listening, I will analyze the intersection and try to determine the order in which traffic from different directions begins moving. When I get to the curb of the intersection –where I am going to start crossing– I will stand there and observe the traffic pattern. Before I give the command to the …	nonpretender	identify	nonpretender	10	understanding of surge understanding of trained disobedience understanding how the dog will react	13	93.26	50	63.54	25.77	13	38.46	69.23	38.46	0	0	0	0	0	0	0	0	7.69	15.38	7.69	7.69	7.69	0	7.69	0	0	7.69	0	0	0	0	0	0	0	0	0	0	0	0	0
R_YcugWma93BKO6KR	om	B01	1	As I am approaching the curb, I will feel it is sloping down. This will indicate that I am getting closer to the street. I will stop and pay attention to what is going on around me. I will listen to my parallel traffic, the traffic that is going the same direction as I am. I will make sure that the cars are not turning. If this is an intersection that I do not cross on a regular basis, then I wil…	nonpretender	identify	nonpretender	10	understanding familiar and unfamiliar crossing concepts appropriate traffic detection by dog and the way a dog signals to its handler	20	96.79	50	3.37	25.77	20	50	55	35	5	0	0	0	0	0	0	5	10	10	0	0	10	0	0	10	0	0	0	0	0	0	0	0	0	0	0	0	0	0	0
R_22rHjCaGy7d8GLq	om	B02	2	My dog will stop at the curb. I will put my foot out to find the curb cut. If it is a curb with just a drop-off, I will know that I am going down. If there is a curb ramp, I will feel the domes on the surface of it. I will stand and listen at least one traffic cycle to get a sense of the traffic pattern. When I am walking up the block, before coming to that corner, I will pay attention to what th…	nonpretender	identify	nonpretender	8	traffic is so helpful to know when it is appropriate to cross	12	6.95	79.76	23.51	99	12	25	83.33	58.33	8.33	0	0	0	0	0	0	8.33	0	16.67	16.67	16.67	16.67	0	25	16.67	0	8.33	0	0	8.33	8.33	0	0	0	0	8.33	0	0	0	0
R_2QKfoBusqQvZjhY	om	B01	1	As I am approaching the curb, I will feel it is sloping down. This will indicate that I am getting closer to the street. I will stop and pay attention to what is going on around me. I will listen to my parallel traffic, the traffic that is going the same direction as I am. I will make sure that the cars are not turning. If this is an intersection that I do not cross on a regular basis, then I wil…	nonpretender	identify	nonpretender	8	this person uses the comparison between a guide dog and a cane technique	13	99	77.92	1	25.77	13	23.08	69.23	46.15	7.69	0	0	0	0	0	0	7.69	23.08	7.69	0	0	7.69	0	7.69	7.69	7.69	0	0	0	0	0	0	0	0	0	7.69	0	0	0	0
R_2QKfoBusqQvZjhY	om	B06	8	I would feel for the slope of the curb. Not every curb has a slope. Most of the time it is a slope, but some of them, it is a drop. That slope kind of points into the intersection. I usually feel where the curb starts to slant down, and then I reach over and touch the actual drop-off curb to make sure I am lined up with the street. If you just follow the slant, you may walk right into the oncomin…	nonpretender	identify	nonpretender	9	this person uses om references	5	52.71	97.69	43.37	25.77	5	20	80	20	20	0	0	0	0	0	0	20	0	0	0	0	0	0	20	0	0	0	0	0	0	0	0	0	0	0	20	0	0	0	0
R_Z4deNaKsZH70WBP	om	B05	5	I will pay attention to the traffic going down the parallel street as I approach the intersection. By listening, I will analyze the intersection and try to determine the order in which traffic from different directions begins moving. When I get to the curb of the intersection –where I am going to start crossing– I will stand there and observe the traffic pattern. Before I give the command to the …	nonpretender	identify	nonpretender	7	this person uses auditory cues to know when it is safe to cross the street they also know how to utilize the dog or cane to assist them	28	48.63	76.25	30.01	87.2	28	7.14	75	53.57	14.29	7.14	0	0	0	0	7.14	7.14	7.14	14.29	3.57	10.71	14.29	0	14.29	3.57	0	7.14	0	0	3.57	3.57	0	0	0	0	10.71	0	0	0	0
R_10VrisW83fPXbTO	om	B08	6	First, I am going to listen to the traffic that is parallel to my sides, lateral to me. When I come up to the intersection, I am going to line my shoulders up with the traffic, line my body up with the traffic. I am going to be listening to the cars that would be going on my left side or right. I am going to be waiting until they go clear through the intersection area of traffic. I will make a de…	nonpretender	identify	nonpretender	9	this person used correct terminology they were very detailed in what to listen for and how to hold the cane and appropriate arc width which a sighted person would not know	31	54.54	74.07	2.96	25.77	31	16.13	83.87	54.84	12.9	3.23	0	0	0	0	3.23	9.68	6.45	12.9	6.45	6.45	9.68	3.23	16.13	3.23	0	9.68	0	0	0	0	0	0	0	0	12.9	0	0	0	0
R_2QKfoBusqQvZjhY	om	B05	5	I will pay attention to the traffic going down the parallel street as I approach the intersection. By listening, I will analyze the intersection and try to determine the order in which traffic from different directions begins moving. When I get to the curb of the intersection –where I am going to start crossing– I will stand there and observe the traffic pattern. Before I give the command to the …	nonpretender	identify	nonpretender	8	this person understands that they must have good cane skills to walk with a dog they give the commands to walk the dog does not just make the crossing for you	31	84.99	90.14	2.96	83.22	31	9.68	87.1	58.06	16.13	9.68	0	0	3.23	0	6.45	6.45	12.9	12.9	9.68	3.23	0	3.23	25.81	0	0	0	0	0	3.23	3.23	0	0	0	0	16.13	0	0	0	0
R_10VrisW83fPXbTO	om	B06	8	I would feel for the slope of the curb. Not every curb has a slope. Most of the time it is a slope, but some of them, it is a drop. That slope kind of points into the intersection. I usually feel where the curb starts to slant down, and then I reach over and touch the actual drop-off curb to make sure I am lined up with the street. If you just follow the slant, you may walk right into the oncomin…	nonpretender	identify	nonpretender	10	this person understands curb cuts and traffic patterns and how to use them	13	10.57	93.79	1.4	25.77	13	23.08	76.92	46.15	15.38	7.69	0	0	0	0	7.69	7.69	0	7.69	0	7.69	23.08	0	15.38	0	0	7.69	0	0	0	0	0	0	0	0	15.38	0	0	0	0
R_Z4deNaKsZH70WBP	om	B04	4	When I am approaching an intersection, I am already listening for the flow of traffic. I might want to walk a little faster or slower. If the cars parallel to me have started going already, I may slow down, because I will not have enough time to cross the street. If the cars in front of me are crossing as I am approaching, then I think, ‘Okay, I want to get there so that I have a maximum amount o…	nonpretender	identify	nonpretender	6	this person takes a lot of information to decide when it is safe to cross they know that when you commit to cross then you go ahead and cross	29	41.01	98.06	86.38	85.87	29	3.45	89.66	58.62	20.69	10.34	0	0	6.9	0	3.45	10.34	3.45	17.24	3.45	6.9	13.79	0	17.24	3.45	0	6.9	0	3.45	3.45	3.45	0	0	0	0	13.79	0	0	0	0
R_YbK8Qqc9bnYWAiR	om	B04	4	When I am approaching an intersection, I am already listening for the flow of traffic. I might want to walk a little faster or slower. If the cars parallel to me have started going already, I may slow down, because I will not have enough time to cross the street. If the cars in front of me are crossing as I am approaching, then I think, ‘Okay, I want to get there so that I have a maximum amount o…	nonpretender	identify	nonpretender	8	this person seems familiar with dog guide use and with traffic analysis things sighted people generally would not be familiar with they mentioned the inconsistency of location of traffic signals right turners using hand to indicate to drivers readiness for crossing and other actions that experienced blind travelers would do	50	82.26	57.92	6.7	63.69	50	38	80	44	10	2	0	0	0	0	2	8	2	16	8	2	4	2	14	4	0	0	0	0	2	2	0	0	0	0	8	0	0	0	0
R_2QKfoBusqQvZjhY	om	B07	7	I am looking for curb. I am trying to identify where the street is, identifying where cars are, which way they are crossing, or any cars there. For alignment, I am looking for that curb. Some of the crossings have that texture, differences between the sidewalk and the street. If it does not have, I just look for the curb. To be straight, I am again identifying where the cars are crossing. If you …	nonpretender	identify	nonpretender	8	this person mentions listening for traffic cycles	7	93.26	99	13.15	25.77	7	42.86	85.71	28.57	14.29	0	0	0	0	0	0	14.29	0	14.29	0	0	0	0	14.29	0	0	0	0	0	0	0	0	0	0	0	42.86	0	0	0	0
R_10VrisW83fPXbTO	om	B02	2	My dog will stop at the curb. I will put my foot out to find the curb cut. If it is a curb with just a drop-off, I will know that I am going down. If there is a curb ramp, I will feel the domes on the surface of it. I will stand and listen at least one traffic cycle to get a sense of the traffic pattern. When I am walking up the block, before coming to that corner, I will pay attention to what th…	nonpretender	identify	nonpretender	10	this person knows that it is his/her job to make sure it is safe to cross the dog will help but the person has to still listen and determine when to cross sighted people frequently think that the dog does it all	43	30.97	91.85	5.92	95.29	43	6.98	90.7	58.14	18.6	4.65	0	0	0	4.65	0	13.95	6.98	9.3	11.63	6.98	6.98	0	23.26	2.33	0	2.33	0	2.33	4.65	4.65	0	0	0	0	16.28	0	0	2.33	2.33
R_2QKfoBusqQvZjhY	om	B03	3	I will find the curb at the edge. I will pay attention to the sound of traffic on both streets – the one I am approaching and the street beside me. At the corner, I will line up straight and listen to the parallel traffic flow. If there is a lot of traffic, it is good for me. I will listen to the cars going along beside me. I will wait until parallel traffic moves, and then I will start walking. …	nonpretender	identify	nonpretender	8	this person knows it is easier to cross when you have traffic to listen to	15	34.14	99	10.08	99	15	6.67	86.67	60	20	6.67	0	0	6.67	0	0	13.33	0	20	13.33	6.67	6.67	0	26.67	6.67	6.67	6.67	0	0	6.67	6.67	0	0	0	0	20	0	0	0	0
R_Z4deNaKsZH70WBP	om	B06	8	I would feel for the slope of the curb. Not every curb has a slope. Most of the time it is a slope, but some of them, it is a drop. That slope kind of points into the intersection. I usually feel where the curb starts to slant down, and then I reach over and touch the actual drop-off curb to make sure I am lined up with the street. If you just follow the slant, you may walk right into the oncomin…	nonpretender	identify	nonpretender	8	this person knows how to wait for cycles of traffic to decide how the traffic is moving and when it is safe to cross they also know how loud vehicles can cover up what they need to be able to hear when crossing	43	25.35	82.39	34.47	69.6	43	9.3	86.05	58.14	11.63	4.65	0	0	0	0	4.65	6.98	2.33	18.6	9.3	13.95	16.28	0	23.26	2.33	0	13.95	0	0	2.33	2.33	0	0	0	0	9.3	0	0	0	0
R_bIN9fLMQVWol4uR	om	B04	4	When I am approaching an intersection, I am already listening for the flow of traffic. I might want to walk a little faster or slower. If the cars parallel to me have started going already, I may slow down, because I will not have enough time to cross the street. If the cars in front of me are crossing as I am approaching, then I think, ‘Okay, I want to get there so that I have a maximum amount o…	nonpretender	identify	nonpretender	10	this person know exactly what to do or not and has the experience to cross the intersection and not depend on the walk sign	24	72.69	4.8	91.31	25.77	24	12.5	91.67	62.5	8.33	0	0	0	0	0	0	8.33	12.5	12.5	8.33	0	12.5	8.33	20.83	0	0	4.17	0	0	0	0	0	0	0	0	4.17	0	0	0	0
R_YbK8Qqc9bnYWAiR	om	B06	8	I would feel for the slope of the curb. Not every curb has a slope. Most of the time it is a slope, but some of them, it is a drop. That slope kind of points into the intersection. I usually feel where the curb starts to slant down, and then I reach over and touch the actual drop-off curb to make sure I am lined up with the street. If you just follow the slant, you may walk right into the oncomin…	nonpretender	identify	nonpretender	10	this person is using some terminology typically used in om training in addition the person identified experiences most typically sighted people aren't generally aware of for instance the quietness of hybrid cars perils of turners and distortion of hearing rationale for confidence judgement as above	45	97.53	67.16	29.55	67.75	45	37.78	77.78	42.22	2.22	0	0	0	0	0	0	2.22	4.44	22.22	4.44	6.67	4.44	2.22	8.89	4.44	4.44	0	0	4.44	2.22	2.22	0	0	0	0	8.89	0	0	0	0
R_2QKfoBusqQvZjhY	om	B02	2	My dog will stop at the curb. I will put my foot out to find the curb cut. If it is a curb with just a drop-off, I will know that I am going down. If there is a curb ramp, I will feel the domes on the surface of it. I will stand and listen at least one traffic cycle to get a sense of the traffic pattern. When I am walking up the block, before coming to that corner, I will pay attention to what th…	nonpretender	identify	nonpretender	8	this person is describing a crossing with om skills	9	93.26	86.68	1	25.77	9	22.22	77.78	44.44	11.11	0	0	0	0	0	0	11.11	11.11	11.11	11.11	0	0	0	22.22	0	0	0	0	0	0	0	0	0	0	0	11.11	0	0	0	0
R_bIN9fLMQVWol4uR	om	B03	3	I will find the curb at the edge. I will pay attention to the sound of traffic on both streets – the one I am approaching and the street beside me. At the corner, I will line up straight and listen to the parallel traffic flow. If there is a lot of traffic, it is good for me. I will listen to the cars going along beside me. I will wait until parallel traffic moves, and then I will start walking. …	nonpretender	identify	nonpretender	8	this person is aware of what not to do but tends to question their decision	15	34.14	50	98.01	25.77	15	13.33	100	66.67	20	6.67	0	0	0	0	6.67	13.33	0	20	13.33	0	6.67	6.67	20	0	0	6.67	0	0	0	0	0	0	0	0	20	0	0	0	0
R_2ZIZtGG5KQeaxay	om	B07	7	I am looking for curb. I am trying to identify where the street is, identifying where cars are, which way they are crossing, or any cars there. For alignment, I am looking for that curb. Some of the crossings have that texture, differences between the sidewalk and the street. If it does not have, I just look for the curb. To be straight, I am again identifying where the cars are crossing. If you …	nonpretender	identify	nonpretender	9	this person has to analyze if they are on the intersection or not they are truly blind	17	7.44	27.83	91.95	98.87	17	11.76	100	76.47	17.65	11.76	0	0	0	0	11.76	5.88	5.88	11.76	17.65	5.88	11.76	5.88	17.65	0	0	0	0	0	5.88	5.88	0	0	0	0	17.65	0	0	0	0
R_10VrisW83fPXbTO	om	B04	4	When I am approaching an intersection, I am already listening for the flow of traffic. I might want to walk a little faster or slower. If the cars parallel to me have started going already, I may slow down, because I will not have enough time to cross the street. If the cars in front of me are crossing as I am approaching, then I think, ‘Okay, I want to get there so that I have a maximum amount o…	nonpretender	identify	nonpretender	10	this person has a very good understanding of using traffic patterns the difficulty in locating buttons and committing to crossing	20	96.79	69.14	15.86	25.77	20	40	80	45	5	0	0	0	0	0	0	5	10	15	5	5	5	0	10	0	0	0	0	0	10	5	5	0	0	0	5	0	0	0	0
R_YbK8Qqc9bnYWAiR	om	B02	2	My dog will stop at the curb. I will put my foot out to find the curb cut. If it is a curb with just a drop-off, I will know that I am going down. If there is a curb ramp, I will feel the domes on the surface of it. I will stand and listen at least one traffic cycle to get a sense of the traffic pattern. When I am walking up the block, before coming to that corner, I will pay attention to what th…	nonpretender	identify	nonpretender	10	this person discusses things a blind traveler would know how to analyze an intersection that a quiet intersection can be dangerous and provides no clues I think most sighted people would say to cross when you hear no cars to use the parallel surge but to still be aware that there are right turners and driver behavior I think most sighted travelers would not have that level of knowledge or awarene…	71	30.3	50	76.59	8.79	71	21.13	90.14	50.7	11.27	4.23	2.82	0	1.41	0	0	7.04	5.63	7.04	11.27	5.63	8.45	4.23	18.31	5.63	2.82	2.82	0	2.82	1.41	0	1.41	0	0	0	9.86	0	0	0	0
R_YbK8Qqc9bnYWAiR	om	B03	3	I will find the curb at the edge. I will pay attention to the sound of traffic on both streets – the one I am approaching and the street beside me. At the corner, I will line up straight and listen to the parallel traffic flow. If there is a lot of traffic, it is good for me. I will listen to the cars going along beside me. I will wait until parallel traffic moves, and then I will start walking. …	nonpretender	identify	nonpretender	9	this person describes the process experienced blind travelers use and knowledge experienced blind travelers have the person is aware of the increased difficulty when fewer cars are present at a controlled intersection and I think sighted people would think that would be the easier scenario	45	70.69	67.16	58.07	25.77	45	31.11	93.33	42.22	6.67	2.22	2.22	0	0	0	0	4.44	11.11	4.44	13.33	2.22	6.67	0	22.22	4.44	4.44	2.22	0	2.22	4.44	2.22	2.22	0	0	0	6.67	0	0	0	0
R_2QKfoBusqQvZjhY	om	B08	6	First, I am going to listen to the traffic that is parallel to my sides, lateral to me. When I come up to the intersection, I am going to line my shoulders up with the traffic, line my body up with the traffic. I am going to be listening to the cars that would be going on my left side or right. I am going to be waiting until they go clear through the intersection area of traffic. I will make a de…	nonpretender	identify	nonpretender	9	this person describes an om lesson	6	93.26	95.2	23.51	25.77	6	16.67	83.33	33.33	16.67	0	0	0	0	0	0	16.67	16.67	0	0	0	0	0	16.67	0	0	0	0	0	0	0	0	0	0	0	16.67	0	0	0	0
R_bIN9fLMQVWol4uR	om	B06	8	I would feel for the slope of the curb. Not every curb has a slope. Most of the time it is a slope, but some of them, it is a drop. That slope kind of points into the intersection. I usually feel where the curb starts to slant down, and then I reach over and touch the actual drop-off curb to make sure I am lined up with the street. If you just follow the slant, you may walk right into the oncomin…	nonpretender	identify	nonpretender	10	this person can travel independently and safely and has the confidence to prove it	14	29.3	76.25	13.15	99	14	14.29	100	57.14	14.29	0	0	0	0	0	0	14.29	7.14	7.14	14.29	0	14.29	0	14.29	0	0	0	0	0	14.29	14.29	0	0	0	0	7.14	0	0	0	0
R_2ZIZtGG5KQeaxay	om	B06	8	I would feel for the slope of the curb. Not every curb has a slope. Most of the time it is a slope, but some of them, it is a drop. That slope kind of points into the intersection. I usually feel where the curb starts to slant down, and then I reach over and touch the actual drop-off curb to make sure I am lined up with the street. If you just follow the slant, you may walk right into the oncomin…	nonpretender	identify	nonpretender	10	this is someone that depends on the cycles to cross	10	78.3	84.14	43.37	25.77	10	20	90	70	30	0	0	0	0	0	0	30	10	20	10	0	0	0	20	0	0	0	0	0	0	0	0	0	0	0	10	0	0	0	0
R_2ZIZtGG5KQeaxay	om	B01	1	As I am approaching the curb, I will feel it is sloping down. This will indicate that I am getting closer to the street. I will stop and pay attention to what is going on around me. I will listen to my parallel traffic, the traffic that is going the same direction as I am. I will make sure that the cars are not turning. If this is an intersection that I do not cross on a regular basis, then I wil…	nonpretender	identify	nonpretender	10	this is a blind person with a well trained dog	10	93.26	84.14	1	99	10	10	80	60	10	0	0	0	0	0	0	10	20	10	10	10	0	0	10	0	0	0	0	0	10	10	0	0	0	0	10	0	0	0	0
R_A4BrFbWtltbPzDH	om	B06	8	I would feel for the slope of the curb. Not every curb has a slope. Most of the time it is a slope, but some of them, it is a drop. That slope kind of points into the intersection. I usually feel where the curb starts to slant down, and then I reach over and touch the actual drop-off curb to make sure I am lined up with the street. If you just follow the slant, you may walk right into the oncomin…	nonpretender	identify	nonpretender	10	this is a blind person who has received om training w an emphasis on street crossings this could be a sighted person who is well versed in orientation mobility instruction om specialist dual certified coms ctvi a sighted person pretending to be blind would not be knowledgeable or aware of areas such as analyzing the intersection cycles and wait time difference in curbs and ramps environmental sou…	76	77.17	60.39	67.26	74.74	76	25	80.26	43.42	6.58	0	0	0	0	0	0	6.58	7.89	9.21	11.84	2.63	5.26	1.32	14.47	3.95	2.63	2.63	0	0	2.63	2.63	0	0	0	0	7.89	0	0	0	0
R_3CIruS2exqQySts	om	B08	6	First, I am going to listen to the traffic that is parallel to my sides, lateral to me. When I come up to the intersection, I am going to line my shoulders up with the traffic, line my body up with the traffic. I am going to be listening to the cars that would be going on my left side or right. I am going to be waiting until they go clear through the intersection area of traffic. I will make a de…	nonpretender	identify	nonpretender	10	this individual pays attention to traffic and is able to align themselves correctly according to traffic	16	85.32	89.42	1	25.77	16	43.75	75	43.75	12.5	6.25	0	0	0	0	6.25	6.25	0	18.75	6.25	0	6.25	0	6.25	0	0	0	0	0	0	0	0	0	0	0	12.5	0	0	0	0
R_3CIruS2exqQySts	om	B05	5	I will pay attention to the traffic going down the parallel street as I approach the intersection. By listening, I will analyze the intersection and try to determine the order in which traffic from different directions begins moving. When I get to the curb of the intersection –where I am going to start crossing– I will stand there and observe the traffic pattern. Before I give the command to the …	nonpretender	identify	nonpretender	10	this individual pays attention to sounds of traffic around them more than a sighted individual would pay attention to	19	98.71	85.38	19.27	25.77	19	31.58	94.74	47.37	10.53	5.26	0	0	0	0	5.26	5.26	5.26	26.32	5.26	5.26	0	0	5.26	10.53	10.53	0	0	5.26	0	0	0	0	0	0	15.79	0	0	0	0
R_Z4deNaKsZH70WBP	om	B03	3	I will find the curb at the edge. I will pay attention to the sound of traffic on both streets – the one I am approaching and the street beside me. At the corner, I will line up straight and listen to the parallel traffic flow. If there is a lot of traffic, it is good for me. I will listen to the cars going along beside me. I will wait until parallel traffic moves, and then I will start walking. …	nonpretender	identify	nonpretender	7	they know how to use traffic movement to decide when to cross and if there is not any traffic they have other distant tools to help them	27	12.53	50	79.42	25.77	27	14.81	85.19	59.26	14.81	11.11	0	0	0	0	11.11	3.7	0	14.81	7.41	11.11	14.81	3.7	18.52	0	0	7.41	0	3.7	0	0	0	0	0	0	14.81	0	0	0	0
R_3qfDKQMxmNOaptN	om	B01	1	As I am approaching the curb, I will feel it is sloping down. This will indicate that I am getting closer to the street. I will stop and pay attention to what is going on around me. I will listen to my parallel traffic, the traffic that is going the same direction as I am. I will make sure that the cars are not turning. If this is an intersection that I do not cross on a regular basis, then I wil…	nonpretender	identify	nonpretender	9	they know how to use a dog guide at an intersection and ask themselves the kinds of questions that coms teach them to ask to analyze crossings	27	96.08	93.07	58.07	25.77	27	18.52	85.19	51.85	14.81	11.11	0	0	0	0	11.11	3.7	11.11	18.52	0	3.7	7.41	0	14.81	0	0	3.7	0	0	0	0	0	0	0	0	18.52	0	0	0	0
R_2wF7JBNtxFwNAst	om	B06	8	I would feel for the slope of the curb. Not every curb has a slope. Most of the time it is a slope, but some of them, it is a drop. That slope kind of points into the intersection. I usually feel where the curb starts to slant down, and then I reach over and touch the actual drop-off curb to make sure I am lined up with the street. If you just follow the slant, you may walk right into the oncomin…	nonpretender	identify	nonpretender	10	they are very descriptive of their plan to cross they are using all clues around them including sounds traffic patterns etc.	21	55.4	97.14	1	25.77	21	19.05	71.43	52.38	19.05	19.05	0	0	0	0	19.05	0	0	19.05	9.52	9.52	0	0	14.29	0	0	0	0	4.76	0	0	0	0	0	0	19.05	0	0	0	0
R_2wF7JBNtxFwNAst	om	B03	3	I will find the curb at the edge. I will pay attention to the sound of traffic on both streets – the one I am approaching and the street beside me. At the corner, I will line up straight and listen to the parallel traffic flow. If there is a lot of traffic, it is good for me. I will listen to the cars going along beside me. I will wait until parallel traffic moves, and then I will start walking. …	nonpretender	identify	nonpretender	10	they are using correct techniques and strategies they are using all information available to them as well	17	15.27	96.11	1	98.87	17	29.41	88.24	52.94	17.65	17.65	0	0	0	0	17.65	0	0	11.76	11.76	5.88	11.76	0	23.53	5.88	5.88	0	0	5.88	5.88	5.88	0	0	0	0	17.65	0	0	0	0
R_2wF7JBNtxFwNAst	om	B02	2	My dog will stop at the curb. I will put my foot out to find the curb cut. If it is a curb with just a drop-off, I will know that I am going down. If there is a curb ramp, I will feel the domes on the surface of it. I will stand and listen at least one traffic cycle to get a sense of the traffic pattern. When I am walking up the block, before coming to that corner, I will pay attention to what th…	nonpretender	identify	nonpretender	10	they are using all available traffic cues to successfully cross a street they are using correct and appropriate skills and techniques	21	55.4	82.96	1	95.81	21	28.57	76.19	38.1	9.52	9.52	0	0	0	0	9.52	0	4.76	4.76	9.52	0	9.52	0	19.05	4.76	0	0	0	4.76	4.76	4.76	0	0	0	0	9.52	0	0	0	0
R_2ZQujvNuwHDvn9t	om	B02	2	My dog will stop at the curb. I will put my foot out to find the curb cut. If it is a curb with just a drop-off, I will know that I am going down. If there is a curb ramp, I will feel the domes on the surface of it. I will stand and listen at least one traffic cycle to get a sense of the traffic pattern. When I am walking up the block, before coming to that corner, I will pay attention to what th…	nonpretender	identify	nonpretender	10	they analyze the street intersection in detail and explain what they are looking for	14	68.29	98.33	99	25.77	14	28.57	92.86	57.14	21.43	14.29	0	0	0	0	14.29	7.14	7.14	14.29	7.14	0	7.14	0	21.43	0	0	7.14	0	0	0	0	0	0	0	0	21.43	0	0	0	0
R_3qfDKQMxmNOaptN	om	B04	4	When I am approaching an intersection, I am already listening for the flow of traffic. I might want to walk a little faster or slower. If the cars parallel to me have started going already, I may slow down, because I will not have enough time to cross the street. If the cars in front of me are crossing as I am approaching, then I think, ‘Okay, I want to get there so that I have a maximum amount o…	nonpretender	identify	nonpretender	8	the traffic details and details about rounded curbs keeping going if you are committed to the crossing rather than turning around these all make me think that has had om training	31	54.54	25.93	20.84	25.77	31	29.03	70.97	51.61	12.9	6.45	3.23	0	3.23	0	0	6.45	6.45	12.9	9.68	9.68	6.45	0	19.35	3.23	3.23	0	0	3.23	0	0	0	0	0	0	3.23	0	0	0	0
R_YbK8Qqc9bnYWAiR	om	B05	5	I will pay attention to the traffic going down the parallel street as I approach the intersection. By listening, I will analyze the intersection and try to determine the order in which traffic from different directions begins moving. When I get to the curb of the intersection –where I am going to start crossing– I will stand there and observe the traffic pattern. Before I give the command to the …	nonpretender	identify	nonpretender	10	the person sounds like an experienced blind traveler she relies on his own senses ears are main asset analyzes the traffic patterns knows about hidden dangers that a sighted person might not think about she describes proper use of a dog guide	42	95.2	76.25	2.82	3.31	42	19.05	78.57	40.48	9.52	7.14	0	0	0	7.14	0	2.38	11.9	11.9	4.76	4.76	0	2.38	14.29	2.38	2.38	0	0	0	2.38	0	2.38	0	0	0	11.9	0	0	4.76	2.38
R_10VrisW83fPXbTO	om	B03	3	I will find the curb at the edge. I will pay attention to the sound of traffic on both streets – the one I am approaching and the street beside me. At the corner, I will line up straight and listen to the parallel traffic flow. If there is a lot of traffic, it is good for me. I will listen to the cars going along beside me. I will wait until parallel traffic moves, and then I will start walking. …	nonpretender	identify	nonpretender	10	the person said that a lot of traffic is good they used terminology of parallel traffic they thought about people in the turn lane	24	98.14	98.11	7.84	92.4	24	20.83	79.17	45.83	12.5	8.33	0	0	0	0	8.33	4.17	12.5	16.67	4.17	4.17	0	0	20.83	0	0	0	0	4.17	4.17	4.17	0	0	0	0	20.83	0	0	0	0
R_Z4deNaKsZH70WBP	om	B02	2	My dog will stop at the curb. I will put my foot out to find the curb cut. If it is a curb with just a drop-off, I will know that I am going down. If there is a curb ramp, I will feel the domes on the surface of it. I will stand and listen at least one traffic cycle to get a sense of the traffic pattern. When I am walking up the block, before coming to that corner, I will pay attention to what th…	nonpretender	identify	nonpretender	8	the person knows how to listen for traffic patterns and determine how it is moving the correct language is used showing that they have had om lessons	27	26.77	93.07	15.12	25.77	27	25.93	88.89	51.85	11.11	3.7	0	0	0	0	3.7	7.41	7.41	7.41	14.81	7.41	11.11	0	33.33	0	0	7.41	0	0	0	0	0	0	0	0	14.81	0	0	0	0
R_10VrisW83fPXbTO	om	B01	1	As I am approaching the curb, I will feel it is sloping down. This will indicate that I am getting closer to the street. I will stop and pay attention to what is going on around me. I will listen to my parallel traffic, the traffic that is going the same direction as I am. I will make sure that the cars are not turning. If this is an intersection that I do not cross on a regular basis, then I wil…	nonpretender	identify	nonpretender	10	the person has a good understanding of traffic patterns and the thought processes used they also have experienced the fear others have of them not stopping	26	65.46	50	38.39	25.77	26	26.92	88.46	57.69	11.54	7.69	0	0	0	0	7.69	3.85	15.38	7.69	11.54	3.85	7.69	3.85	23.08	0	0	0	0	0	7.69	3.85	3.85	3.85	0	0	11.54	0	0	0	0
R_V4Kh75jvd8RuhJn	om	B01	1	As I am approaching the curb, I will feel it is sloping down. This will indicate that I am getting closer to the street. I will stop and pay attention to what is going on around me. I will listen to my parallel traffic, the traffic that is going the same direction as I am. I will make sure that the cars are not turning. If this is an intersection that I do not cross on a regular basis, then I wil…	nonpretender	identify	nonpretender	8	the language about the dog	5	99	97.69	1	25.77	5	20	80	60	0	0	0	0	0	0	0	0	40	20	0	20	0	0	0	0	0	0	0	0	0	0	0	0	0	0	20	0	0	0	0
R_BWAKTcTXC02lqal	om	B03	3	I will find the curb at the edge. I will pay attention to the sound of traffic on both streets – the one I am approaching and the street beside me. At the corner, I will line up straight and listen to the parallel traffic flow. If there is a lot of traffic, it is good for me. I will listen to the cars going along beside me. I will wait until parallel traffic moves, and then I will start walking. …	nonpretender	identify	nonpretender	9	the detail of the analysis	5	99	50	43.37	25.77	5	20	80	60	0	0	0	0	0	0	0	0	40	20	0	0	0	0	0	0	0	0	0	0	0	0	0	0	0	0	0	0	0	0	0
R_3Rg6xhwQoX5efwG	om	B01	1	As I am approaching the curb, I will feel it is sloping down. This will indicate that I am getting closer to the street. I will stop and pay attention to what is going on around me. I will listen to my parallel traffic, the traffic that is going the same direction as I am. I will make sure that the cars are not turning. If this is an intersection that I do not cross on a regular basis, then I wil…	nonpretender	identify	nonpretender	5	the confidence in the guide dog and use of parallel traffic	11	99	50	2.4	99	11	27.27	63.64	45.45	0	0	0	0	0	0	0	0	18.18	18.18	0	0	9.09	0	9.09	0	0	0	0	0	9.09	9.09	0	0	0	0	0	0	0	0	0
R_V4Kh75jvd8RuhJn	om	B06	8	I would feel for the slope of the curb. Not every curb has a slope. Most of the time it is a slope, but some of them, it is a drop. That slope kind of points into the intersection. I usually feel where the curb starts to slant down, and then I reach over and touch the actual drop-off curb to make sure I am lined up with the street. If you just follow the slant, you may walk right into the oncomin…	nonpretender	identify	nonpretender	8	the cautious description	3	99	50	1	25.77	3	66.67	66.67	33.33	0	0	0	0	0	0	0	0	33.33	0	0	0	0	0	0	0	0	0	0	0	0	0	0	0	0	0	0	0	0	0	0
R_3FPvW3kIwVM2Jh4	om	B02	2	My dog will stop at the curb. I will put my foot out to find the curb cut. If it is a curb with just a drop-off, I will know that I am going down. If there is a curb ramp, I will feel the domes on the surface of it. I will stand and listen at least one traffic cycle to get a sense of the traffic pattern. When I am walking up the block, before coming to that corner, I will pay attention to what th…	nonpretender	identify	nonpretender	8	terminology used detailed descriptions of what factors need to be considered	11	93.26	50	1	25.77	11	45.45	63.64	36.36	9.09	0	0	0	0	0	0	9.09	0	18.18	9.09	0	0	0	36.36	0	0	9.09	0	0	0	0	0	0	0	0	0	0	0	0	0
R_YcugWma93BKO6KR	om	B08	6	First, I am going to listen to the traffic that is parallel to my sides, lateral to me. When I come up to the intersection, I am going to line my shoulders up with the traffic, line my body up with the traffic. I am going to be listening to the cars that would be going on my left side or right. I am going to be waiting until they go clear through the intersection area of traffic. I will make a de…	nonpretender	identify	nonpretender	10	talks about surges landmarks and checking for specific things crossing allies they are crossings but a little different language is very much inline within om teaching and tasks seem to be in order using the sun as a queue	39	87.08	60.13	46.75	25.77	39	20.51	79.49	46.15	5.13	2.56	0	0	0	0	2.56	2.56	7.69	15.38	7.69	5.13	10.26	0	15.38	7.69	5.13	0	0	2.56	0	0	0	0	0	0	7.69	0	0	0	0
R_sImwzSscJbhARbj	om	B02	2	My dog will stop at the curb. I will put my foot out to find the curb cut. If it is a curb with just a drop-off, I will know that I am going down. If there is a curb ramp, I will feel the domes on the surface of it. I will stand and listen at least one traffic cycle to get a sense of the traffic pattern. When I am walking up the block, before coming to that corner, I will pay attention to what th…	nonpretender	identify	nonpretender	9	spoke about the advantage of a busy street blind travelers	10	99	84.14	93.3	99	10	20	100	40	0	0	0	0	0	0	0	0	20	20	0	10	0	0	10	10	0	0	0	0	10	10	0	0	0	0	10	0	0	0	0
R_sImwzSscJbhARbj	om	B03	3	I will find the curb at the edge. I will pay attention to the sound of traffic on both streets – the one I am approaching and the street beside me. At the corner, I will line up straight and listen to the parallel traffic flow. If there is a lot of traffic, it is good for me. I will listen to the cars going along beside me. I will wait until parallel traffic moves, and then I will start walking. …	nonpretender	identify	nonpretender	7	speaks about the difficulty in walking straight	7	99	92.33	99	1	7	42.86	100	42.86	0	0	0	0	0	0	0	0	14.29	28.57	0	14.29	0	0	28.57	14.29	0	0	0	0	14.29	0	14.29	0	0	0	14.29	0	0	0	0
R_2qkmQ7nx6rj7V29	om	B02	2	My dog will stop at the curb. I will put my foot out to find the curb cut. If it is a curb with just a drop-off, I will know that I am going down. If there is a curb ramp, I will feel the domes on the surface of it. I will stand and listen at least one traffic cycle to get a sense of the traffic pattern. When I am walking up the block, before coming to that corner, I will pay attention to what th…	nonpretender	identify	nonpretender	8	speaking with specifics such as domes of the surface of it not a commonly used word to describe the road	20	99	30.86	15.86	25.77	20	25	90	60	5	0	0	0	0	0	0	5	15	25	0	10	5	5	15	5	5	0	0	0	0	0	0	0	0	0	5	0	0	0	0
R_xA6yYCUVzqYSOY1	om	B04	4	When I am approaching an intersection, I am already listening for the flow of traffic. I might want to walk a little faster or slower. If the cars parallel to me have started going already, I may slow down, because I will not have enough time to cross the street. If the cars in front of me are crossing as I am approaching, then I think, ‘Okay, I want to get there so that I have a maximum amount o…	nonpretender	identify	nonpretender	10	sounds right	2	93.26	50	99	25.77	2	0	100	0	0	0	0	0	0	0	0	0	0	0	0	0	0	0	0	0	0	0	0	0	0	0	0	0	0	0	0	0	0	0	0
R_V4Kh75jvd8RuhJn	om	B04	4	When I am approaching an intersection, I am already listening for the flow of traffic. I might want to walk a little faster or slower. If the cars parallel to me have started going already, I may slow down, because I will not have enough time to cross the street. If the cars in front of me are crossing as I am approaching, then I think, ‘Okay, I want to get there so that I have a maximum amount o…	nonpretender	identify	nonpretender	8	sound like good analysis	4	99	50	74.76	99	4	25	100	25	0	0	0	0	0	0	0	0	0	25	0	0	0	0	0	0	25	0	0	0	25	25	0	0	0	0	0	0	0	0	0
R_2ZIZtGG5KQeaxay	om	B08	6	First, I am going to listen to the traffic that is parallel to my sides, lateral to me. When I come up to the intersection, I am going to line my shoulders up with the traffic, line my body up with the traffic. I am going to be listening to the cars that would be going on my left side or right. I am going to be waiting until they go clear through the intersection area of traffic. I will make a de…	nonpretender	identify	nonpretender	10	someone that knows really well what veering is	8	1	50	74.76	99	8	25	87.5	75	37.5	0	0	0	0	0	0	37.5	0	0	12.5	25	0	0	25	0	0	12.5	0	0	12.5	12.5	0	0	0	0	12.5	0	0	0	0
R_3Rg6xhwQoX5efwG	om	B05	5	I will pay attention to the traffic going down the parallel street as I approach the intersection. By listening, I will analyze the intersection and try to determine the order in which traffic from different directions begins moving. When I get to the curb of the intersection –where I am going to start crossing– I will stand there and observe the traffic pattern. Before I give the command to the …	nonpretender	identify	nonpretender	7	shows importance of relying on listening skills and trusting the guide dog	12	99	95.2	1.79	99	12	33.33	75	33.33	0	0	0	0	0	0	0	0	8.33	16.67	0	0	8.33	0	16.67	8.33	0	0	0	0	16.67	16.67	0	0	0	0	16.67	0	0	0	0
R_2ZQujvNuwHDvn9t	om	B04	4	When I am approaching an intersection, I am already listening for the flow of traffic. I might want to walk a little faster or slower. If the cars parallel to me have started going already, I may slow down, because I will not have enough time to cross the street. If the cars in front of me are crossing as I am approaching, then I think, ‘Okay, I want to get there so that I have a maximum amount o…	nonpretender	identify	nonpretender	10	she gives specific details on crossing with the guide dog and how to continue walking once you commit to crossing	20	93.26	97.69	15.86	25.77	20	30	75	45	10	10	0	0	5	5	0	0	5	20	0	5	10	0	10	5	0	5	5	0	0	0	0	0	0	0	15	0	0	5	0
R_2ARn3jNWxcmVXO4	om	B08	6	First, I am going to listen to the traffic that is parallel to my sides, lateral to me. When I come up to the intersection, I am going to line my shoulders up with the traffic, line my body up with the traffic. I am going to be listening to the cars that would be going on my left side or right. I am going to be waiting until they go clear through the intersection area of traffic. I will make a de…	nonpretender	identify	nonpretender	9	seems to have good tricks	5	93.26	50	99	25.77	5	0	100	40	0	0	0	0	0	0	0	0	0	20	20	0	0	0	40	0	0	0	0	0	40	20	20	0	20	0	0	0	0	0	0
R_3Rg6xhwQoX5efwG	om	B02	2	My dog will stop at the curb. I will put my foot out to find the curb cut. If it is a curb with just a drop-off, I will know that I am going down. If there is a curb ramp, I will feel the domes on the surface of it. I will stand and listen at least one traffic cycle to get a sense of the traffic pattern. When I am walking up the block, before coming to that corner, I will pay attention to what th…	nonpretender	identify	nonpretender	8	response is from an experienced traveler	6	99	50	23.51	25.77	6	50	100	50	0	0	0	0	0	0	0	0	16.67	16.67	16.67	0	0	0	16.67	0	0	0	0	0	0	0	0	0	0	0	0	0	0	0	0
R_OdQwG2p0wxiE5r3	om	B05	5	I will pay attention to the traffic going down the parallel street as I approach the intersection. By listening, I will analyze the intersection and try to determine the order in which traffic from different directions begins moving. When I get to the curb of the intersection –where I am going to start crossing– I will stand there and observe the traffic pattern. Before I give the command to the …	nonpretender	identify	nonpretender	8	relying heaving in sense of sound and the dog keeping them safe	12	98.14	79.76	23.51	99	12	25	66.67	41.67	8.33	8.33	0	0	0	0	8.33	0	8.33	16.67	0	0	8.33	0	0	8.33	0	0	0	0	8.33	8.33	0	0	0	0	8.33	0	0	0	0
R_2qkmQ7nx6rj7V29	om	B04	4	When I am approaching an intersection, I am already listening for the flow of traffic. I might want to walk a little faster or slower. If the cars parallel to me have started going already, I may slow down, because I will not have enough time to cross the street. If the cars in front of me are crossing as I am approaching, then I think, ‘Okay, I want to get there so that I have a maximum amount o…	nonpretender	identify	nonpretender	5	refer to the dog	4	99	50	74.76	25.77	4	0	75	50	0	0	0	0	0	0	0	0	25	25	0	0	0	0	0	0	0	0	0	0	0	0	0	0	0	0	0	0	0	0	0
R_YbK8Qqc9bnYWAiR	om	B01	1	As I am approaching the curb, I will feel it is sloping down. This will indicate that I am getting closer to the street. I will stop and pay attention to what is going on around me. I will listen to my parallel traffic, the traffic that is going the same direction as I am. I will make sure that the cars are not turning. If this is an intersection that I do not cross on a regular basis, then I wil…	nonpretender	identify	nonpretender	10	rational for decision and judgment this person describes use of environmental cues and understanding of traffic patterns and light control cycles in addition the person describes nuances of using guide dogs and knows that travel with a dog is a different process than travel with a cane the person also describes thought processes while approaching the intersection that even a good imaginer might n…	65	94.57	43.89	86.77	54.74	65	32.31	81.54	43.08	4.62	0	0	0	0	0	0	4.62	10.77	12.31	3.08	3.08	9.23	1.54	18.46	3.08	3.08	0	0	0	1.54	1.54	0	0	0	0	4.62	0	0	0	0
R_2ZIZtGG5KQeaxay	om	B04	4	When I am approaching an intersection, I am already listening for the flow of traffic. I might want to walk a little faster or slower. If the cars parallel to me have started going already, I may slow down, because I will not have enough time to cross the street. If the cars in front of me are crossing as I am approaching, then I think, ‘Okay, I want to get there so that I have a maximum amount o…	nonpretender	identify	nonpretender	10	protection from the left that is a specific training	9	98.87	50	4.97	25.77	9	33.33	88.89	55.56	11.11	0	0	0	0	0	0	11.11	22.22	11.11	11.11	0	0	0	22.22	11.11	0	0	0	0	0	0	0	0	0	0	0	0	0	0	0
R_2aDcYNQsM1hnoC4	om	B08	6	First, I am going to listen to the traffic that is parallel to my sides, lateral to me. When I come up to the intersection, I am going to line my shoulders up with the traffic, line my body up with the traffic. I am going to be listening to the cars that would be going on my left side or right. I am going to be waiting until they go clear through the intersection area of traffic. I will make a de…	nonpretender	identify	nonpretender	5	probably a blind person fairly early in their om training	10	93.26	97.69	43.37	25.77	10	20	80	40	10	10	0	0	0	0	10	0	10	10	0	10	0	0	0	10	0	0	0	0	0	0	0	0	0	0	20	0	0	0	0
R_2ARn3jNWxcmVXO4	om	B01	1	As I am approaching the curb, I will feel it is sloping down. This will indicate that I am getting closer to the street. I will stop and pay attention to what is going on around me. I will listen to my parallel traffic, the traffic that is going the same direction as I am. I will make sure that the cars are not turning. If this is an intersection that I do not cross on a regular basis, then I wil…	nonpretender	identify	nonpretender	5	not that familiar with dogs	5	52.71	1	43.37	25.77	5	20	80	60	20	0	0	0	0	0	0	20	0	20	0	0	0	20	0	20	0	0	0	0	0	0	0	0	0	0	0	0	0	0	0
R_1onYWk4Sf6g3hl9	om	B03	3	I will find the curb at the edge. I will pay attention to the sound of traffic on both streets – the one I am approaching and the street beside me. At the corner, I will line up straight and listen to the parallel traffic flow. If there is a lot of traffic, it is good for me. I will listen to the cars going along beside me. I will wait until parallel traffic moves, and then I will start walking. …	nonpretender	identify	nonpretender	8	not sure distance magnifier on phone low vision would be aware of devices	13	82.82	22.08	94.81	25.77	13	23.08	76.92	38.46	0	0	0	0	0	0	0	0	0	15.38	15.38	0	0	7.69	15.38	0	0	0	0	0	15.38	7.69	7.69	0	0	7.69	7.69	0	0	0	0
R_BWAKTcTXC02lqal	om	B01	1	As I am approaching the curb, I will feel it is sloping down. This will indicate that I am getting closer to the street. I will stop and pay attention to what is going on around me. I will listen to my parallel traffic, the traffic that is going the same direction as I am. I will make sure that the cars are not turning. If this is an intersection that I do not cross on a regular basis, then I wil…	nonpretender	identify	nonpretender	7	making judgements of intersection once they arrive not before	9	93.26	13.32	99	25.77	9	22.22	88.89	44.44	11.11	11.11	0	0	0	0	11.11	0	0	22.22	0	0	0	11.11	22.22	11.11	11.11	0	11.11	0	0	0	0	0	0	0	11.11	0	0	0	0
R_3kyKEZAHiV3e2Cl	om	B07	7	I am looking for curb. I am trying to identify where the street is, identifying where cars are, which way they are crossing, or any cars there. For alignment, I am looking for that curb. Some of the crossings have that texture, differences between the sidewalk and the street. If it does not have, I just look for the curb. To be straight, I am again identifying where the cars are crossing. If you …	nonpretender	identify	nonpretender	7	looks for curb and pattern in traffic	7	99	50	13.15	25.77	7	28.57	71.43	42.86	0	0	0	0	0	0	0	0	0	28.57	0	0	14.29	0	14.29	0	0	0	0	0	0	0	0	0	0	0	0	0	0	0	0
R_3kyKEZAHiV3e2Cl	om	B06	8	I would feel for the slope of the curb. Not every curb has a slope. Most of the time it is a slope, but some of them, it is a drop. That slope kind of points into the intersection. I usually feel where the curb starts to slant down, and then I reach over and touch the actual drop-off curb to make sure I am lined up with the street. If you just follow the slant, you may walk right into the oncomin…	nonpretender	identify	nonpretender	8	listens to traffic and pays attention to traffic cycle	9	98.87	86.68	58.07	25.77	9	44.44	77.78	33.33	0	0	0	0	0	0	0	0	0	22.22	0	0	11.11	0	11.11	0	0	0	0	0	0	0	0	0	0	0	11.11	0	0	0	0
R_3qfDKQMxmNOaptN	om	B03	3	I will find the curb at the edge. I will pay attention to the sound of traffic on both streets – the one I am approaching and the street beside me. At the corner, I will line up straight and listen to the parallel traffic flow. If there is a lot of traffic, it is good for me. I will listen to the cars going along beside me. I will wait until parallel traffic moves, and then I will start walking. …	nonpretender	identify	nonpretender	9	listening to the traffic sounds and waiting through cycles of traffic make me think this is a blind person	19	96.93	70.08	50.35	25.77	19	26.32	89.47	47.37	10.53	5.26	5.26	0	0	0	0	5.26	10.53	15.79	5.26	0	5.26	0	26.32	0	0	0	0	0	0	0	0	0	0	0	10.53	0	0	0	0
R_OdQwG2p0wxiE5r3	om	B04	4	When I am approaching an intersection, I am already listening for the flow of traffic. I might want to walk a little faster or slower. If the cars parallel to me have started going already, I may slow down, because I will not have enough time to cross the street. If the cars in front of me are crossing as I am approaching, then I think, ‘Okay, I want to get there so that I have a maximum amount o…	nonpretender	identify	nonpretender	6	listening for the sounds of vehicles and which way they are going use of a guide dog and relying on the guide dog	23	98.23	80.77	9.25	25.77	23	13.04	73.91	52.17	8.7	4.35	0	0	0	0	4.35	4.35	13.04	17.39	4.35	0	8.7	0	17.39	0	0	4.35	0	0	0	0	0	0	0	0	8.7	0	0	0	0
R_V4Kh75jvd8RuhJn	om	B05	5	I will pay attention to the traffic going down the parallel street as I approach the intersection. By listening, I will analyze the intersection and try to determine the order in which traffic from different directions begins moving. When I get to the curb of the intersection –where I am going to start crossing– I will stand there and observe the traffic pattern. Before I give the command to the …	nonpretender	identify	nonpretender	9	language	1	93.26	99	1	25.77	1	100	100	0	0	0	0	0	0	0	0	0	0	0	0	0	0	0	0	0	0	0	0	0	0	0	0	0	0	0	100	0	0	0	0
R_V4Kh75jvd8RuhJn	om	B07	7	I am looking for curb. I am trying to identify where the street is, identifying where cars are, which way they are crossing, or any cars there. For alignment, I am looking for that curb. Some of the crossings have that texture, differences between the sidewalk and the street. If it does not have, I just look for the curb. To be straight, I am again identifying where the cars are crossing. If you …	nonpretender	identify	nonpretender	7	language	1	93.26	99	1	25.77	1	100	100	0	0	0	0	0	0	0	0	0	0	0	0	0	0	0	0	0	0	0	0	0	0	0	0	0	0	0	100	0	0	0	0
R_1onYWk4Sf6g3hl9	om	B05	5	I will pay attention to the traffic going down the parallel street as I approach the intersection. By listening, I will analyze the intersection and try to determine the order in which traffic from different directions begins moving. When I get to the curb of the intersection –where I am going to start crossing– I will stand there and observe the traffic pattern. Before I give the command to the …	nonpretender	identify	nonpretender	9	knows a lot of correct info	6	99	50	98.01	25.77	6	16.67	100	33.33	0	0	0	0	0	0	0	0	16.67	16.67	0	0	0	0	16.67	0	0	0	0	16.67	0	0	0	0	0	0	0	0	0	0	0
R_1onYWk4Sf6g3hl9	om	B02	2	My dog will stop at the curb. I will put my foot out to find the curb cut. If it is a curb with just a drop-off, I will know that I am going down. If there is a curb ramp, I will feel the domes on the surface of it. I will stand and listen at least one traffic cycle to get a sense of the traffic pattern. When I am walking up the block, before coming to that corner, I will pay attention to what th…	nonpretender	identify	nonpretender	10	knows a lot	3	99	50	98.01	25.77	3	0	100	33.33	0	0	0	0	0	0	0	0	33.33	0	0	0	0	0	33.33	0	0	0	0	33.33	0	0	0	0	0	0	0	0	0	0	0
R_OdQwG2p0wxiE5r3	om	B01	1	As I am approaching the curb, I will feel it is sloping down. This will indicate that I am getting closer to the street. I will stop and pay attention to what is going on around me. I will listen to my parallel traffic, the traffic that is going the same direction as I am. I will make sure that the cars are not turning. If this is an intersection that I do not cross on a regular basis, then I wil…	nonpretender	identify	nonpretender	6	knowledge of a guide dog uses sense of hearing with flow of traffic and crosswalk signal	16	99	73.4	35.37	25.77	16	25	68.75	37.5	0	0	0	0	0	0	0	0	6.25	25	0	0	6.25	0	6.25	0	0	0	0	0	0	0	0	0	0	0	6.25	0	0	0	0
R_22rHjCaGy7d8GLq	om	B01	1	As I am approaching the curb, I will feel it is sloping down. This will indicate that I am getting closer to the street. I will stop and pay attention to what is going on around me. I will listen to my parallel traffic, the traffic that is going the same direction as I am. I will make sure that the cars are not turning. If this is an intersection that I do not cross on a regular basis, then I wil…	nonpretender	identify	nonpretender	8	knowing the difference between how you would approach a corner with a can versus a dog was a giveaway	19	98.71	50	50.35	25.77	19	26.32	89.47	68.42	5.26	5.26	0	0	5.26	0	0	0	26.32	15.79	15.79	5.26	5.26	0	15.79	5.26	5.26	5.26	0	0	0	0	0	0	0	0	5.26	0	0	0	0
R_3FPvW3kIwVM2Jh4	om	B06	8	I would feel for the slope of the curb. Not every curb has a slope. Most of the time it is a slope, but some of them, it is a drop. That slope kind of points into the intersection. I usually feel where the curb starts to slant down, and then I reach over and touch the actual drop-off curb to make sure I am lined up with the street. If you just follow the slant, you may walk right into the oncomin…	nonpretender	identify	nonpretender	8	knowing that you need to need to line up differently with sloping curb that faces the middle of the intersection knowing to walk when the car next to you accelerates	30	99	84.14	82.75	25.77	30	20	90	50	13.33	6.67	0	0	6.67	0	0	6.67	10	23.33	0	3.33	3.33	0	16.67	6.67	3.33	3.33	0	0	0	0	0	0	0	0	6.67	0	0	0	0
R_3FPvW3kIwVM2Jh4	om	B01	1	As I am approaching the curb, I will feel it is sloping down. This will indicate that I am getting closer to the street. I will stop and pay attention to what is going on around me. I will listen to my parallel traffic, the traffic that is going the same direction as I am. I will make sure that the cars are not turning. If this is an intersection that I do not cross on a regular basis, then I wil…	nonpretender	identify	nonpretender	9	knowing that you line up at the very edge of the curb knowing that you pay more attention at unfamiliar intersections terminology and techniques	24	93.26	95.2	98.01	25.77	24	29.17	83.33	50	16.67	8.33	0	0	8.33	0	0	8.33	8.33	16.67	0	4.17	4.17	0	8.33	4.17	4.17	0	0	4.17	0	0	0	0	0	0	8.33	0	0	0	0
R_22rHjCaGy7d8GLq	om	B03	3	I will find the curb at the edge. I will pay attention to the sound of traffic on both streets – the one I am approaching and the street beside me. At the corner, I will line up straight and listen to the parallel traffic flow. If there is a lot of traffic, it is good for me. I will listen to the cars going along beside me. I will wait until parallel traffic moves, and then I will start walking. …	nonpretender	identify	nonpretender	5	knowing that veering into traffic is an issue is typical of someone who is blind or visually impaired	18	46.37	71.09	23.51	25.77	18	38.89	72.22	55.56	16.67	0	0	0	0	0	0	16.67	5.56	11.11	16.67	0	5.56	0	22.22	5.56	0	5.56	0	0	0	0	0	0	0	0	11.11	0	0	0	0
R_22rHjCaGy7d8GLq	om	B05	5	I will pay attention to the traffic going down the parallel street as I approach the intersection. By listening, I will analyze the intersection and try to determine the order in which traffic from different directions begins moving. When I get to the curb of the intersection –where I am going to start crossing– I will stand there and observe the traffic pattern. Before I give the command to the …	nonpretender	identify	nonpretender	8	knowing that the dog will cross in front to stop from a dangerous situation is only someone trained would know	20	87.27	69.14	43.37	1	20	25	80	55	10	0	0	0	0	0	0	10	10	15	15	5	0	0	25	5	0	0	0	0	5	0	5	0	0	0	5	0	0	0	0
R_22rHjCaGy7d8GLq	om	B06	8	I would feel for the slope of the curb. Not every curb has a slope. Most of the time it is a slope, but some of them, it is a drop. That slope kind of points into the intersection. I usually feel where the curb starts to slant down, and then I reach over and touch the actual drop-off curb to make sure I am lined up with the street. If you just follow the slant, you may walk right into the oncomin…	nonpretender	identify	nonpretender	7	knowing that the curb cuts will often lead you into the middle of the intersection and needing another point of reference	21	93.26	82.96	98.01	25.77	21	23.81	95.24	57.14	14.29	4.76	0	0	4.76	0	0	9.52	14.29	14.29	4.76	4.76	4.76	0	14.29	4.76	4.76	0	0	4.76	0	0	0	0	0	0	4.76	0	0	0	0
R_3FPvW3kIwVM2Jh4	om	B03	3	I will find the curb at the edge. I will pay attention to the sound of traffic on both streets – the one I am approaching and the street beside me. At the corner, I will line up straight and listen to the parallel traffic flow. If there is a lot of traffic, it is good for me. I will listen to the cars going along beside me. I will wait until parallel traffic moves, and then I will start walking. …	nonpretender	identify	nonpretender	10	knowing that more traffic makes it easier to cross and that idling cars can help find the crosswalk	18	62.04	71.09	4.97	98.27	18	16.67	72.22	38.89	16.67	0	0	0	0	0	0	16.67	5.56	5.56	5.56	0	5.56	0	16.67	11.11	11.11	0	0	5.56	5.56	5.56	0	0	0	0	5.56	0	0	0	0
R_22rHjCaGy7d8GLq	om	B04	4	When I am approaching an intersection, I am already listening for the flow of traffic. I might want to walk a little faster or slower. If the cars parallel to me have started going already, I may slow down, because I will not have enough time to cross the street. If the cars in front of me are crossing as I am approaching, then I think, ‘Okay, I want to get there so that I have a maximum amount o…	nonpretender	identify	nonpretender	7	knowing how to wait for the cycle and deciding what would be the most efficient way to cross is what we train blind and visually impaired people to do	29	60.46	84.96	11.5	25.77	29	17.24	86.21	55.17	10.34	3.45	0	3.45	0	0	0	6.9	6.9	13.79	13.79	3.45	10.34	0	24.14	3.45	3.45	10.34	0	3.45	0	0	0	0	0	0	6.9	0	0	0	0
R_2aDcYNQsM1hnoC4	om	B03	3	I will find the curb at the edge. I will pay attention to the sound of traffic on both streets – the one I am approaching and the street beside me. At the corner, I will line up straight and listen to the parallel traffic flow. If there is a lot of traffic, it is good for me. I will listen to the cars going along beside me. I will wait until parallel traffic moves, and then I will start walking. …	nonpretender	identify	nonpretender	8	know om terms and techniques	5	52.71	50	43.37	25.77	5	20	40	20	0	0	0	0	0	0	0	0	0	0	0	0	20	0	20	0	0	0	0	0	0	0	0	0	0	0	0	0	0	0	0
R_3Rg6xhwQoX5efwG	om	B03	3	I will find the curb at the edge. I will pay attention to the sound of traffic on both streets – the one I am approaching and the street beside me. At the corner, I will line up straight and listen to the parallel traffic flow. If there is a lot of traffic, it is good for me. I will listen to the cars going along beside me. I will wait until parallel traffic moves, and then I will start walking. …	nonpretender	identify	nonpretender	7	is confident and uses all sources available senses and technology to determine safety	13	65.46	50	17.46	99	13	38.46	84.62	30.77	0	0	0	0	0	0	0	0	0	7.69	7.69	0	15.38	0	23.08	0	0	0	0	7.69	15.38	15.38	0	0	0	0	0	0	0	0	0
R_xA6yYCUVzqYSOY1	om	B06	8	I would feel for the slope of the curb. Not every curb has a slope. Most of the time it is a slope, but some of them, it is a drop. That slope kind of points into the intersection. I usually feel where the curb starts to slant down, and then I reach over and touch the actual drop-off curb to make sure I am lined up with the street. If you just follow the slant, you may walk right into the oncomin…	nonpretender	identify	nonpretender	10	information is good and makes sense	6	18.82	50	98.01	99	6	16.67	100	33.33	0	0	0	0	0	0	0	0	0	0	16.67	0	16.67	0	33.33	0	0	0	0	0	16.67	16.67	0	0	0	0	0	0	0	0	0
R_OdQwG2p0wxiE5r3	om	B08	6	First, I am going to listen to the traffic that is parallel to my sides, lateral to me. When I come up to the intersection, I am going to line my shoulders up with the traffic, line my body up with the traffic. I am going to be listening to the cars that would be going on my left side or right. I am going to be waiting until they go clear through the intersection area of traffic. I will make a de…	nonpretender	identify	nonpretender	5	individual relies heavily on sound	5	99	97.69	43.37	25.77	5	40	60	20	0	0	0	0	0	0	0	0	0	20	0	0	0	0	0	0	0	0	0	0	0	0	0	0	0	0	20	0	0	0	0
R_3qfDKQMxmNOaptN	om	B02	2	My dog will stop at the curb. I will put my foot out to find the curb cut. If it is a curb with just a drop-off, I will know that I am going down. If there is a curb ramp, I will feel the domes on the surface of it. I will stand and listen at least one traffic cycle to get a sense of the traffic pattern. When I am walking up the block, before coming to that corner, I will pay attention to what th…	nonpretender	identify	nonpretender	7	identifying the type of curb and preferring more traffic rather than less so they would have something to listen for to help them decide how many lanes	27	56.91	77.05	1.22	25.77	27	14.81	88.89	55.56	11.11	7.41	0	0	0	0	7.41	3.7	3.7	18.52	7.41	11.11	11.11	0	14.81	11.11	11.11	3.7	0	11.11	0	0	0	0	0	0	14.81	0	0	0	0
R_YbK8Qqc9bnYWAiR	om	B08	6	First, I am going to listen to the traffic that is parallel to my sides, lateral to me. When I come up to the intersection, I am going to line my shoulders up with the traffic, line my body up with the traffic. I am going to be listening to the cars that would be going on my left side or right. I am going to be waiting until they go clear through the intersection area of traffic. I will make a de…	nonpretender	identify	nonpretender	6	I think this is a blind person but there are pieces of this description that make me think it cold be a sighted person imagining the description for instance that the cane must be at the belly sounds like something a sighted person would say on the other hand the processes described lining up with traffic listening to traffic not relying on auditory traffic controls and awareness of environmental…	82	87.45	45.16	32.6	48.39	82	24.39	85.37	51.22	14.63	3.66	3.66	0	0	0	0	10.98	10.98	12.2	8.54	1.22	2.44	1.22	18.29	2.44	2.44	0	0	2.44	1.22	1.22	0	0	0	0	7.32	0	0	0	0
R_sImwzSscJbhARbj	om	B08	6	First, I am going to listen to the traffic that is parallel to my sides, lateral to me. When I come up to the intersection, I am going to line my shoulders up with the traffic, line my body up with the traffic. I am going to be listening to the cars that would be going on my left side or right. I am going to be waiting until they go clear through the intersection area of traffic. I will make a de…	nonpretender	identify	nonpretender	9	I sense a caution that is necessary	7	29.3	7.67	89.63	25.77	7	28.57	100	57.14	28.57	14.29	14.29	0	0	0	0	14.29	14.29	0	14.29	0	0	0	14.29	14.29	0	0	0	0	0	0	0	0	0	0	0	0	0	0	0
R_10VrisW83fPXbTO	om	B05	5	I will pay attention to the traffic going down the parallel street as I approach the intersection. By listening, I will analyze the intersection and try to determine the order in which traffic from different directions begins moving. When I get to the curb of the intersection –where I am going to start crossing– I will stand there and observe the traffic pattern. Before I give the command to the …	nonpretender	identify	nonpretender	10	he gave specifics on what the dog does if it is not safe to cross he pointed out that it is his job to determine when to cross not the dogs	31	36.43	37.35	2.96	83.22	31	9.68	83.87	67.74	22.58	9.68	0	0	0	9.68	0	12.9	6.45	16.13	9.68	3.23	6.45	6.45	16.13	3.23	0	6.45	0	0	3.23	3.23	0	0	0	0	12.9	0	0	0	9.68
R_3qfDKQMxmNOaptN	om	B05	5	I will pay attention to the traffic going down the parallel street as I approach the intersection. By listening, I will analyze the intersection and try to determine the order in which traffic from different directions begins moving. When I get to the curb of the intersection –where I am going to start crossing– I will stand there and observe the traffic pattern. Before I give the command to the …	nonpretender	identify	nonpretender	9	having an understanding of how the dog guide helps with street crossings makes me think this person is blind	19	77.17	70.08	50.35	97.58	19	10.53	84.21	47.37	10.53	5.26	5.26	0	0	0	0	5.26	10.53	10.53	10.53	5.26	5.26	0	26.32	0	0	5.26	0	0	5.26	5.26	0	0	0	0	10.53	0	0	0	0
R_xA6yYCUVzqYSOY1	om	B02	2	My dog will stop at the curb. I will put my foot out to find the curb cut. If it is a curb with just a drop-off, I will know that I am going down. If there is a curb ramp, I will feel the domes on the surface of it. I will stand and listen at least one traffic cycle to get a sense of the traffic pattern. When I am walking up the block, before coming to that corner, I will pay attention to what th…	nonpretender	identify	nonpretender	8	has good knowledge of traffic configuration and know that traffic helps to accomplish that	14	68.29	76.25	13.15	99	14	35.71	78.57	42.86	14.29	0	0	0	0	0	0	14.29	0	14.29	7.14	0	7.14	0	21.43	0	0	0	0	0	14.29	14.29	0	0	0	0	7.14	0	0	0	0
R_2ARn3jNWxcmVXO4	om	B05	5	I will pay attention to the traffic going down the parallel street as I approach the intersection. By listening, I will analyze the intersection and try to determine the order in which traffic from different directions begins moving. When I get to the curb of the intersection –where I am going to start crossing– I will stand there and observe the traffic pattern. Before I give the command to the …	nonpretender	identify	nonpretender	4	has a guide dog but is not using perpendicular traffic	10	25.89	1	43.37	25.77	10	20	60	50	0	0	0	0	0	0	0	0	10	0	20	0	10	10	30	0	0	0	0	0	0	0	0	0	0	0	0	0	0	0	0
R_V4Kh75jvd8RuhJn	om	B03	3	I will find the curb at the edge. I will pay attention to the sound of traffic on both streets – the one I am approaching and the street beside me. At the corner, I will line up straight and listen to the parallel traffic flow. If there is a lot of traffic, it is good for me. I will listen to the cars going along beside me. I will wait until parallel traffic moves, and then I will start walking. …	nonpretender	identify	nonpretender	8	great blind language maybe too good but I would want my student to be able to talk this way	19	22.39	29.92	4.05	99	19	10.53	100	52.63	15.79	10.53	10.53	0	0	0	0	5.26	0	10.53	10.53	10.53	5.26	0	15.79	5.26	0	0	0	0	10.53	10.53	0	0	0	0	10.53	0	0	0	0
R_BWAKTcTXC02lqal	om	B05	5	I will pay attention to the traffic going down the parallel street as I approach the intersection. By listening, I will analyze the intersection and try to determine the order in which traffic from different directions begins moving. When I get to the curb of the intersection –where I am going to start crossing– I will stand there and observe the traffic pattern. Before I give the command to the …	nonpretender	identify	nonpretender	7	good detailed description	3	93.26	50	1	99	3	66.67	33.33	0	0	0	0	0	0	0	0	0	0	0	0	0	0	0	0	0	0	0	0	0	33.33	33.33	0	0	0	0	0	0	0	0	0
R_sImwzSscJbhARbj	om	B04	4	When I am approaching an intersection, I am already listening for the flow of traffic. I might want to walk a little faster or slower. If the cars parallel to me have started going already, I may slow down, because I will not have enough time to cross the street. If the cars in front of me are crossing as I am approaching, then I think, ‘Okay, I want to get there so that I have a maximum amount o…	nonpretender	identify	nonpretender	8	good detail about what to do and not do with dog	11	32.58	3.48	2.4	99	11	0	81.82	72.73	9.09	0	0	0	0	0	0	9.09	0	27.27	18.18	9.09	9.09	9.09	18.18	0	0	9.09	0	0	9.09	9.09	0	0	0	0	0	0	0	0	0
R_sImwzSscJbhARbj	om	B05	5	I will pay attention to the traffic going down the parallel street as I approach the intersection. By listening, I will analyze the intersection and try to determine the order in which traffic from different directions begins moving. When I get to the curb of the intersection –where I am going to start crossing– I will stand there and observe the traffic pattern. Before I give the command to the …	nonpretender	identify	nonpretender	7	good descriptions	2	93.26	50	1	99	2	50	50	0	0	0	0	0	0	0	0	0	0	0	0	0	0	0	0	0	0	0	0	0	50	50	0	0	0	0	0	0	0	0	0
R_YcugWma93BKO6KR	om	B03	3	I will find the curb at the edge. I will pay attention to the sound of traffic on both streets – the one I am approaching and the street beside me. At the corner, I will line up straight and listen to the parallel traffic flow. If there is a lot of traffic, it is good for me. I will listen to the cars going along beside me. I will wait until parallel traffic moves, and then I will start walking. …	nonpretender	identify	nonpretender	9	good analysis and the want for traffic flow uses of low vision devices to help with information and analysis the last line kind of shakes my complete confidence but it may be a lack of understanding their description of this car in the turn lane	44	96.54	50	74.76	25.77	44	22.73	86.36	45.45	9.09	4.55	2.27	0	0	0	2.27	4.55	9.09	15.91	4.55	0	6.82	0	13.64	0	0	0	0	0	9.09	4.55	4.55	2.27	0	2.27	4.55	0	0	0	0
R_xA6yYCUVzqYSOY1	om	B03	3	I will find the curb at the edge. I will pay attention to the sound of traffic on both streets – the one I am approaching and the street beside me. At the corner, I will line up straight and listen to the parallel traffic flow. If there is a lot of traffic, it is good for me. I will listen to the cars going along beside me. I will wait until parallel traffic moves, and then I will start walking. …	nonpretender	identify	nonpretender	9	gave good details regarding some use of vision	8	99	89.42	1	99	8	25	75	25	0	0	0	0	0	0	0	0	0	25	0	0	0	0	25	0	0	0	0	12.5	12.5	12.5	0	0	0	0	12.5	0	0	0	0
R_xA6yYCUVzqYSOY1	om	B05	5	I will pay attention to the traffic going down the parallel street as I approach the intersection. By listening, I will analyze the intersection and try to determine the order in which traffic from different directions begins moving. When I get to the curb of the intersection –where I am going to start crossing– I will stand there and observe the traffic pattern. Before I give the command to the …	nonpretender	identify	nonpretender	10	gave accurate information regarding right traffic turning right in front of them	12	99	95.2	99	25.77	12	41.67	83.33	33.33	8.33	8.33	0	0	0	0	8.33	0	0	25	0	0	0	0	8.33	0	0	0	0	0	0	0	0	0	0	0	16.67	0	0	0	0
R_sImwzSscJbhARbj	om	B06	8	I would feel for the slope of the curb. Not every curb has a slope. Most of the time it is a slope, but some of them, it is a drop. That slope kind of points into the intersection. I usually feel where the curb starts to slant down, and then I reach over and touch the actual drop-off curb to make sure I am lined up with the street. If you just follow the slant, you may walk right into the oncomin…	nonpretender	identify	nonpretender	10	focuses on traffic the sounds and variation	7	99	50	13.15	25.77	7	42.86	57.14	42.86	0	0	0	0	0	0	0	0	14.29	14.29	0	0	14.29	0	0	0	0	0	0	0	0	0	0	0	0	0	0	0	0	0	0
R_bIN9fLMQVWol4uR	om	B08	6	First, I am going to listen to the traffic that is parallel to my sides, lateral to me. When I come up to the intersection, I am going to line my shoulders up with the traffic, line my body up with the traffic. I am going to be listening to the cars that would be going on my left side or right. I am going to be waiting until they go clear through the intersection area of traffic. I will make a de…	nonpretender	identify	nonpretender	10	experienced traveler who understands how to be safe	8	11.86	89.42	74.76	99	8	37.5	100	50	12.5	0	0	0	0	0	0	12.5	0	12.5	12.5	12.5	12.5	0	25	12.5	0	25	0	0	12.5	12.5	0	0	0	0	12.5	0	0	0	0
R_3FPvW3kIwVM2Jh4	om	B04	4	When I am approaching an intersection, I am already listening for the flow of traffic. I might want to walk a little faster or slower. If the cars parallel to me have started going already, I may slow down, because I will not have enough time to cross the street. If the cars in front of me are crossing as I am approaching, then I think, ‘Okay, I want to get there so that I have a maximum amount o…	nonpretender	identify	nonpretender	9	detailed explanation pointed out that signals are not always in the same place knows that once you commit you keep going a sighted persons first instinct is to turn around and get back to safety	35	81.17	80.42	99	78.19	35	20	88.57	45.71	11.43	5.71	0	0	5.71	0	0	5.71	5.71	14.29	5.71	5.71	2.86	2.86	20	2.86	2.86	0	5.71	0	2.86	2.86	0	0	0	0	8.57	0	0	0	0
R_BWAKTcTXC02lqal	om	B08	6	First, I am going to listen to the traffic that is parallel to my sides, lateral to me. When I come up to the intersection, I am going to line my shoulders up with the traffic, line my body up with the traffic. I am going to be listening to the cars that would be going on my left side or right. I am going to be waiting until they go clear through the intersection area of traffic. I will make a de…	nonpretender	identify	nonpretender	8	detail about lining up	4	99	50	74.76	25.77	4	0	50	50	0	0	0	0	0	0	0	0	0	50	0	25	0	0	0	0	0	0	0	0	0	0	0	0	0	0	0	0	0	0	0
R_2ZQujvNuwHDvn9t	om	B08	6	First, I am going to listen to the traffic that is parallel to my sides, lateral to me. When I come up to the intersection, I am going to line my shoulders up with the traffic, line my body up with the traffic. I am going to be listening to the cars that would be going on my left side or right. I am going to be waiting until they go clear through the intersection area of traffic. I will make a de…	nonpretender	identify	nonpretender	8	describes how they use sound landmarks to orient themselves	9	18.82	98.62	1	25.77	9	33.33	77.78	44.44	22.22	22.22	0	0	0	0	22.22	0	0	11.11	0	11.11	11.11	0	22.22	0	0	11.11	0	0	0	0	0	0	0	0	22.22	0	0	0	0
R_3Rg6xhwQoX5efwG	om	B06	8	I would feel for the slope of the curb. Not every curb has a slope. Most of the time it is a slope, but some of them, it is a drop. That slope kind of points into the intersection. I usually feel where the curb starts to slant down, and then I reach over and touch the actual drop-off curb to make sure I am lined up with the street. If you just follow the slant, you may walk right into the oncomin…	nonpretender	identify	nonpretender	7	definitely using sound to determine traffic movements	7	93.26	50	89.63	99	7	57.14	85.71	28.57	0	0	0	0	0	0	0	0	0	14.29	0	14.29	0	0	28.57	0	0	0	0	0	14.29	14.29	0	0	0	0	0	0	0	0	0
R_bIN9fLMQVWol4uR	om	B05	5	I will pay attention to the traffic going down the parallel street as I approach the intersection. By listening, I will analyze the intersection and try to determine the order in which traffic from different directions begins moving. When I get to the curb of the intersection –where I am going to start crossing– I will stand there and observe the traffic pattern. Before I give the command to the …	nonpretender	identify	nonpretender	10	definitely knows what to do and what precautions should be in place	12	6.95	50	23.51	99	12	16.67	91.67	75	16.67	0	0	0	0	0	0	16.67	0	16.67	25	8.33	8.33	0	33.33	0	0	16.67	0	0	8.33	8.33	0	0	0	0	0	0	0	0	0
R_3FPvW3kIwVM2Jh4	om	B05	5	I will pay attention to the traffic going down the parallel street as I approach the intersection. By listening, I will analyze the intersection and try to determine the order in which traffic from different directions begins moving. When I get to the curb of the intersection –where I am going to start crossing– I will stand there and observe the traffic pattern. Before I give the command to the …	nonpretender	identify	nonpretender	8	correct terminology is used techniques are correct	7	29.3	50	1	25.77	7	57.14	71.43	28.57	0	0	0	0	0	0	0	0	0	0	28.57	0	0	0	42.86	0	0	0	0	0	0	0	0	0	0	0	0	0	0	0	0
R_2ARn3jNWxcmVXO4	om	B02	2	My dog will stop at the curb. I will put my foot out to find the curb cut. If it is a curb with just a drop-off, I will know that I am going down. If there is a curb ramp, I will feel the domes on the surface of it. I will stand and listen at least one traffic cycle to get a sense of the traffic pattern. When I am walking up the block, before coming to that corner, I will pay attention to what th…	nonpretender	identify	nonpretender	9	correct language but they should yield	6	1.92	95.2	1	25.77	6	33.33	100	50	16.67	16.67	0	0	0	0	16.67	0	0	0	16.67	0	16.67	0	16.67	0	0	0	0	0	0	0	0	0	0	0	33.33	0	0	0	0
R_bIN9fLMQVWol4uR	om	B02	2	My dog will stop at the curb. I will put my foot out to find the curb cut. If it is a curb with just a drop-off, I will know that I am going down. If there is a curb ramp, I will feel the domes on the surface of it. I will stand and listen at least one traffic cycle to get a sense of the traffic pattern. When I am walking up the block, before coming to that corner, I will pay attention to what th…	nonpretender	identify	nonpretender	10	blind person with a plan to cross the street safely	10	99	84.14	3.37	99	10	0	90	40	0	0	0	0	0	0	0	0	20	20	0	0	0	0	0	0	0	0	0	0	10	10	0	0	0	0	10	0	0	0	0
R_3qfDKQMxmNOaptN	om	B08	6	First, I am going to listen to the traffic that is parallel to my sides, lateral to me. When I come up to the intersection, I am going to line my shoulders up with the traffic, line my body up with the traffic. I am going to be listening to the cars that would be going on my left side or right. I am going to be waiting until they go clear through the intersection area of traffic. I will make a de…	nonpretender	identify	nonpretender	9	all of the om information terms about veering landmarks grass curbs makes me think this is someone who is blind and has had a lot of om training	28	58.73	63.97	4.35	25.77	28	17.86	75	50	14.29	3.57	3.57	0	0	0	0	10.71	7.14	10.71	14.29	3.57	3.57	0	21.43	0	0	3.57	0	7.14	0	0	0	0	0	0	7.14	0	0	0	0
R_xA6yYCUVzqYSOY1	om	B08	6	First, I am going to listen to the traffic that is parallel to my sides, lateral to me. When I come up to the intersection, I am going to line my shoulders up with the traffic, line my body up with the traffic. I am going to be listening to the cars that would be going on my left side or right. I am going to be waiting until they go clear through the intersection area of traffic. I will make a de…	nonpretender	identify	nonpretender	10	alignment technique makes sense	4	93.26	50	74.76	25.77	4	50	50	0	0	0	0	0	0	0	0	0	0	0	0	0	0	0	25	0	0	0	0	0	0	0	0	0	0	0	0	0	0	0	0
R_BWAKTcTXC02lqal	om	B07	7	I am looking for curb. I am trying to identify where the street is, identifying where cars are, which way they are crossing, or any cars there. For alignment, I am looking for that curb. Some of the crossings have that texture, differences between the sidewalk and the street. If it does not have, I just look for the curb. To be straight, I am again identifying where the cars are crossing. If you …	nonpretender	identify	nonpretender	5	alignment and other terms	4	1.92	1	74.76	25.77	4	25	50	50	25	0	0	0	0	0	0	25	0	0	0	0	25	0	0	0	0	0	0	0	0	0	0	0	0	0	0	0	0	0	0
R_2QGy8KVTj7mVSzH	om	B04	4	When I am approaching an intersection, I am already listening for the flow of traffic. I might want to walk a little faster or slower. If the cars parallel to me have started going already, I may slow down, because I will not have enough time to cross the street. If the cars in front of me are crossing as I am approaching, then I think, ‘Okay, I want to get there so that I have a maximum amount o…	nonpretender	identify	nonpretender	5	again this sounds textbook language for how we teach people	10	8.69	99	3.37	25.77	10	20	100	50	20	10	0	10	0	0	0	10	0	10	0	20	10	0	0	0	0	10	0	0	0	0	0	0	0	0	30	0	0	0	0
R_3CIruS2exqQySts	om	B01	1	As I am approaching the curb, I will feel it is sloping down. This will indicate that I am getting closer to the street. I will stop and pay attention to what is going on around me. I will listen to my parallel traffic, the traffic that is going the same direction as I am. I will make sure that the cars are not turning. If this is an intersection that I do not cross on a regular basis, then I wil…	nonpretender	identify	nonpretender	9	a sighted person would not consider the effects of walking up to an intersection during a cycle	17	99	27.83	99	25.77	17	29.41	100	58.82	0	0	0	0	0	0	0	0	23.53	23.53	5.88	0	0	5.88	17.65	0	0	0	0	0	0	0	0	0	0	0	5.88	0	0	0	0
R_2aDcYNQsM1hnoC4	om	B02	2	My dog will stop at the curb. I will put my foot out to find the curb cut. If it is a curb with just a drop-off, I will know that I am going down. If there is a curb ramp, I will feel the domes on the surface of it. I will stand and listen at least one traffic cycle to get a sense of the traffic pattern. When I am walking up the block, before coming to that corner, I will pay attention to what th…	nonpretender	identify	nonpretender	7	a lot of terms would be known by someone who is blind	12	62.04	95.2	1	25.77	12	8.33	91.67	66.67	16.67	0	0	0	0	0	0	16.67	8.33	16.67	25	0	0	0	33.33	0	0	8.33	0	8.33	0	0	0	0	0	0	16.67	0	0	0	0
R_YcugWma93BKO6KR	om	B02	2	My dog will stop at the curb. I will put my foot out to find the curb cut. If it is a curb with just a drop-off, I will know that I am going down. If there is a curb ramp, I will feel the domes on the surface of it. I will stand and listen at least one traffic cycle to get a sense of the traffic pattern. When I am walking up the block, before coming to that corner, I will pay attention to what th…	nonpretender	identify	nonpretender	10	I prefer to have a busy street than an empty street because if it is an empty street all question marks are there and I have no input to help me cross off any of them because bust streets give you info silence is not good talks about traffic analysis with correct terms and looks for surge as they signal to go they decided when to go not the dog	70	64.59	44.33	93.3	8.64	70	12.86	87.14	54.29	11.43	10	4.29	0	1.43	0	4.29	1.43	5.71	15.71	7.14	4.29	10	4.29	15.71	7.14	2.86	1.43	0	2.86	4.29	1.43	2.86	0	0	2.86	11.43	0	0	0	0
R_28ArSKIFu7wKEy2	sighted	B05	5	I will pay attention to the traffic going down the parallel street as I approach the intersection. By listening, I will analyze the intersection and try to determine the order in which traffic from different directions begins moving. When I get to the curb of the intersection –where I am going to start crossing– I will stand there and observe the traffic pattern. Before I give the command to the …	nonpretender	identify	nonpretender	5	your main asset is your ears	6	1.92	99	1	25.77	6	0	66.67	50	33.33	33.33	0	0	33.33	0	0	0	0	0	16.67	0	0	0	16.67	0	0	0	0	0	0	0	0	0	0	0	33.33	0	0	0	0
R_30faK9QNdjX6PE0	sighted	B05	5	I will pay attention to the traffic going down the parallel street as I approach the intersection. By listening, I will analyze the intersection and try to determine the order in which traffic from different directions begins moving. When I get to the curb of the intersection –where I am going to start crossing– I will stand there and observe the traffic pattern. Before I give the command to the …	nonpretender	identify	nonpretender	8	yes the person explained everything	5	93.26	99	43.37	25.77	5	40	100	40	20	0	0	0	0	0	0	20	20	0	0	0	0	0	20	0	0	0	0	0	0	0	0	0	0	0	60	0	0	0	0
R_1qa1y9HFWB25VdY	sighted	B04	4	When I am approaching an intersection, I am already listening for the flow of traffic. I might want to walk a little faster or slower. If the cars parallel to me have started going already, I may slow down, because I will not have enough time to cross the street. If the cars in front of me are crossing as I am approaching, then I think, ‘Okay, I want to get there so that I have a maximum amount o…	nonpretender	identify	nonpretender	8	with their hand gestures of crossing the streets and use of their dog it seems to me this is a blind person who knows the strategy of crossing the street	30	95.84	84.14	43.37	25.77	30	16.67	90	56.67	20	10	3.33	0	0	0	6.67	10	13.33	16.67	3.33	0	3.33	0	13.33	0	0	3.33	0	0	0	0	0	0	0	0	13.33	0	0	0	0
R_1l0sHaUim9JW2lg	sighted	B06	8	I would feel for the slope of the curb. Not every curb has a slope. Most of the time it is a slope, but some of them, it is a drop. That slope kind of points into the intersection. I usually feel where the curb starts to slant down, and then I reach over and touch the actual drop-off curb to make sure I am lined up with the street. If you just follow the slant, you may walk right into the oncomin…	nonpretender	identify	nonpretender	8	with how descriptive it was made think like what it be to be blind	14	14.58	50	1.06	25.77	14	7.14	92.86	71.43	21.43	0	0	0	0	0	0	21.43	0	21.43	21.43	7.14	7.14	0	35.71	0	7.14	14.29	0	0	0	0	0	0	0	0	0	0	0	0	0
R_riktrFU0gbPW6qd	sighted	B06	8	I would feel for the slope of the curb. Not every curb has a slope. Most of the time it is a slope, but some of them, it is a drop. That slope kind of points into the intersection. I usually feel where the curb starts to slant down, and then I reach over and touch the actual drop-off curb to make sure I am lined up with the street. If you just follow the slant, you may walk right into the oncomin…	nonpretender	identify	nonpretender	6	while it is long it is descriptive of the use of sounds and that is impressive it sounds practiced known	20	25.89	69.14	15.86	96.76	20	15	95	60	20	0	0	0	0	0	0	20	5	10	15	0	10	0	30	0	0	0	0	0	5	5	0	0	0	0	5	0	0	0	0
R_27fKIUJxLsiv7EI	sighted	B08	6	First, I am going to listen to the traffic that is parallel to my sides, lateral to me. When I come up to the intersection, I am going to line my shoulders up with the traffic, line my body up with the traffic. I am going to be listening to the cars that would be going on my left side or right. I am going to be waiting until they go clear through the intersection area of traffic. I will make a de…	nonpretender	identify	nonpretender	10	what I believe to be paragraphs from blind people seem to have more details about the waiting to know when to cross the street part	25	96.24	50	87.83	25.77	25	16	88	52	8	4	4	0	0	0	0	4	8	24	8	8	4	0	24	4	4	8	0	8	0	0	0	0	0	0	4	0	0	0	0
R_3CITHVHN4nF0ncX	sighted	B06	8	I would feel for the slope of the curb. Not every curb has a slope. Most of the time it is a slope, but some of them, it is a drop. That slope kind of points into the intersection. I usually feel where the curb starts to slant down, and then I reach over and touch the actual drop-off curb to make sure I am lined up with the street. If you just follow the slant, you may walk right into the oncomin…	nonpretender	identify	nonpretender	9	very thought out waiting one or two traffic cycles sounds like a very safe reasonable thing that a blind person would do when crossing reaching over and touching the actual drop off curb is also a very specific detail only a blind person might use	45	65.01	58.78	43.37	67.75	45	17.78	88.89	51.11	4.44	0	0	0	0	0	0	4.44	11.11	8.89	8.89	13.33	8.89	0	15.56	4.44	2.22	2.22	4.44	0	2.22	2.22	0	0	0	0	4.44	0	0	0	0
R_3ix88GzV8VNNTS8	sighted	B04	4	When I am approaching an intersection, I am already listening for the flow of traffic. I might want to walk a little faster or slower. If the cars parallel to me have started going already, I may slow down, because I will not have enough time to cross the street. If the cars in front of me are crossing as I am approaching, then I think, ‘Okay, I want to get there so that I have a maximum amount o…	nonpretender	identify	nonpretender	10	very specific details are being told and I feel like it rather genuine	13	3.62	22.08	63.54	25.77	13	23.08	92.31	61.54	15.38	7.69	7.69	0	0	0	0	7.69	0	7.69	15.38	15.38	7.69	0	30.77	15.38	7.69	0	0	0	0	0	0	0	0	0	7.69	0	0	0	0
R_3e9MgRoybCsMs1b	sighted	B04	4	When I am approaching an intersection, I am already listening for the flow of traffic. I might want to walk a little faster or slower. If the cars parallel to me have started going already, I may slow down, because I will not have enough time to cross the street. If the cars in front of me are crossing as I am approaching, then I think, ‘Okay, I want to get there so that I have a maximum amount o…	nonpretender	identify	nonpretender	10	very specific about the button to push in order to cross they give detailed descriptions about how the streets align	20	96.79	84.14	43.37	25.77	20	20	75	50	5	5	0	0	0	0	5	0	10	25	0	20	5	0	10	5	0	5	0	0	0	0	0	0	0	0	10	0	0	0	0
R_3e9MgRoybCsMs1b	sighted	B02	2	My dog will stop at the curb. I will put my foot out to find the curb cut. If it is a curb with just a drop-off, I will know that I am going down. If there is a curb ramp, I will feel the domes on the surface of it. I will stand and listen at least one traffic cycle to get a sense of the traffic pattern. When I am walking up the block, before coming to that corner, I will pay attention to what th…	nonpretender	identify	nonpretender	9	very specific about streets and how they listen for them they also state lots of things about one way streets and noise	22	7.71	96.52	11	25.77	22	13.64	95.45	59.09	18.18	13.64	0	0	0	0	13.64	4.55	0	18.18	0	22.73	18.18	0	4.55	4.55	0	4.55	4.55	4.55	0	0	0	0	0	0	18.18	0	0	0	0
R_1NrazBuB6pjXz0A	sighted	B04	4	When I am approaching an intersection, I am already listening for the flow of traffic. I might want to walk a little faster or slower. If the cars parallel to me have started going already, I may slow down, because I will not have enough time to cross the street. If the cars in front of me are crossing as I am approaching, then I think, ‘Okay, I want to get there so that I have a maximum amount o…	nonpretender	identify	nonpretender	6	very long description and also includes thoughts that they have	10	1	84.14	43.37	25.77	10	30	90	60	20	10	0	0	0	0	10	10	0	0	10	20	20	0	10	0	0	0	0	0	0	0	0	0	0	0	10	0	0	0	0
R_Dp0fT5qA7FhYXHX	sighted	B06	8	I would feel for the slope of the curb. Not every curb has a slope. Most of the time it is a slope, but some of them, it is a drop. That slope kind of points into the intersection. I usually feel where the curb starts to slant down, and then I reach over and touch the actual drop-off curb to make sure I am lined up with the street. If you just follow the slant, you may walk right into the oncomin…	nonpretender	identify	nonpretender	7	very detailed when it comes to describing the hearing portion of crossing an intersection	14	93.26	76.25	52.86	25.77	14	42.86	78.57	50	7.14	0	0	0	0	0	0	7.14	14.29	14.29	0	14.29	7.14	0	14.29	0	0	7.14	0	0	0	0	0	0	0	0	7.14	0	0	0	0
R_1MXNDUOR9ulx1gn	sighted	B08	6	First, I am going to listen to the traffic that is parallel to my sides, lateral to me. When I come up to the intersection, I am going to line my shoulders up with the traffic, line my body up with the traffic. I am going to be listening to the cars that would be going on my left side or right. I am going to be waiting until they go clear through the intersection area of traffic. I will make a de…	nonpretender	identify	nonpretender	8	very detailed walkthrough of the process something that only a blind person who experiences this daily can go this much into detail to	23	71.39	80.77	9.25	25.77	23	21.74	82.61	56.52	21.74	0	0	0	0	0	0	21.74	8.7	13.04	4.35	8.7	0	0	4.35	4.35	0	4.35	0	4.35	0	0	0	0	0	0	8.7	0	0	0	0
R_3JIQzmyEWpxas4e	sighted	B06	8	I would feel for the slope of the curb. Not every curb has a slope. Most of the time it is a slope, but some of them, it is a drop. That slope kind of points into the intersection. I usually feel where the curb starts to slant down, and then I reach over and touch the actual drop-off curb to make sure I am lined up with the street. If you just follow the slant, you may walk right into the oncomin…	nonpretender	identify	nonpretender	6	very detailed summary	3	18.82	50	1	25.77	3	66.67	33.33	33.33	0	0	0	0	0	0	0	0	0	0	0	33.33	0	0	0	0	0	0	0	0	0	0	0	0	0	0	0	0	0	0	0
R_2turabtDLXHo8Bj	sighted	B04	4	When I am approaching an intersection, I am already listening for the flow of traffic. I might want to walk a little faster or slower. If the cars parallel to me have started going already, I may slow down, because I will not have enough time to cross the street. If the cars in front of me are crossing as I am approaching, then I think, ‘Okay, I want to get there so that I have a maximum amount o…	nonpretender	identify	nonpretender	9	very detailed and talk about them listening to the traffic	10	78.3	99	1	25.77	10	30	80	60	10	10	0	0	0	0	10	0	10	20	0	20	10	0	10	0	0	0	0	0	0	0	0	0	0	0	30	0	0	0	0
R_28A4ICCl06Ljx6a	sighted	B05	5	I will pay attention to the traffic going down the parallel street as I approach the intersection. By listening, I will analyze the intersection and try to determine the order in which traffic from different directions begins moving. When I get to the curb of the intersection –where I am going to start crossing– I will stand there and observe the traffic pattern. Before I give the command to the …	nonpretender	identify	nonpretender	9	very detailed and explained well like they had multiple experiences	10	8.69	97.69	3.37	99	10	40	90	60	10	10	0	0	0	0	10	0	0	10	10	20	10	0	20	0	10	0	0	10	10	10	0	0	0	0	20	0	0	0	0
R_31GDHikiejSZ30b	sighted	B06	8	I would feel for the slope of the curb. Not every curb has a slope. Most of the time it is a slope, but some of them, it is a drop. That slope kind of points into the intersection. I usually feel where the curb starts to slant down, and then I reach over and touch the actual drop-off curb to make sure I am lined up with the street. If you just follow the slant, you may walk right into the oncomin…	nonpretender	identify	nonpretender	8	very detailed about the ground	5	93.26	50	43.37	25.77	5	20	80	60	0	0	0	0	0	0	0	0	20	20	0	40	0	0	0	0	0	0	0	0	0	0	0	0	0	0	0	0	0	0	0
R_1mEoFAfBAsbSapC	sighted	B06	8	I would feel for the slope of the curb. Not every curb has a slope. Most of the time it is a slope, but some of them, it is a drop. That slope kind of points into the intersection. I usually feel where the curb starts to slant down, and then I reach over and touch the actual drop-off curb to make sure I am lined up with the street. If you just follow the slant, you may walk right into the oncomin…	nonpretender	identify	nonpretender	10	very detailed	2	1.92	50	1	25.77	2	50	50	50	0	0	0	0	0	0	0	0	0	0	0	50	0	0	0	0	0	0	0	0	0	0	0	0	0	0	0	0	0	0	0
R_31GDHikiejSZ30b	sighted	B04	4	When I am approaching an intersection, I am already listening for the flow of traffic. I might want to walk a little faster or slower. If the cars parallel to me have started going already, I may slow down, because I will not have enough time to cross the street. If the cars in front of me are crossing as I am approaching, then I think, ‘Okay, I want to get there so that I have a maximum amount o…	nonpretender	identify	nonpretender	8	very detailed	2	1.92	50	1	25.77	2	50	50	50	0	0	0	0	0	0	0	0	0	0	0	50	0	0	0	0	0	0	0	0	0	0	0	0	0	0	0	0	0	0	0
R_31GDHikiejSZ30b	sighted	B08	6	First, I am going to listen to the traffic that is parallel to my sides, lateral to me. When I come up to the intersection, I am going to line my shoulders up with the traffic, line my body up with the traffic. I am going to be listening to the cars that would be going on my left side or right. I am going to be waiting until they go clear through the intersection area of traffic. I will make a de…	nonpretender	identify	nonpretender	8	very detailed	2	1.92	50	1	25.77	2	50	50	50	0	0	0	0	0	0	0	0	0	0	0	50	0	0	0	0	0	0	0	0	0	0	0	0	0	0	0	0	0	0	0
R_bQmP3bJvqJuhn9L	sighted	B02	2	My dog will stop at the curb. I will put my foot out to find the curb cut. If it is a curb with just a drop-off, I will know that I am going down. If there is a curb ramp, I will feel the domes on the surface of it. I will stand and listen at least one traffic cycle to get a sense of the traffic pattern. When I am walking up the block, before coming to that corner, I will pay attention to what th…	nonpretender	identify	nonpretender	6	very detailed	2	1.92	50	1	25.77	2	50	50	50	0	0	0	0	0	0	0	0	0	0	0	50	0	0	0	0	0	0	0	0	0	0	0	0	0	0	0	0	0	0	0
R_xEKQbcuaP6UrB4Z	sighted	B04	4	When I am approaching an intersection, I am already listening for the flow of traffic. I might want to walk a little faster or slower. If the cars parallel to me have started going already, I may slow down, because I will not have enough time to cross the street. If the cars in front of me are crossing as I am approaching, then I think, ‘Okay, I want to get there so that I have a maximum amount o…	nonpretender	identify	nonpretender	7	very detailed	2	1.92	50	1	25.77	2	50	50	50	0	0	0	0	0	0	0	0	0	0	0	50	0	0	0	0	0	0	0	0	0	0	0	0	0	0	0	0	0	0	0
R_xEKQbcuaP6UrB4Z	sighted	B08	6	First, I am going to listen to the traffic that is parallel to my sides, lateral to me. When I come up to the intersection, I am going to line my shoulders up with the traffic, line my body up with the traffic. I am going to be listening to the cars that would be going on my left side or right. I am going to be waiting until they go clear through the intersection area of traffic. I will make a de…	nonpretender	identify	nonpretender	7	very detailed	2	1.92	50	1	25.77	2	50	50	50	0	0	0	0	0	0	0	0	0	0	0	50	0	0	0	0	0	0	0	0	0	0	0	0	0	0	0	0	0	0	0
R_xEKQbcuaP6UrB4Z	sighted	B06	8	I would feel for the slope of the curb. Not every curb has a slope. Most of the time it is a slope, but some of them, it is a drop. That slope kind of points into the intersection. I usually feel where the curb starts to slant down, and then I reach over and touch the actual drop-off curb to make sure I am lined up with the street. If you just follow the slant, you may walk right into the oncomin…	nonpretender	identify	nonpretender	7	very detailed	2	1.92	50	1	25.77	2	50	50	50	0	0	0	0	0	0	0	0	0	0	0	50	0	0	0	0	0	0	0	0	0	0	0	0	0	0	0	0	0	0	0
R_22nx989Ar2xyg7A	sighted	B08	6	First, I am going to listen to the traffic that is parallel to my sides, lateral to me. When I come up to the intersection, I am going to line my shoulders up with the traffic, line my body up with the traffic. I am going to be listening to the cars that would be going on my left side or right. I am going to be waiting until they go clear through the intersection area of traffic. I will make a de…	nonpretender	identify	nonpretender	10	very descriptive such as noticing the landmarks and sun to help guide them through streets sighted people probably take advantage of these certain cues when walking uses sounds cane ground and different landmarks	33	66.08	72.77	51.41	99	33	36.36	81.82	39.39	6.06	3.03	0	0	0	0	3.03	3.03	3.03	12.12	0	12.12	12.12	0	12.12	6.06	6.06	3.03	0	0	6.06	6.06	0	0	0	0	9.09	0	0	0	0
R_12au5b5fOAr93zU	sighted	B06	8	I would feel for the slope of the curb. Not every curb has a slope. Most of the time it is a slope, but some of them, it is a drop. That slope kind of points into the intersection. I usually feel where the curb starts to slant down, and then I reach over and touch the actual drop-off curb to make sure I am lined up with the street. If you just follow the slant, you may walk right into the oncomin…	nonpretender	identify	nonpretender	6	very descriptive maybe too much they do seem like they have a lot of experience with crossing while blind though	20	25.89	69.14	15.86	25.77	20	15	90	65	10	10	0	0	0	0	10	0	5	15	10	20	10	0	15	0	5	0	0	10	0	0	0	0	0	0	10	0	0	0	0
R_PTkegnh8Tblwlmp	sighted	B05	5	I will pay attention to the traffic going down the parallel street as I approach the intersection. By listening, I will analyze the intersection and try to determine the order in which traffic from different directions begins moving. When I get to the curb of the intersection –where I am going to start crossing– I will stand there and observe the traffic pattern. Before I give the command to the …	nonpretender	identify	nonpretender	5	very descriptive and mentions audio sounds and dogs	8	11.86	89.42	1	25.77	8	25	75	37.5	0	0	0	0	0	0	0	0	0	0	0	12.5	25	0	0	0	0	0	0	0	0	0	0	0	0	0	12.5	0	0	0	0
R_PTkegnh8Tblwlmp	sighted	B08	6	First, I am going to listen to the traffic that is parallel to my sides, lateral to me. When I come up to the intersection, I am going to line my shoulders up with the traffic, line my body up with the traffic. I am going to be listening to the cars that would be going on my left side or right. I am going to be waiting until they go clear through the intersection area of traffic. I will make a de…	nonpretender	identify	nonpretender	5	very descriptive	2	1.92	50	1	25.77	2	50	50	50	0	0	0	0	0	0	0	0	0	0	0	50	0	0	0	0	0	0	0	0	0	0	0	0	0	0	0	0	0	0	0
R_PTkegnh8Tblwlmp	sighted	B03	3	I will find the curb at the edge. I will pay attention to the sound of traffic on both streets – the one I am approaching and the street beside me. At the corner, I will line up straight and listen to the parallel traffic flow. If there is a lot of traffic, it is good for me. I will listen to the cars going along beside me. I will wait until parallel traffic moves, and then I will start walking. …	nonpretender	identify	nonpretender	6	very descriptive	2	1.92	50	1	25.77	2	50	50	50	0	0	0	0	0	0	0	0	0	0	0	50	0	0	0	0	0	0	0	0	0	0	0	0	0	0	0	0	0	0	0
R_3L6ZHyvsvTqqXWw	sighted	B02	2	My dog will stop at the curb. I will put my foot out to find the curb cut. If it is a curb with just a drop-off, I will know that I am going down. If there is a curb ramp, I will feel the domes on the surface of it. I will stand and listen at least one traffic cycle to get a sense of the traffic pattern. When I am walking up the block, before coming to that corner, I will pay attention to what th…	nonpretender	identify	nonpretender	10	using their feet and dog to help determine the curb and other surroundings	13	65.46	77.92	63.54	25.77	13	15.38	92.31	46.15	15.38	7.69	0	0	0	0	7.69	7.69	7.69	7.69	0	0	15.38	0	15.38	0	0	0	0	0	0	0	0	0	0	0	15.38	0	0	0	0
R_28ArSKIFu7wKEy2	sighted	B04	4	When I am approaching an intersection, I am already listening for the flow of traffic. I might want to walk a little faster or slower. If the cars parallel to me have started going already, I may slow down, because I will not have enough time to cross the street. If the cars in front of me are crossing as I am approaching, then I think, ‘Okay, I want to get there so that I have a maximum amount o…	nonpretender	identify	nonpretender	6	using the dog	3	99	50	1	25.77	3	0	66.67	33.33	0	0	0	0	0	0	0	0	33.33	0	0	0	0	0	33.33	0	0	0	0	0	0	0	0	0	0	0	0	0	0	0	0
R_3jdDXytLchMLBgF	sighted	B01	1	As I am approaching the curb, I will feel it is sloping down. This will indicate that I am getting closer to the street. I will stop and pay attention to what is going on around me. I will listen to my parallel traffic, the traffic that is going the same direction as I am. I will make sure that the cars are not turning. If this is an intersection that I do not cross on a regular basis, then I wil…	nonpretender	identify	nonpretender	5	using real life examples of using a dog and how he helps cross traffic and how he knows what to look for	22	44.96	91.35	1	94.75	22	9.09	77.27	50	13.64	9.09	0	0	0	9.09	0	4.55	4.55	13.64	0	9.09	18.18	0	22.73	0	0	13.64	0	0	4.55	4.55	0	0	0	0	13.64	0	0	0	9.09
R_28ArSKIFu7wKEy2	sighted	B03	3	I will find the curb at the edge. I will pay attention to the sound of traffic on both streets – the one I am approaching and the street beside me. At the corner, I will line up straight and listen to the parallel traffic flow. If there is a lot of traffic, it is good for me. I will listen to the cars going along beside me. I will wait until parallel traffic moves, and then I will start walking. …	nonpretender	identify	nonpretender	6	using a distance magnifier	4	99	50	74.76	25.77	4	50	75	25	0	0	0	0	0	0	0	0	25	0	0	0	0	0	25	0	0	0	0	0	0	0	0	0	0	0	0	0	0	0	0
R_2turabtDLXHo8Bj	sighted	B06	8	I would feel for the slope of the curb. Not every curb has a slope. Most of the time it is a slope, but some of them, it is a drop. That slope kind of points into the intersection. I usually feel where the curb starts to slant down, and then I reach over and touch the actual drop-off curb to make sure I am lined up with the street. If you just follow the slant, you may walk right into the oncomin…	nonpretender	identify	nonpretender	10	uses touch to find where they are and sound for cars near by and whether they are slowing down or going to proceed through	24	81.63	50	99	25.77	24	16.67	95.83	66.67	8.33	8.33	0	0	0	0	8.33	0	0	29.17	8.33	4.17	16.67	0	25	0	0	8.33	0	0	0	0	0	0	0	0	8.33	0	0	0	0
R_qKjlBLr6FXFV0w9	sighted	B06	8	I would feel for the slope of the curb. Not every curb has a slope. Most of the time it is a slope, but some of them, it is a drop. That slope kind of points into the intersection. I usually feel where the curb starts to slant down, and then I reach over and touch the actual drop-off curb to make sure I am lined up with the street. If you just follow the slant, you may walk right into the oncomin…	nonpretender	identify	nonpretender	10	uses their senses well and aware of surroundings focusing on all things rather than just one thing	17	42.68	27.83	91.95	98.87	17	11.76	94.12	58.82	17.65	5.88	0	0	0	0	5.88	11.76	0	17.65	0	17.65	5.88	0	5.88	5.88	5.88	0	5.88	5.88	5.88	5.88	0	0	0	0	5.88	0	0	0	0
R_qKjlBLr6FXFV0w9	sighted	B03	3	I will find the curb at the edge. I will pay attention to the sound of traffic on both streets – the one I am approaching and the street beside me. At the corner, I will line up straight and listen to the parallel traffic flow. If there is a lot of traffic, it is good for me. I will listen to the cars going along beside me. I will wait until parallel traffic moves, and then I will start walking. …	nonpretender	identify	nonpretender	8	used the words veer and was talking about themselves	9	46.37	98.62	1	25.77	9	22.22	77.78	55.56	11.11	11.11	0	0	0	0	11.11	0	11.11	11.11	11.11	11.11	11.11	0	33.33	0	0	0	0	0	0	0	0	0	0	0	22.22	0	0	0	0
R_2tm6BLKnawZXbJ8	sighted	B06	8	I would feel for the slope of the curb. Not every curb has a slope. Most of the time it is a slope, but some of them, it is a drop. That slope kind of points into the intersection. I usually feel where the curb starts to slant down, and then I reach over and touch the actual drop-off curb to make sure I am lined up with the street. If you just follow the slant, you may walk right into the oncomin…	nonpretender	identify	nonpretender	2	used a lot of directional words like parallel and I think it is a blind person	16	93.26	50	35.37	25.77	16	12.5	87.5	50	12.5	6.25	6.25	0	0	0	0	6.25	12.5	12.5	6.25	0	6.25	0	18.75	0	6.25	0	0	6.25	0	0	0	0	0	0	6.25	0	0	0	0
R_22nx989Ar2xyg7A	sighted	B04	4	When I am approaching an intersection, I am already listening for the flow of traffic. I might want to walk a little faster or slower. If the cars parallel to me have started going already, I may slow down, because I will not have enough time to cross the street. If the cars in front of me are crossing as I am approaching, then I think, ‘Okay, I want to get there so that I have a maximum amount o…	nonpretender	identify	nonpretender	8	use of guidance has experience with dangerous crossing situation gives the audience some precautions to take as a blind person	20	99	84.14	1	1	20	35	75	35	0	0	0	0	0	0	0	0	10	20	5	0	5	0	20	10	5	0	0	5	5	0	5	0	0	0	10	0	0	0	0
R_22nx989Ar2xyg7A	sighted	B01	1	As I am approaching the curb, I will feel it is sloping down. This will indicate that I am getting closer to the street. I will stop and pay attention to what is going on around me. I will listen to my parallel traffic, the traffic that is going the same direction as I am. I will make sure that the cars are not turning. If this is an intersection that I do not cross on a regular basis, then I wil…	nonpretender	identify	nonpretender	9	use of dog as a guidance the person describe their concerns with light changes and direction listen to the traffic and pay attentions to the slope of the street	29	99	84.96	11.5	25.77	29	24.14	82.76	48.28	3.45	3.45	0	0	0	0	3.45	0	17.24	20.69	0	0	10.34	0	10.34	3.45	3.45	0	0	0	0	0	0	0	0	0	10.34	0	0	0	0
R_27fKIUJxLsiv7EI	sighted	B06	8	I would feel for the slope of the curb. Not every curb has a slope. Most of the time it is a slope, but some of them, it is a drop. That slope kind of points into the intersection. I usually feel where the curb starts to slant down, and then I reach over and touch the actual drop-off curb to make sure I am lined up with the street. If you just follow the slant, you may walk right into the oncomin…	nonpretender	identify	nonpretender	10	unlike paragraphs I believe to be from imitators this does not just focus on the crossing light sounds but things like what kind of curb they are on and what kind of crossing they are at not just the sounds of cars passing but the sounds of cars idling that can affect with what else they may be able to hear	59	61.26	19.85	45.61	25.77	59	13.56	86.44	64.41	16.95	6.78	1.69	0	0	0	5.08	10.17	5.08	18.64	11.86	3.39	5.08	3.39	16.95	0	1.69	5.08	0	0	0	0	0	0	0	0	6.78	0	0	0	0
R_31GDHikiejSZ30b	sighted	B03	3	I will find the curb at the edge. I will pay attention to the sound of traffic on both streets – the one I am approaching and the street beside me. At the corner, I will line up straight and listen to the parallel traffic flow. If there is a lot of traffic, it is good for me. I will listen to the cars going along beside me. I will wait until parallel traffic moves, and then I will start walking. …	nonpretender	identify	nonpretender	8	understand that time is not on their side	8	11.86	10.58	99	25.77	8	12.5	100	62.5	25	12.5	0	0	0	0	12.5	12.5	0	12.5	12.5	0	0	12.5	25	0	0	0	0	0	0	0	0	0	0	0	12.5	0	0	0	0
R_22tVSAO5sE1G56g	sighted	B04	4	When I am approaching an intersection, I am already listening for the flow of traffic. I might want to walk a little faster or slower. If the cars parallel to me have started going already, I may slow down, because I will not have enough time to cross the street. If the cars in front of me are crossing as I am approaching, then I think, ‘Okay, I want to get there so that I have a maximum amount o…	nonpretender	identify	nonpretender	4	too many examples and details for someone that is pretending	10	8.69	84.14	3.37	25.77	10	40	80	60	20	0	0	0	0	0	0	20	0	10	10	10	10	0	10	0	0	0	0	10	0	0	0	0	0	0	10	0	0	0	0
R_3j6ey5sfd7YBKTk	sighted	B07	7	I am looking for curb. I am trying to identify where the street is, identifying where cars are, which way they are crossing, or any cars there. For alignment, I am looking for that curb. Some of the crossings have that texture, differences between the sidewalk and the street. If it does not have, I just look for the curb. To be straight, I am again identifying where the cars are crossing. If you …	nonpretender	identify	nonpretender	7	to the point identify the fact that most intersections begin with cars that turn right and it is something you need to be aware of and wait for	28	83.81	76.25	74.76	25.77	28	10.71	96.43	57.14	17.86	3.57	0	0	3.57	0	0	14.29	7.14	17.86	7.14	0	7.14	0	21.43	3.57	3.57	0	0	3.57	0	0	0	0	0	0	3.57	0	0	0	0
R_RJhqHRiy6kBTy9z	sighted	B02	2	My dog will stop at the curb. I will put my foot out to find the curb cut. If it is a curb with just a drop-off, I will know that I am going down. If there is a curb ramp, I will feel the domes on the surface of it. I will stand and listen at least one traffic cycle to get a sense of the traffic pattern. When I am walking up the block, before coming to that corner, I will pay attention to what th…	nonpretender	identify	nonpretender	10	throughout all of these I have been waiting for one to mention a driver and the right hand turn	19	96.93	50	50.35	25.77	19	15.79	94.74	57.89	10.53	5.26	5.26	0	0	0	0	5.26	10.53	21.05	10.53	0	5.26	0	21.05	0	0	0	5.26	5.26	0	0	0	0	0	0	5.26	0	0	0	0
R_TvHuFFPuZ1RHiW5	sighted	B06	8	I would feel for the slope of the curb. Not every curb has a slope. Most of the time it is a slope, but some of them, it is a drop. That slope kind of points into the intersection. I usually feel where the curb starts to slant down, and then I reach over and touch the actual drop-off curb to make sure I am lined up with the street. If you just follow the slant, you may walk right into the oncomin…	nonpretender	identify	nonpretender	8	this way of walking across the street is very methodical and thought out	13	93.26	50	99	25.77	13	23.08	92.31	61.54	7.69	0	0	0	0	0	0	7.69	7.69	23.08	7.69	7.69	7.69	0	23.08	0	0	0	0	0	0	0	0	0	0	0	0	0	0	0	0
R_1f3LNBa6hMVKQK0	sighted	B08	6	First, I am going to listen to the traffic that is parallel to my sides, lateral to me. When I come up to the intersection, I am going to line my shoulders up with the traffic, line my body up with the traffic. I am going to be listening to the cars that would be going on my left side or right. I am going to be waiting until they go clear through the intersection area of traffic. I will make a de…	nonpretender	identify	nonpretender	6	this way of thinking about lining yourself up with traffic doesn't sound like something I slighted person would think of also I don't think many slighted people rely on the sun for directions anymore	34	67.21	50	91.95	25.77	34	23.53	85.29	55.88	17.65	8.82	5.88	0	2.94	0	0	8.82	2.94	23.53	8.82	5.88	2.94	5.88	17.65	0	2.94	0	0	2.94	0	0	0	0	0	0	8.82	0	0	0	0
R_RJhqHRiy6kBTy9z	sighted	B05	5	I will pay attention to the traffic going down the parallel street as I approach the intersection. By listening, I will analyze the intersection and try to determine the order in which traffic from different directions begins moving. When I get to the curb of the intersection –where I am going to start crossing– I will stand there and observe the traffic pattern. Before I give the command to the …	nonpretender	identify	nonpretender	8	this story provides great detail especially in the beginning it mentions the dog and the right turn the mention of safe traveler is also important	25	88.69	94.5	43.37	99	25	28	92	48	8	0	0	0	0	0	0	8	16	8	4	8	8	0	8	8	0	0	0	0	12	12	0	0	0	0	16	0	0	0	0
R_RJhqHRiy6kBTy9z	sighted	B06	8	I would feel for the slope of the curb. Not every curb has a slope. Most of the time it is a slope, but some of them, it is a drop. That slope kind of points into the intersection. I usually feel where the curb starts to slant down, and then I reach over and touch the actual drop-off curb to make sure I am lined up with the street. If you just follow the slant, you may walk right into the oncomin…	nonpretender	identify	nonpretender	10	this story exhausts every issue and I would trust these instructions the most if I needed them the loudness of a truck is also very important	26	24.14	50	1	89.84	26	15.38	92.31	57.69	19.23	11.54	7.69	0	0	0	3.85	7.69	11.54	3.85	7.69	7.69	11.54	0	11.54	3.85	3.85	0	0	7.69	11.54	7.69	3.85	0	0	0	11.54	0	0	0	0
R_1GQeSN7ydcSuAbr	sighted	B04	4	When I am approaching an intersection, I am already listening for the flow of traffic. I might want to walk a little faster or slower. If the cars parallel to me have started going already, I may slow down, because I will not have enough time to cross the street. If the cars in front of me are crossing as I am approaching, then I think, ‘Okay, I want to get there so that I have a maximum amount o…	nonpretender	identify	nonpretender	8	this sounds like details only a blind person would know and that he's learned from experience of crossing streets blind	20	66.46	84.14	1	25.77	20	25	90	50	15	5	0	0	0	5	0	10	5	15	10	5	5	0	20	0	5	0	0	0	0	0	0	0	0	0	10	0	0	0	5
R_1rJ0BMbv3xPxact	sighted	B01	1	As I am approaching the curb, I will feel it is sloping down. This will indicate that I am getting closer to the street. I will stop and pay attention to what is going on around me. I will listen to my parallel traffic, the traffic that is going the same direction as I am. I will make sure that the cars are not turning. If this is an intersection that I do not cross on a regular basis, then I wil…	nonpretender	identify	nonpretender	5	this seems to describe the worries and experiences of a blind person	12	99	79.76	1.79	1	12	25	100	50	8.33	0	0	0	0	0	0	8.33	16.67	16.67	0	0	8.33	0	16.67	0	0	0	0	0	8.33	0	8.33	8.33	0	0	8.33	0	0	0	0
R_3P3zKbwLqm30enD	sighted	B04	4	When I am approaching an intersection, I am already listening for the flow of traffic. I might want to walk a little faster or slower. If the cars parallel to me have started going already, I may slow down, because I will not have enough time to cross the street. If the cars in front of me are crossing as I am approaching, then I think, ‘Okay, I want to get there so that I have a maximum amount o…	nonpretender	identify	nonpretender	8	this seems like a really natural response and they give scenarios	11	57.84	81.84	31.94	25.77	11	27.27	90.91	54.55	18.18	9.09	0	0	0	0	9.09	9.09	9.09	9.09	0	9.09	9.09	0	18.18	9.09	9.09	0	0	0	0	0	0	0	0	0	18.18	0	0	0	0
R_2CdLTlqFwsac9FY	sighted	B03	3	I will find the curb at the edge. I will pay attention to the sound of traffic on both streets – the one I am approaching and the street beside me. At the corner, I will line up straight and listen to the parallel traffic flow. If there is a lot of traffic, it is good for me. I will listen to the cars going along beside me. I will wait until parallel traffic moves, and then I will start walking. …	nonpretender	identify	nonpretender	6	this seems like a genuine recollection of an experience a blind person would have it is obvious that this person or the fake person is somewhat visually impaired because they explain that they can see somewhat	36	31.3	91.75	4.97	2.09	36	27.78	94.44	61.11	19.44	5.56	0	0	0	0	5.56	13.89	11.11	5.56	13.89	5.56	5.56	0	19.44	5.56	2.78	0	0	5.56	2.78	0	2.78	0	0	0	16.67	0	0	0	0
R_1rJ0BMbv3xPxact	sighted	B02	2	My dog will stop at the curb. I will put my foot out to find the curb cut. If it is a curb with just a drop-off, I will know that I am going down. If there is a curb ramp, I will feel the domes on the surface of it. I will stand and listen at least one traffic cycle to get a sense of the traffic pattern. When I am walking up the block, before coming to that corner, I will pay attention to what th…	nonpretender	identify	nonpretender	5	this seems like a description from a blind persons personal experience from crossing a road	15	99	90.87	10.08	25.77	15	33.33	86.67	46.67	6.67	0	0	0	0	0	0	6.67	20	20	0	0	0	0	6.67	6.67	6.67	0	0	0	6.67	0	0	0	0	0	13.33	0	0	0	0
R_2BtGYzwoCQkngNW	sighted	B04	4	When I am approaching an intersection, I am already listening for the flow of traffic. I might want to walk a little faster or slower. If the cars parallel to me have started going already, I may slow down, because I will not have enough time to cross the street. If the cars in front of me are crossing as I am approaching, then I think, ‘Okay, I want to get there so that I have a maximum amount o…	nonpretender	identify	nonpretender	7	this seemed very run through like it had been done a million times	13	43.96	50	63.54	25.77	13	15.38	100	69.23	15.38	0	0	0	0	0	0	15.38	7.69	15.38	23.08	7.69	0	0	38.46	0	7.69	0	7.69	0	0	0	0	0	0	0	0	0	0	0	0
R_2CdLTlqFwsac9FY	sighted	B01	1	As I am approaching the curb, I will feel it is sloping down. This will indicate that I am getting closer to the street. I will stop and pay attention to what is going on around me. I will listen to my parallel traffic, the traffic that is going the same direction as I am. I will make sure that the cars are not turning. If this is an intersection that I do not cross on a regular basis, then I wil…	nonpretender	identify	nonpretender	6	this seemed a lot more genuine and descriptive the talk of the dog and going right up to the curve is very specific	23	98.23	66.81	54.89	25.77	23	13.04	86.96	52.17	4.35	0	0	0	0	0	0	4.35	17.39	13.04	4.35	4.35	8.7	0	13.04	13.04	4.35	0	0	8.7	0	0	0	0	0	0	4.35	0	0	0	0
R_2YLjcdNWGq6IxCP	sighted	B01	1	As I am approaching the curb, I will feel it is sloping down. This will indicate that I am getting closer to the street. I will stop and pay attention to what is going on around me. I will listen to my parallel traffic, the traffic that is going the same direction as I am. I will make sure that the cars are not turning. If this is an intersection that I do not cross on a regular basis, then I wil…	nonpretender	identify	nonpretender	8	this persons description is above suspicion and also this person described about guide dogs in detail	16	38.6	89.42	35.37	1	16	25	75	50	12.5	0	0	0	0	0	0	12.5	0	18.75	6.25	12.5	12.5	0	12.5	0	0	0	0	0	6.25	0	6.25	6.25	0	0	12.5	0	0	0	0
R_2YLjcdNWGq6IxCP	sighted	B05	5	I will pay attention to the traffic going down the parallel street as I approach the intersection. By listening, I will analyze the intersection and try to determine the order in which traffic from different directions begins moving. When I get to the curb of the intersection –where I am going to start crossing– I will stand there and observe the traffic pattern. Before I give the command to the …	nonpretender	identify	nonpretender	6	this persons description is above suspicion	6	62.04	95.2	98.01	1	6	50	83.33	50	16.67	0	0	0	0	0	0	16.67	0	16.67	16.67	0	0	0	16.67	0	0	0	0	0	16.67	0	16.67	16.67	0	0	16.67	0	0	0	0
R_2wnuoca4WgM3CKf	sighted	B06	8	I would feel for the slope of the curb. Not every curb has a slope. Most of the time it is a slope, but some of them, it is a drop. That slope kind of points into the intersection. I usually feel where the curb starts to slant down, and then I reach over and touch the actual drop-off curb to make sure I am lined up with the street. If you just follow the slant, you may walk right into the oncomin…	nonpretender	identify	nonpretender	9	this person went completely into detail on whether they should cross or not depending on their hearing I am confident that they are blind because of how they involve their safety in their statement cars being too loud for example	40	11.86	84.14	59.88	96.76	40	22.5	90	65	22.5	17.5	2.5	0	0	0	15	5	0	15	10	7.5	10	2.5	12.5	0	0	5	0	0	5	5	0	0	0	0	22.5	0	0	0	0
R_2wnuoca4WgM3CKf	sighted	B07	7	I am looking for curb. I am trying to identify where the street is, identifying where cars are, which way they are crossing, or any cars there. For alignment, I am looking for that curb. Some of the crossings have that texture, differences between the sidewalk and the street. If it does not have, I just look for the curb. To be straight, I am again identifying where the cars are crossing. If you …	nonpretender	identify	nonpretender	6	this person uses their hearing like the rest touches things to figure other stuff about their environment but they doesn't go into very much detail so I cant be too confident on whether heshe is blind or not	38	6.56	9.43	96.09	74.74	38	13.16	92.11	65.79	21.05	10.53	2.63	0	0	0	7.89	10.53	2.63	13.16	7.89	10.53	10.53	7.89	13.16	0	2.63	2.63	0	2.63	2.63	2.63	0	0	0	0	13.16	0	0	0	0
R_1MVSNh6H5oyBxFG	sighted	B05	5	I will pay attention to the traffic going down the parallel street as I approach the intersection. By listening, I will analyze the intersection and try to determine the order in which traffic from different directions begins moving. When I get to the curb of the intersection –where I am going to start crossing– I will stand there and observe the traffic pattern. Before I give the command to the …	nonpretender	identify	nonpretender	10	this person uses a dog to help them cross the street	11	98.34	99	2.4	25.77	11	0	81.82	45.45	18.18	9.09	0	0	0	0	9.09	9.09	18.18	9.09	0	0	0	0	9.09	0	0	0	0	0	0	0	0	0	0	0	27.27	0	0	0	0
R_2uQmf6QE91Sv7cX	sighted	B05	5	I will pay attention to the traffic going down the parallel street as I approach the intersection. By listening, I will analyze the intersection and try to determine the order in which traffic from different directions begins moving. When I get to the curb of the intersection –where I am going to start crossing– I will stand there and observe the traffic pattern. Before I give the command to the …	nonpretender	identify	nonpretender	6	this person talked about how the dog would stop them and I feel like that's what really happens in that situation	21	5.89	68.29	37.24	25.77	21	9.52	90.48	66.67	28.57	9.52	4.76	0	0	0	4.76	19.05	4.76	14.29	9.52	14.29	9.52	0	23.81	0	4.76	9.52	0	0	0	0	0	0	0	0	14.29	0	0	0	0
R_1F9bEKJUC9fIyvw	sighted	B02	2	My dog will stop at the curb. I will put my foot out to find the curb cut. If it is a curb with just a drop-off, I will know that I am going down. If there is a curb ramp, I will feel the domes on the surface of it. I will stand and listen at least one traffic cycle to get a sense of the traffic pattern. When I am walking up the block, before coming to that corner, I will pay attention to what th…	nonpretender	identify	nonpretender	5	this person started making observations before they even got to the intersection and sounded like they were speaking from experience	20	87.27	97.69	15.86	25.77	20	30	95	55	15	10	0	0	0	0	10	5	5	20	5	5	5	0	25	5	10	0	0	0	0	0	0	0	0	0	20	0	0	0	0
R_DAydsxN0Ny5dduh	sighted	B05	5	I will pay attention to the traffic going down the parallel street as I approach the intersection. By listening, I will analyze the intersection and try to determine the order in which traffic from different directions begins moving. When I get to the curb of the intersection –where I am going to start crossing– I will stand there and observe the traffic pattern. Before I give the command to the …	nonpretender	identify	nonpretender	8	this person seems very throughout and detailed in how thy approached the crosswalk they describe the best ways to go about it and that leads me to believe that they are blind	32	38.6	89.42	55.79	81.93	32	18.75	90.62	62.5	25	12.5	3.12	0	3.12	0	6.25	12.5	6.25	15.62	3.12	9.38	9.38	0	15.62	3.12	3.12	3.12	0	0	3.12	3.12	0	0	0	0	12.5	0	0	0	0
R_eRT7ympLSIyxA9r	sighted	B05	5	I will pay attention to the traffic going down the parallel street as I approach the intersection. By listening, I will analyze the intersection and try to determine the order in which traffic from different directions begins moving. When I get to the curb of the intersection –where I am going to start crossing– I will stand there and observe the traffic pattern. Before I give the command to the …	nonpretender	identify	nonpretender	8	this person seems to have experience with a dog aid and crossing the walk way	15	97.53	74.76	43.37	25.77	15	13.33	80	46.67	6.67	0	0	0	0	0	0	6.67	13.33	13.33	6.67	0	6.67	0	20	0	0	0	0	0	0	0	0	0	0	0	6.67	0	0	0	0
R_eRT7ympLSIyxA9r	sighted	B01	1	As I am approaching the curb, I will feel it is sloping down. This will indicate that I am getting closer to the street. I will stop and pay attention to what is going on around me. I will listen to my parallel traffic, the traffic that is going the same direction as I am. I will make sure that the cars are not turning. If this is an intersection that I do not cross on a regular basis, then I wil…	nonpretender	identify	nonpretender	8	this person seems to have experience because of their thinking when crossing the walk way	15	52.71	90.87	98.01	25.77	15	26.67	93.33	53.33	13.33	6.67	0	0	0	0	6.67	6.67	6.67	13.33	6.67	6.67	13.33	0	26.67	0	0	6.67	0	0	0	0	0	0	0	0	13.33	0	0	0	0
R_1f3LNBa6hMVKQK0	sighted	B01	1	As I am approaching the curb, I will feel it is sloping down. This will indicate that I am getting closer to the street. I will stop and pay attention to what is going on around me. I will listen to my parallel traffic, the traffic that is going the same direction as I am. I will make sure that the cars are not turning. If this is an intersection that I do not cross on a regular basis, then I wil…	nonpretender	identify	nonpretender	10	this person seems to have a lot of experience working with the dog they speak of also they talk about how people will freak out if they get close to the curb I don't think a slighted person will talk about this	42	68.29	88.3	6.5	3.31	42	7.14	95.24	59.52	14.29	9.52	2.38	0	0	0	7.14	4.76	9.52	19.05	9.52	9.52	7.14	2.38	21.43	0	0	2.38	0	2.38	2.38	0	2.38	0	0	0	21.43	0	0	0	0
R_1qa1y9HFWB25VdY	sighted	B01	1	As I am approaching the curb, I will feel it is sloping down. This will indicate that I am getting closer to the street. I will stop and pay attention to what is going on around me. I will listen to my parallel traffic, the traffic that is going the same direction as I am. I will make sure that the cars are not turning. If this is an intersection that I do not cross on a regular basis, then I wil…	nonpretender	identify	nonpretender	7	this person seems to have a good knowledge about how to use the dog properly and they seemed to have experience of the dog freaking people out before	28	97.73	76.25	30.01	25.77	28	14.29	89.29	57.14	7.14	3.57	0	0	0	0	3.57	3.57	10.71	25	7.14	7.14	7.14	0	17.86	3.57	3.57	3.57	0	0	7.14	3.57	3.57	0	0	0	10.71	0	0	0	0
R_1F9bEKJUC9fIyvw	sighted	B05	5	I will pay attention to the traffic going down the parallel street as I approach the intersection. By listening, I will analyze the intersection and try to determine the order in which traffic from different directions begins moving. When I get to the curb of the intersection –where I am going to start crossing– I will stand there and observe the traffic pattern. Before I give the command to the …	nonpretender	identify	nonpretender	6	this person seems to be speaking from experience and gave detailed instructions	12	81.63	99	1.79	25.77	12	33.33	91.67	41.67	8.33	0	0	0	0	0	0	8.33	0	16.67	8.33	0	8.33	0	33.33	0	0	0	0	0	0	0	0	0	0	0	25	0	0	0	0
R_eRT7ympLSIyxA9r	sighted	B06	8	I would feel for the slope of the curb. Not every curb has a slope. Most of the time it is a slope, but some of them, it is a drop. That slope kind of points into the intersection. I usually feel where the curb starts to slant down, and then I reach over and touch the actual drop-off curb to make sure I am lined up with the street. If you just follow the slant, you may walk right into the oncomin…	nonpretender	identify	nonpretender	9	this person seems to be blind and concerned for their own safety regarding the precautions they take	17	85.92	96.11	1	98.87	17	17.65	88.24	52.94	17.65	11.76	0	0	0	0	11.76	5.88	5.88	17.65	5.88	0	5.88	0	17.65	0	0	0	0	0	11.76	5.88	0	0	0	0	17.65	0	0	0	0
R_eRT7ympLSIyxA9r	sighted	B02	2	My dog will stop at the curb. I will put my foot out to find the curb cut. If it is a curb with just a drop-off, I will know that I am going down. If there is a curb ramp, I will feel the domes on the surface of it. I will stand and listen at least one traffic cycle to get a sense of the traffic pattern. When I am walking up the block, before coming to that corner, I will pay attention to what th…	nonpretender	identify	nonpretender	8	this person seems to be aware of drivers who run red lights when they are with their dog	18	31.3	98.62	58.07	25.77	18	5.56	88.89	55.56	22.22	11.11	0	0	0	0	11.11	11.11	0	16.67	11.11	5.56	5.56	0	22.22	5.56	0	11.11	0	0	0	0	0	0	0	0	22.22	0	0	0	0
R_3P3zKbwLqm30enD	sighted	B01	1	As I am approaching the curb, I will feel it is sloping down. This will indicate that I am getting closer to the street. I will stop and pay attention to what is going on around me. I will listen to my parallel traffic, the traffic that is going the same direction as I am. I will make sure that the cars are not turning. If this is an intersection that I do not cross on a regular basis, then I wil…	nonpretender	identify	nonpretender	7	this person seems really natural about it asking themselves all the normal questions that people ask themselves	17	27.29	99	28.81	25.77	17	23.53	100	47.06	29.41	11.76	0	0	0	0	11.76	17.65	5.88	5.88	0	11.76	0	0	17.65	11.76	0	0	0	5.88	0	0	0	0	0	0	35.29	0	0	0	0
R_1f3LNBa6hMVKQK0	sighted	B05	5	I will pay attention to the traffic going down the parallel street as I approach the intersection. By listening, I will analyze the intersection and try to determine the order in which traffic from different directions begins moving. When I get to the curb of the intersection –where I am going to start crossing– I will stand there and observe the traffic pattern. Before I give the command to the …	nonpretender	identify	nonpretender	9	this person seems like they could teach a class on how to cross the street it is very detailed and again focuses on things like people turning right	28	68.29	85.81	30.01	25.77	28	10.71	85.71	60.71	14.29	3.57	0	0	0	0	3.57	10.71	7.14	17.86	7.14	10.71	7.14	0	10.71	0	7.14	3.57	0	0	0	0	0	0	0	0	10.71	0	0	0	0
R_3BH048UADY0KtOh	sighted	B05	5	I will pay attention to the traffic going down the parallel street as I approach the intersection. By listening, I will analyze the intersection and try to determine the order in which traffic from different directions begins moving. When I get to the curb of the intersection –where I am going to start crossing– I will stand there and observe the traffic pattern. Before I give the command to the …	nonpretender	identify	nonpretender	7	this person seems knowledgeable about what the dog will do	10	25.89	84.14	43.37	25.77	10	10	90	60	20	0	0	0	0	0	0	20	10	10	20	10	0	0	30	0	0	10	0	0	0	0	0	0	0	0	10	0	0	0	0
R_DAydsxN0Ny5dduh	sighted	B04	4	When I am approaching an intersection, I am already listening for the flow of traffic. I might want to walk a little faster or slower. If the cars parallel to me have started going already, I may slow down, because I will not have enough time to cross the street. If the cars in front of me are crossing as I am approaching, then I think, ‘Okay, I want to get there so that I have a maximum amount o…	nonpretender	identify	nonpretender	8	this person seems confident with what to do at a crosswalk they have done this before	16	72.69	89.42	35.37	99	16	12.5	93.75	75	25	6.25	0	0	0	0	6.25	18.75	6.25	25	18.75	0	0	0	25	6.25	6.25	6.25	0	0	6.25	6.25	0	0	0	0	12.5	0	0	0	0
R_eRT7ympLSIyxA9r	sighted	B08	6	First, I am going to listen to the traffic that is parallel to my sides, lateral to me. When I come up to the intersection, I am going to line my shoulders up with the traffic, line my body up with the traffic. I am going to be listening to the cars that would be going on my left side or right. I am going to be waiting until they go clear through the intersection area of traffic. I will make a de…	nonpretender	identify	nonpretender	5	this person seems blind but they say the sun helps them however it does not say how the sun helps them visually or feeling the heat	26	10.57	87.57	94.81	99	26	11.54	92.31	53.85	19.23	11.54	0	0	0	0	11.54	7.69	11.54	0	3.85	7.69	15.38	3.85	26.92	0	0	3.85	0	0	7.69	7.69	0	0	0	0	30.77	0	0	0	0
R_3KT46L4okvenmud	sighted	B01	1	As I am approaching the curb, I will feel it is sloping down. This will indicate that I am getting closer to the street. I will stop and pay attention to what is going on around me. I will listen to my parallel traffic, the traffic that is going the same direction as I am. I will make sure that the cars are not turning. If this is an intersection that I do not cross on a regular basis, then I wil…	nonpretender	identify	nonpretender	9	this person said that their dog will take them to the edge of the intersection and that this sometimes freaks people out the fact that this freaks people out has nothing to do with how to actually cross the road so a sighted person would not think of mentioning this detail	51	64.67	65.27	18.79	1	51	11.76	94.12	62.75	17.65	3.92	0	0	0	0	3.92	13.73	9.8	15.69	7.84	5.88	5.88	3.92	13.73	0	0	1.96	0	0	3.92	0	3.92	0	0	0	15.69	0	0	0	0
R_2wnuoca4WgM3CKf	sighted	B02	2	My dog will stop at the curb. I will put my foot out to find the curb cut. If it is a curb with just a drop-off, I will know that I am going down. If there is a curb ramp, I will feel the domes on the surface of it. I will stand and listen at least one traffic cycle to get a sense of the traffic pattern. When I am walking up the block, before coming to that corner, I will pay attention to what th…	nonpretender	identify	nonpretender	9	this person relies a good bunch of their hearing and definitely relies on the dog a lot more than the past few that also used dogs to help guide them because of this I am confident that they're blind	39	71.92	84.75	3.7	99	39	10.26	87.18	56.41	17.95	7.69	2.56	0	0	0	5.13	10.26	10.26	12.82	5.13	5.13	7.69	0	7.69	7.69	5.13	0	0	10.26	7.69	7.69	0	0	0	0	15.38	0	0	0	0
R_CdjZXsgKMtKyIaB	sighted	B02	2	My dog will stop at the curb. I will put my foot out to find the curb cut. If it is a curb with just a drop-off, I will know that I am going down. If there is a curb ramp, I will feel the domes on the surface of it. I will stand and listen at least one traffic cycle to get a sense of the traffic pattern. When I am walking up the block, before coming to that corner, I will pay attention to what th…	nonpretender	identify	nonpretender	8	this person puts a lot of though into the dynamics on the curb as a seeing person I don't think of those things	23	93.26	33.19	80.16	25.77	23	4.35	95.65	65.22	17.39	4.35	4.35	0	0	0	0	13.04	17.39	21.74	4.35	4.35	8.7	4.35	17.39	4.35	4.35	0	0	4.35	0	0	0	0	0	0	8.7	0	0	0	0
R_25Yf4lPmRuddMb2	sighted	B01	1	As I am approaching the curb, I will feel it is sloping down. This will indicate that I am getting closer to the street. I will stop and pay attention to what is going on around me. I will listen to my parallel traffic, the traffic that is going the same direction as I am. I will make sure that the cars are not turning. If this is an intersection that I do not cross on a regular basis, then I wil…	nonpretender	identify	nonpretender	8	this person provides specific detail about crossing with and without a dog	12	93.26	50	1.79	25.77	12	33.33	75	50	8.33	0	0	0	0	0	0	8.33	8.33	25	0	8.33	8.33	8.33	0	8.33	0	0	0	0	0	0	0	0	0	0	16.67	0	0	0	0
R_302KmXxIfDbHBeb	sighted	B05	5	I will pay attention to the traffic going down the parallel street as I approach the intersection. By listening, I will analyze the intersection and try to determine the order in which traffic from different directions begins moving. When I get to the curb of the intersection –where I am going to start crossing– I will stand there and observe the traffic pattern. Before I give the command to the …	nonpretender	identify	nonpretender	7	this person mentions a lot about waiting and listening as well as making sure they are only attending to the sound of traffic	23	80.93	95.89	2.02	99	23	21.74	95.65	56.52	8.7	4.35	0	0	0	0	4.35	4.35	8.7	21.74	4.35	13.04	13.04	0	17.39	8.7	8.7	0	0	4.35	8.7	8.7	0	0	0	0	17.39	0	0	0	0
R_3qvQlCr0FFQ4ce4	sighted	B05	5	I will pay attention to the traffic going down the parallel street as I approach the intersection. By listening, I will analyze the intersection and try to determine the order in which traffic from different directions begins moving. When I get to the curb of the intersection –where I am going to start crossing– I will stand there and observe the traffic pattern. Before I give the command to the …	nonpretender	identify	nonpretender	9	this person listed out needed tips when crossing the street if you have a visual impairment the importance of the ear and to carefully watch out for the surroundings even if you have a service dog or a cane	39	93.26	69.6	8.65	73.64	39	15.38	82.05	58.97	7.69	5.13	0	0	5.13	0	0	2.56	17.95	12.82	5.13	5.13	12.82	0	7.69	0	0	2.56	0	0	2.56	2.56	0	0	0	0	7.69	0	0	0	0
R_2t9g62eMmgSsNq2	sighted	B02	2	My dog will stop at the curb. I will put my foot out to find the curb cut. If it is a curb with just a drop-off, I will know that I am going down. If there is a curb ramp, I will feel the domes on the surface of it. I will stand and listen at least one traffic cycle to get a sense of the traffic pattern. When I am walking up the block, before coming to that corner, I will pay attention to what th…	nonpretender	identify	nonpretender	9	this person knows to go with the surge of traffic and they listen to an entire cycle of traffic prior to walking	22	99	91.35	61.34	25.77	22	13.64	86.36	50	9.09	4.55	0	0	0	0	4.55	4.55	9.09	27.27	0	0	4.55	0	18.18	0	0	0	0	4.55	0	0	0	0	0	0	13.64	0	0	0	0
R_1BXaW9HMf8ea7T1	sighted	B05	5	I will pay attention to the traffic going down the parallel street as I approach the intersection. By listening, I will analyze the intersection and try to determine the order in which traffic from different directions begins moving. When I get to the curb of the intersection –where I am going to start crossing– I will stand there and observe the traffic pattern. Before I give the command to the …	nonpretender	identify	nonpretender	9	this person knows the training given to the dogs and references things like listening to traffic patterns if this person is not blind I think they have either trained dogs or the blind people	34	67.21	38.42	47.25	25.77	34	17.65	82.35	50	14.71	5.88	2.94	0	0	0	2.94	8.82	8.82	8.82	5.88	0	8.82	2.94	17.65	2.94	5.88	0	0	2.94	0	0	0	0	0	0	14.71	0	0	0	0
R_3KT46L4okvenmud	sighted	B05	5	I will pay attention to the traffic going down the parallel street as I approach the intersection. By listening, I will analyze the intersection and try to determine the order in which traffic from different directions begins moving. When I get to the curb of the intersection –where I am going to start crossing– I will stand there and observe the traffic pattern. Before I give the command to the …	nonpretender	identify	nonpretender	8	this person knew that right turns are dangerous also they had a very specific method for crossing the road	19	35.06	85.38	50.35	1	19	15.79	89.47	52.63	15.79	5.26	0	0	0	0	5.26	10.53	10.53	5.26	10.53	10.53	5.26	0	21.05	10.53	0	0	0	0	5.26	0	5.26	0	0	0	10.53	0	0	0	0
R_3KT46L4okvenmud	sighted	B07	7	I am looking for curb. I am trying to identify where the street is, identifying where cars are, which way they are crossing, or any cars there. For alignment, I am looking for that curb. Some of the crossings have that texture, differences between the sidewalk and the street. If it does not have, I just look for the curb. To be straight, I am again identifying where the cars are crossing. If you …	nonpretender	identify	nonpretender	8	this person knew about the texture between the sidewalk and the street something that was mentioned in another description this is not something that a sighted person would know about think of mentioning	33	66.08	72.77	16.48	25.77	33	30.3	90.91	63.64	21.21	0	0	0	0	0	0	21.21	12.12	15.15	9.09	6.06	3.03	3.03	18.18	0	0	0	0	3.03	0	0	0	0	0	0	12.12	0	0	0	0
R_25Yf4lPmRuddMb2	sighted	B03	3	I will find the curb at the edge. I will pay attention to the sound of traffic on both streets – the one I am approaching and the street beside me. At the corner, I will line up straight and listen to the parallel traffic flow. If there is a lot of traffic, it is good for me. I will listen to the cars going along beside me. I will wait until parallel traffic moves, and then I will start walking. …	nonpretender	identify	nonpretender	10	this person is very descriptive of the auditory processes going on around him as well as the physical	18	86.43	86.68	4.97	98.27	18	22.22	83.33	66.67	11.11	5.56	0	0	0	5.56	0	5.56	11.11	27.78	5.56	16.67	11.11	0	11.11	16.67	11.11	0	0	0	5.56	5.56	0	0	0	0	11.11	0	0	0	5.56
R_25Yf4lPmRuddMb2	sighted	B08	6	First, I am going to listen to the traffic that is parallel to my sides, lateral to me. When I come up to the intersection, I am going to line my shoulders up with the traffic, line my body up with the traffic. I am going to be listening to the cars that would be going on my left side or right. I am going to be waiting until they go clear through the intersection area of traffic. I will make a de…	nonpretender	identify	nonpretender	10	this person is very descriptive in detail and provides information regarding listening skills	13	65.46	98.93	17.46	25.77	13	38.46	84.62	46.15	7.69	0	0	0	0	0	0	7.69	0	15.38	7.69	7.69	7.69	0	15.38	0	0	0	0	0	0	0	0	0	0	0	23.08	0	0	0	0
R_1BXaW9HMf8ea7T1	sighted	B03	3	I will find the curb at the edge. I will pay attention to the sound of traffic on both streets – the one I am approaching and the street beside me. At the corner, I will line up straight and listen to the parallel traffic flow. If there is a lot of traffic, it is good for me. I will listen to the cars going along beside me. I will wait until parallel traffic moves, and then I will start walking. …	nonpretender	identify	nonpretender	8	this person is legally blind but has mentioned distance tools and things on their phone to help them I don't think a nonblind person would think of that	28	21.19	92.33	30.01	25.77	28	14.29	92.86	57.14	21.43	10.71	3.57	0	0	0	7.14	10.71	3.57	10.71	14.29	0	7.14	3.57	21.43	0	0	0	0	0	0	0	0	0	0	0	25	0	0	0	0
R_3qIPcia0XhZz7CU	sighted	B02	2	My dog will stop at the curb. I will put my foot out to find the curb cut. If it is a curb with just a drop-off, I will know that I am going down. If there is a curb ramp, I will feel the domes on the surface of it. I will stand and listen at least one traffic cycle to get a sense of the traffic pattern. When I am walking up the block, before coming to that corner, I will pay attention to what th…	nonpretender	identify	nonpretender	5	this person is desires a busy street rather than an empty because they mostly go off of sound	18	86.43	50	87.07	25.77	18	11.11	100	61.11	11.11	5.56	0	0	0	0	5.56	5.56	11.11	16.67	5.56	11.11	5.56	0	11.11	16.67	5.56	0	0	0	11.11	5.56	5.56	0	0	5.56	11.11	0	0	0	0
R_1l0sHaUim9JW2lg	sighted	B05	5	I will pay attention to the traffic going down the parallel street as I approach the intersection. By listening, I will analyze the intersection and try to determine the order in which traffic from different directions begins moving. When I get to the curb of the intersection –where I am going to start crossing– I will stand there and observe the traffic pattern. Before I give the command to the …	nonpretender	identify	nonpretender	5	this person is describing how they sense and why it is so important	13	1	93.79	1.4	99	13	15.38	100	69.23	23.08	7.69	0	0	0	0	7.69	15.38	0	0	15.38	23.08	23.08	0	23.08	0	0	15.38	0	0	7.69	7.69	0	0	0	0	15.38	0	0	0	0
R_3P3zKbwLqm30enD	sighted	B08	6	First, I am going to listen to the traffic that is parallel to my sides, lateral to me. When I come up to the intersection, I am going to line my shoulders up with the traffic, line my body up with the traffic. I am going to be listening to the cars that would be going on my left side or right. I am going to be waiting until they go clear through the intersection area of traffic. I will make a de…	nonpretender	identify	nonpretender	7	this person is blind they're trying to educate the listeners about walking across the street	15	97.53	97.69	43.37	25.77	15	20	93.33	53.33	6.67	0	0	0	0	0	0	6.67	13.33	20	13.33	6.67	0	0	26.67	0	0	0	0	0	0	0	0	0	0	0	20	0	0	0	0
R_3qvQlCr0FFQ4ce4	sighted	B06	8	I would feel for the slope of the curb. Not every curb has a slope. Most of the time it is a slope, but some of them, it is a drop. That slope kind of points into the intersection. I usually feel where the curb starts to slant down, and then I reach over and touch the actual drop-off curb to make sure I am lined up with the street. If you just follow the slant, you may walk right into the oncomin…	nonpretender	identify	nonpretender	10	this person is blind because they rely heavily on the surrounding sounds and they will not cross the crosswalk if their hearing is distorted sighted people still have their sight to look out for upcoming vehicles so they don't really have to wait for another cycle	46	24.89	74.3	27.39	25.77	46	21.74	86.96	60.87	15.22	10.87	0	0	0	0	10.87	4.35	4.35	13.04	13.04	6.52	8.7	4.35	17.39	0	0	0	0	2.17	0	0	0	0	0	0	17.39	0	0	0	0
R_1gFTwtzYMbByhba	sighted	B02	2	My dog will stop at the curb. I will put my foot out to find the curb cut. If it is a curb with just a drop-off, I will know that I am going down. If there is a curb ramp, I will feel the domes on the surface of it. I will stand and listen at least one traffic cycle to get a sense of the traffic pattern. When I am walking up the block, before coming to that corner, I will pay attention to what th…	nonpretender	identify	nonpretender	7	this person is a blind person because like many others they use sounds as an indicator on whether to cross the street or not with experience with sounds the person knows when to cross the street or not and also can tell what kind of street it is which is why I was fairly confident in that it was an actual blind person	62	45.37	31.43	60.4	56.22	62	9.68	93.55	62.9	14.52	3.23	1.61	0	0	0	1.61	11.29	9.68	12.9	9.68	4.84	12.9	3.23	12.9	1.61	3.23	8.06	0	1.61	1.61	1.61	0	0	0	0	9.68	0	0	0	0
R_1qa1y9HFWB25VdY	sighted	B05	5	I will pay attention to the traffic going down the parallel street as I approach the intersection. By listening, I will analyze the intersection and try to determine the order in which traffic from different directions begins moving. When I get to the curb of the intersection –where I am going to start crossing– I will stand there and observe the traffic pattern. Before I give the command to the …	nonpretender	identify	nonpretender	6	this person I think is blind seems to have experienced the situation of having their dog barking at a car that is going to make a right turn	28	89.26	63.97	89.63	25.77	28	10.71	89.29	53.57	14.29	7.14	3.57	0	0	0	3.57	7.14	10.71	14.29	14.29	0	0	0	32.14	0	0	0	0	0	0	0	0	0	0	0	7.14	0	0	0	0
R_3qvQlCr0FFQ4ce4	sighted	B01	1	As I am approaching the curb, I will feel it is sloping down. This will indicate that I am getting closer to the street. I will stop and pay attention to what is going on around me. I will listen to my parallel traffic, the traffic that is going the same direction as I am. I will make sure that the cars are not turning. If this is an intersection that I do not cross on a regular basis, then I wil…	nonpretender	identify	nonpretender	7	this person has a service dog a cane and also he or she was not able to tell when the light is going to change or the traffic cycle	29	31.79	50	26.55	25.77	29	6.9	89.66	62.07	10.34	6.9	0	0	0	6.9	0	3.45	13.79	6.9	10.34	6.9	17.24	3.45	17.24	0	0	3.45	0	0	0	0	0	0	0	0	13.79	0	0	3.45	3.45
R_1KcAkTzipfJ6G8U	sighted	B05	5	I will pay attention to the traffic going down the parallel street as I approach the intersection. By listening, I will analyze the intersection and try to determine the order in which traffic from different directions begins moving. When I get to the curb of the intersection –where I am going to start crossing– I will stand there and observe the traffic pattern. Before I give the command to the …	nonpretender	identify	nonpretender	8	this person has a guide dog so I believe they are truly blind	13	1	77.92	17.46	99	13	7.69	84.62	61.54	23.08	15.38	7.69	0	0	0	7.69	7.69	7.69	0	15.38	15.38	7.69	0	23.08	0	0	0	0	0	7.69	7.69	0	0	0	0	15.38	0	0	0	0
R_25Yf4lPmRuddMb2	sighted	B05	5	I will pay attention to the traffic going down the parallel street as I approach the intersection. By listening, I will analyze the intersection and try to determine the order in which traffic from different directions begins moving. When I get to the curb of the intersection –where I am going to start crossing– I will stand there and observe the traffic pattern. Before I give the command to the …	nonpretender	identify	nonpretender	6	this person has a dog to let them know when it is unsafe to cross they provide detail which causes me to believe it is true for a blind person	30	43.23	90.87	10.08	25.77	30	6.67	90	60	23.33	10	3.33	0	0	0	6.67	13.33	6.67	13.33	13.33	3.33	3.33	0	20	6.67	0	6.67	0	0	6.67	3.33	3.33	0	0	0	16.67	0	0	0	0
R_2wnuoca4WgM3CKf	sighted	B04	4	When I am approaching an intersection, I am already listening for the flow of traffic. I might want to walk a little faster or slower. If the cars parallel to me have started going already, I may slow down, because I will not have enough time to cross the street. If the cars in front of me are crossing as I am approaching, then I think, ‘Okay, I want to get there so that I have a maximum amount o…	nonpretender	identify	nonpretender	9	this person goes into full detail making it easier to decide he uses his hearing like the past few people and has a dog in order to guide him or stop him so that means he cant see when a car might hit him so that's a big factor in favor of him being blind	55	42.39	89.83	14.1	87.86	55	1.82	94.55	56.36	20	12.73	0	0	0	12.73	0	7.27	7.27	12.73	7.27	5.45	9.09	1.82	20	7.27	3.64	1.82	0	1.82	3.64	3.64	0	0	0	0	18.18	0	0	0	12.73
R_UVHRTmDgEgIegbD	sighted	B01	1	As I am approaching the curb, I will feel it is sloping down. This will indicate that I am getting closer to the street. I will stop and pay attention to what is going on around me. I will listen to my parallel traffic, the traffic that is going the same direction as I am. I will make sure that the cars are not turning. If this is an intersection that I do not cross on a regular basis, then I wil…	nonpretender	identify	nonpretender	4	this person gives convincing details such as the repetition of guessing where you are in the cycle of a countdown	20	96.79	97.69	74.76	25.77	20	25	90	60	10	5	0	0	5	0	0	5	15	20	5	10	5	0	15	5	5	5	0	0	0	0	0	0	0	0	15	0	0	0	0
R_25Yf4lPmRuddMb2	sighted	B06	8	I would feel for the slope of the curb. Not every curb has a slope. Most of the time it is a slope, but some of them, it is a drop. That slope kind of points into the intersection. I usually feel where the curb starts to slant down, and then I reach over and touch the actual drop-off curb to make sure I am lined up with the street. If you just follow the slant, you may walk right into the oncomin…	nonpretender	identify	nonpretender	10	this person gives a very descriptive visual of what it would be like	13	43.96	93.79	1	25.77	13	7.69	84.62	69.23	23.08	0	0	0	0	0	0	23.08	7.69	15.38	15.38	7.69	0	0	23.08	0	7.69	7.69	0	0	0	0	0	0	0	0	15.38	0	0	0	0
R_25Yf4lPmRuddMb2	sighted	B02	2	My dog will stop at the curb. I will put my foot out to find the curb cut. If it is a curb with just a drop-off, I will know that I am going down. If there is a curb ramp, I will feel the domes on the surface of it. I will stand and listen at least one traffic cycle to get a sense of the traffic pattern. When I am walking up the block, before coming to that corner, I will pay attention to what th…	nonpretender	identify	nonpretender	10	this person gives a lot of physical and auditory detail	10	93.26	97.69	1	25.77	10	20	80	40	10	0	0	0	0	0	0	10	10	10	0	0	10	0	10	10	0	0	0	10	0	0	0	0	0	0	20	0	0	0	0
R_RJhqHRiy6kBTy9z	sighted	B04	4	When I am approaching an intersection, I am already listening for the flow of traffic. I might want to walk a little faster or slower. If the cars parallel to me have started going already, I may slow down, because I will not have enough time to cross the street. If the cars in front of me are crossing as I am approaching, then I think, ‘Okay, I want to get there so that I have a maximum amount o…	nonpretender	identify	nonpretender	8	this person gave a thorough step by step it is a robust amount of information what pulled me in was the commitment to crossing	24	96.33	66.17	74.76	25.77	24	16.67	87.5	54.17	16.67	4.17	4.17	0	0	0	0	12.5	12.5	16.67	8.33	0	0	0	16.67	0	0	4.17	0	4.17	0	0	0	0	0	0	8.33	0	0	0	0
R_3KT46L4okvenmud	sighted	B08	6	First, I am going to listen to the traffic that is parallel to my sides, lateral to me. When I come up to the intersection, I am going to line my shoulders up with the traffic, line my body up with the traffic. I am going to be listening to the cars that would be going on my left side or right. I am going to be waiting until they go clear through the intersection area of traffic. I will make a de…	nonpretender	identify	nonpretender	8	this person gave a lot of specific details the sound that the signal things make is not something that a sighted person would likely remember because of this they would probably choose to leave it out of their description fearing that it would reveal them to be a sighted person there were several other details similar to this one	59	51.75	75.12	1	25.77	59	23.73	93.22	61.02	23.73	5.08	0	0	0	0	5.08	18.64	8.47	11.86	10.17	3.39	1.69	1.69	16.95	3.39	1.69	0	1.69	3.39	3.39	1.69	1.69	1.69	0	0	11.86	0	0	0	0
R_DSL60B0vsKbdGzT	sighted	B04	4	When I am approaching an intersection, I am already listening for the flow of traffic. I might want to walk a little faster or slower. If the cars parallel to me have started going already, I may slow down, because I will not have enough time to cross the street. If the cars in front of me are crossing as I am approaching, then I think, ‘Okay, I want to get there so that I have a maximum amount o…	nonpretender	identify	nonpretender	10	this person gave a detailed description of exactly what they do in this situation I am confident that this person is blind	22	21.87	91.35	2.4	94.75	22	22.73	86.36	59.09	31.82	9.09	4.55	0	0	0	4.55	22.73	4.55	9.09	13.64	0	0	0	18.18	0	0	4.55	0	0	4.55	4.55	0	0	0	0	18.18	0	0	0	0
R_3qvQlCr0FFQ4ce4	sighted	B02	2	My dog will stop at the curb. I will put my foot out to find the curb cut. If it is a curb with just a drop-off, I will know that I am going down. If there is a curb ramp, I will feel the domes on the surface of it. I will stand and listen at least one traffic cycle to get a sense of the traffic pattern. When I am walking up the block, before coming to that corner, I will pay attention to what th…	nonpretender	identify	nonpretender	9	this person feels the curb with their foot and they also have a service dog	15	34.14	97.69	1	25.77	15	6.67	93.33	60	20	13.33	0	0	0	0	13.33	6.67	13.33	6.67	6.67	6.67	13.33	0	13.33	0	0	0	0	0	0	0	0	0	0	0	20	0	0	0	0
R_2EcTEnWR32TcKin	sighted	B06	8	I would feel for the slope of the curb. Not every curb has a slope. Most of the time it is a slope, but some of them, it is a drop. That slope kind of points into the intersection. I usually feel where the curb starts to slant down, and then I reach over and touch the actual drop-off curb to make sure I am lined up with the street. If you just follow the slant, you may walk right into the oncomin…	nonpretender	identify	nonpretender	9	this person exhibits precaution when it comes to distorting sounds	10	25.89	84.14	43.37	25.77	10	30	70	40	20	0	0	0	0	0	0	20	0	10	0	10	10	0	10	0	0	10	0	0	0	0	0	0	0	0	10	0	0	0	0
R_vjDKXUK5G7w4Lfj	sighted	B01	1	As I am approaching the curb, I will feel it is sloping down. This will indicate that I am getting closer to the street. I will stop and pay attention to what is going on around me. I will listen to my parallel traffic, the traffic that is going the same direction as I am. I will make sure that the cars are not turning. If this is an intersection that I do not cross on a regular basis, then I wil…	nonpretender	identify	nonpretender	6	this person described the dog stopping close to the edge and I've seen that happen so I believe the person	20	52.71	50	93.3	25.77	20	15	95	50	20	10	10	0	0	0	0	10	15	5	5	5	10	0	30	0	0	0	0	0	0	0	0	0	0	0	10	0	0	0	0
R_2t9g62eMmgSsNq2	sighted	B06	8	I would feel for the slope of the curb. Not every curb has a slope. Most of the time it is a slope, but some of them, it is a drop. That slope kind of points into the intersection. I usually feel where the curb starts to slant down, and then I reach over and touch the actual drop-off curb to make sure I am lined up with the street. If you just follow the slant, you may walk right into the oncomin…	nonpretender	identify	nonpretender	10	this person also mentions the idling sound of vehicles and I think that is a good signal that it is a blind person	23	35.67	80.77	2.02	93.61	23	8.7	86.96	56.52	21.74	4.35	4.35	0	0	0	0	17.39	13.04	4.35	8.7	4.35	8.7	0	13.04	0	0	0	0	0	4.35	4.35	0	0	0	0	13.04	0	0	0	0
R_3JaatKlUhUXDQN6	sighted	B06	8	I would feel for the slope of the curb. Not every curb has a slope. Most of the time it is a slope, but some of them, it is a drop. That slope kind of points into the intersection. I usually feel where the curb starts to slant down, and then I reach over and touch the actual drop-off curb to make sure I am lined up with the street. If you just follow the slant, you may walk right into the oncomin…	nonpretender	identify	nonpretender	10	this paragraph just sounded like someone who is very particular in detail and knows how to examine the street	19	35.06	85.38	50.35	25.77	19	26.32	89.47	63.16	15.79	0	0	0	0	0	0	15.79	5.26	15.79	5.26	15.79	10.53	0	10.53	5.26	10.53	10.53	0	0	0	0	0	0	0	0	10.53	0	0	0	0
R_2CdLTlqFwsac9FY	sighted	B08	6	First, I am going to listen to the traffic that is parallel to my sides, lateral to me. When I come up to the intersection, I am going to line my shoulders up with the traffic, line my body up with the traffic. I am going to be listening to the cars that would be going on my left side or right. I am going to be waiting until they go clear through the intersection area of traffic. I will make a de…	nonpretender	identify	nonpretender	5	this one is also very descriptive of auditory cues and other sensory cues that they keep in mind	18	10.01	50	4.97	25.77	18	16.67	66.67	55.56	22.22	5.56	0	0	0	0	5.56	16.67	0	11.11	5.56	11.11	11.11	0	11.11	0	0	0	5.56	0	0	0	0	0	0	0	5.56	0	0	0	0
R_vdcn3X2Fb853hbb	sighted	B05	5	I will pay attention to the traffic going down the parallel street as I approach the intersection. By listening, I will analyze the intersection and try to determine the order in which traffic from different directions begins moving. When I get to the curb of the intersection –where I am going to start crossing– I will stand there and observe the traffic pattern. Before I give the command to the …	nonpretender	identify	nonpretender	6	this one is a little tougher because parts of it seem like it would be by someone who is blind but other parts are different	25	14.11	34.44	20.24	25.77	25	16	92	68	24	0	0	0	0	0	0	24	4	12	20	0	8	0	24	8	12	4	4	0	0	0	0	0	0	0	8	0	0	0	0
R_27fKIUJxLsiv7EI	sighted	B07	7	I am looking for curb. I am trying to identify where the street is, identifying where cars are, which way they are crossing, or any cars there. For alignment, I am looking for that curb. Some of the crossings have that texture, differences between the sidewalk and the street. If it does not have, I just look for the curb. To be straight, I am again identifying where the cars are crossing. If you …	nonpretender	identify	nonpretender	9	this may be the first paragraph with no other examples to compare this to but I believe that this was made by someone who is blind because of two things first is the description of texture differences between the sidewalk and street and the second part about where intersections have a bit where its turning or straight if I was quickly asked about how I would cross the street those would be detail…	79	19.66	12.73	53.46	25.77	79	21.52	89.87	67.09	18.99	5.06	5.06	0	0	0	0	13.92	7.59	11.39	13.92	7.59	8.86	2.53	18.99	3.8	2.53	5.06	5.06	2.53	0	0	0	0	0	0	3.8	0	0	0	0
R_1mw5CDFbp3kgie4	sighted	B06	8	I would feel for the slope of the curb. Not every curb has a slope. Most of the time it is a slope, but some of them, it is a drop. That slope kind of points into the intersection. I usually feel where the curb starts to slant down, and then I reach over and touch the actual drop-off curb to make sure I am lined up with the street. If you just follow the slant, you may walk right into the oncomin…	nonpretender	identify	nonpretender	4	this may be a blind person but there aren't mentions of aids used so confidence isn't very high	18	1	4.8	58.07	98.27	18	11.11	100	61.11	5.56	0	0	0	0	0	0	5.56	5.56	5.56	22.22	16.67	11.11	11.11	27.78	5.56	0	0	0	0	5.56	5.56	0	0	0	0	11.11	0	0	0	0
R_2t9g62eMmgSsNq2	sighted	B04	4	When I am approaching an intersection, I am already listening for the flow of traffic. I might want to walk a little faster or slower. If the cars parallel to me have started going already, I may slow down, because I will not have enough time to cross the street. If the cars in front of me are crossing as I am approaching, then I think, ‘Okay, I want to get there so that I have a maximum amount o…	nonpretender	identify	nonpretender	5	this makes more sense to be a blind person because they are evaluating not turning around s the risk of that is higher than continuing to walk	27	83.33	35.54	79.42	1	27	14.81	88.89	55.56	11.11	3.7	0	0	0	0	3.7	7.41	7.41	18.52	11.11	3.7	3.7	3.7	18.52	11.11	11.11	0	0	3.7	3.7	0	3.7	3.7	0	0	7.41	0	0	0	0
R_2BtGYzwoCQkngNW	sighted	B08	6	First, I am going to listen to the traffic that is parallel to my sides, lateral to me. When I come up to the intersection, I am going to line my shoulders up with the traffic, line my body up with the traffic. I am going to be listening to the cars that would be going on my left side or right. I am going to be waiting until they go clear through the intersection area of traffic. I will make a de…	nonpretender	identify	nonpretender	5	this is way too descriptive not to be true	9	4.69	1.38	58.07	99	9	11.11	88.89	66.67	11.11	0	0	0	0	0	0	11.11	0	11.11	22.22	11.11	0	11.11	22.22	11.11	0	0	0	0	11.11	11.11	0	0	0	0	0	0	0	0	0
R_bQmP3bJvqJuhn9L	sighted	B04	4	When I am approaching an intersection, I am already listening for the flow of traffic. I might want to walk a little faster or slower. If the cars parallel to me have started going already, I may slow down, because I will not have enough time to cross the street. If the cars in front of me are crossing as I am approaching, then I think, ‘Okay, I want to get there so that I have a maximum amount o…	nonpretender	identify	nonpretender	5	this is very detailed	4	1	50	1	25.77	4	25	75	75	25	0	0	0	0	0	0	25	0	0	25	25	0	0	25	0	0	0	0	0	0	0	0	0	0	0	0	0	0	0	0
R_bQmP3bJvqJuhn9L	sighted	B06	8	I would feel for the slope of the curb. Not every curb has a slope. Most of the time it is a slope, but some of them, it is a drop. That slope kind of points into the intersection. I usually feel where the curb starts to slant down, and then I reach over and touch the actual drop-off curb to make sure I am lined up with the street. If you just follow the slant, you may walk right into the oncomin…	nonpretender	identify	nonpretender	6	this is very detailed	4	1	50	1	25.77	4	25	75	75	25	0	0	0	0	0	0	25	0	0	25	25	0	0	25	0	0	0	0	0	0	0	0	0	0	0	0	0	0	0	0
R_yvycwSxEDlj11BL	sighted	B06	8	I would feel for the slope of the curb. Not every curb has a slope. Most of the time it is a slope, but some of them, it is a drop. That slope kind of points into the intersection. I usually feel where the curb starts to slant down, and then I reach over and touch the actual drop-off curb to make sure I am lined up with the street. If you just follow the slant, you may walk right into the oncomin…	nonpretender	identify	nonpretender	6	this is very descriptive in the process of listening to traffic to try and find the pattern my confidence level is 6	22	93.26	50	31.94	94.75	22	27.27	77.27	54.55	9.09	4.55	4.55	0	0	0	0	4.55	9.09	18.18	9.09	4.55	4.55	0	22.73	0	0	0	4.55	0	4.55	4.55	0	0	0	0	4.55	0	0	0	0
R_2CdLTlqFwsac9FY	sighted	B06	8	I would feel for the slope of the curb. Not every curb has a slope. Most of the time it is a slope, but some of them, it is a drop. That slope kind of points into the intersection. I usually feel where the curb starts to slant down, and then I reach over and touch the actual drop-off curb to make sure I am lined up with the street. If you just follow the slant, you may walk right into the oncomin…	nonpretender	identify	nonpretender	7	this is very descriptive and focuses on senses other than visual cues	12	38.6	4.8	98.01	25.77	12	16.67	66.67	58.33	16.67	0	0	0	0	0	0	16.67	0	16.67	8.33	8.33	8.33	0	8.33	8.33	8.33	0	0	0	0	0	0	0	0	0	0	0	0	0	0
R_riktrFU0gbPW6qd	sighted	B02	2	My dog will stop at the curb. I will put my foot out to find the curb cut. If it is a curb with just a drop-off, I will know that I am going down. If there is a curb ramp, I will feel the domes on the surface of it. I will stand and listen at least one traffic cycle to get a sense of the traffic pattern. When I am walking up the block, before coming to that corner, I will pay attention to what th…	nonpretender	identify	nonpretender	6	this is super descriptive from the dog to the domes on the ramp	13	99	50	1.4	99	13	7.69	69.23	61.54	7.69	0	0	0	0	0	0	7.69	23.08	23.08	7.69	0	0	0	7.69	7.69	0	0	0	0	7.69	7.69	0	0	0	0	0	0	0	0	0
R_3ix88GzV8VNNTS8	sighted	B01	1	As I am approaching the curb, I will feel it is sloping down. This will indicate that I am getting closer to the street. I will stop and pay attention to what is going on around me. I will listen to my parallel traffic, the traffic that is going the same direction as I am. I will make sure that the cars are not turning. If this is an intersection that I do not cross on a regular basis, then I wil…	nonpretender	identify	nonpretender	9	this is rather logical of a blind person and it makes sense for the information given	16	85.32	50	35.37	25.77	16	12.5	100	56.25	12.5	0	0	0	0	0	0	12.5	12.5	12.5	6.25	6.25	6.25	0	18.75	0	0	0	0	0	0	0	0	0	0	0	6.25	0	0	0	0
R_DSL60B0vsKbdGzT	sighted	B01	1	As I am approaching the curb, I will feel it is sloping down. This will indicate that I am getting closer to the street. I will stop and pay attention to what is going on around me. I will listen to my parallel traffic, the traffic that is going the same direction as I am. I will make sure that the cars are not turning. If this is an intersection that I do not cross on a regular basis, then I wil…	nonpretender	identify	nonpretender	10	this is definitely a blind person because they talked about a personal experience they said that sometimes people get freaked out by their dog almost going into the road this does not sound made up	35	68.29	92.33	43.37	25.77	35	17.14	97.14	57.14	17.14	8.57	0	0	0	0	8.57	8.57	8.57	14.29	5.71	8.57	2.86	2.86	20	2.86	0	0	0	0	8.57	2.86	2.86	0	0	0	22.86	0	0	0	0
R_3BH048UADY0KtOh	sighted	B01	1	As I am approaching the curb, I will feel it is sloping down. This will indicate that I am getting closer to the street. I will stop and pay attention to what is going on around me. I will listen to my parallel traffic, the traffic that is going the same direction as I am. I will make sure that the cars are not turning. If this is an intersection that I do not cross on a regular basis, then I wil…	nonpretender	identify	nonpretender	7	this is a very worried person and I think it is a real blind person that has been worried for a large portion of her life	26	43.96	77.92	1.4	1	26	11.54	92.31	61.54	19.23	7.69	3.85	0	0	3.85	0	11.54	11.54	7.69	15.38	3.85	3.85	0	19.23	11.54	0	0	0	0	7.69	0	7.69	7.69	0	0	11.54	0	0	3.85	0
R_3BH048UADY0KtOh	sighted	B08	6	First, I am going to listen to the traffic that is parallel to my sides, lateral to me. When I come up to the intersection, I am going to line my shoulders up with the traffic, line my body up with the traffic. I am going to be listening to the cars that would be going on my left side or right. I am going to be waiting until they go clear through the intersection area of traffic. I will make a de…	nonpretender	identify	nonpretender	6	this is a very detailed description so I think this is an actual blind person	15	8.69	50	10.08	25.77	15	13.33	80	60	20	6.67	6.67	0	0	0	0	13.33	13.33	0	13.33	13.33	6.67	0	20	0	0	0	0	0	0	0	0	0	0	0	6.67	0	0	0	0
R_2Es2hQcVDL4DV1R	sighted	B06	8	I would feel for the slope of the curb. Not every curb has a slope. Most of the time it is a slope, but some of them, it is a drop. That slope kind of points into the intersection. I usually feel where the curb starts to slant down, and then I reach over and touch the actual drop-off curb to make sure I am lined up with the street. If you just follow the slant, you may walk right into the oncomin…	nonpretender	identify	nonpretender	10	this is a very detailed and they're are multiple examples identify a routine that's been set into place	18	18.82	71.09	23.51	25.77	18	27.78	77.78	61.11	11.11	0	0	0	0	0	0	11.11	11.11	5.56	27.78	5.56	5.56	0	27.78	0	0	0	0	5.56	0	0	0	0	0	0	5.56	0	0	0	0
R_2t9g62eMmgSsNq2	sighted	B08	6	First, I am going to listen to the traffic that is parallel to my sides, lateral to me. When I come up to the intersection, I am going to line my shoulders up with the traffic, line my body up with the traffic. I am going to be listening to the cars that would be going on my left side or right. I am going to be waiting until they go clear through the intersection area of traffic. I will make a de…	nonpretender	identify	nonpretender	7	this is a blind person because they describe their utilization of the sun and directions	15	52.71	97.69	10.08	25.77	15	26.67	93.33	60	20	13.33	0	0	0	0	13.33	6.67	13.33	6.67	6.67	0	13.33	0	13.33	0	0	0	0	0	0	0	0	0	0	0	20	0	0	0	0
R_1MVSNh6H5oyBxFG	sighted	B04	4	When I am approaching an intersection, I am already listening for the flow of traffic. I might want to walk a little faster or slower. If the cars parallel to me have started going already, I may slow down, because I will not have enough time to cross the street. If the cars in front of me are crossing as I am approaching, then I think, ‘Okay, I want to get there so that I have a maximum amount o…	nonpretender	identify	nonpretender	10	this is a blind person because they are walking with their dog and saying they want to feel protected	19	35.06	99	1	25.77	19	15.79	94.74	57.89	21.05	15.79	0	0	0	0	15.79	5.26	5.26	10.53	10.53	0	10.53	0	31.58	0	0	0	0	0	0	0	0	0	0	0	26.32	0	0	0	0
R_1MVSNh6H5oyBxFG	sighted	B08	6	First, I am going to listen to the traffic that is parallel to my sides, lateral to me. When I come up to the intersection, I am going to line my shoulders up with the traffic, line my body up with the traffic. I am going to be listening to the cars that would be going on my left side or right. I am going to be waiting until they go clear through the intersection area of traffic. I will make a de…	nonpretender	identify	nonpretender	10	this is a blind person because they are using a stick to move side to side to help them with their surroundings	22	87.93	98.8	31.94	25.77	22	9.09	95.45	59.09	18.18	13.64	0	0	0	0	13.64	4.55	9.09	18.18	9.09	0	4.55	0	18.18	0	0	0	0	0	0	0	0	0	0	0	22.73	0	0	0	0
R_3qvQlCr0FFQ4ce4	sighted	B08	6	First, I am going to listen to the traffic that is parallel to my sides, lateral to me. When I come up to the intersection, I am going to line my shoulders up with the traffic, line my body up with the traffic. I am going to be listening to the cars that would be going on my left side or right. I am going to be waiting until they go clear through the intersection area of traffic. I will make a de…	nonpretender	identify	nonpretender	10	this is a blind person because of their knowledge of using the walking cane properly they stated your cane must be to your belly button area and must be sliding it to back and forth shoulder with the part in between your body covering your body each side of your body they also reminded others to look out for landmarks or grass so they can avoid falling down	68	59.32	97.18	14.7	8.31	68	16.18	85.29	58.82	17.65	13.24	0	0	7.35	0	5.88	4.41	4.41	17.65	8.82	4.41	8.82	0	13.24	0	0	0	0	2.94	1.47	0	1.47	1.47	0	0	14.71	0	0	0	0
R_1HerfaSbSvcpFrT	sighted	B06	8	I would feel for the slope of the curb. Not every curb has a slope. Most of the time it is a slope, but some of them, it is a drop. That slope kind of points into the intersection. I usually feel where the curb starts to slant down, and then I reach over and touch the actual drop-off curb to make sure I am lined up with the street. If you just follow the slant, you may walk right into the oncomin…	nonpretender	identify	nonpretender	10	this individual talks in great detail and on top of that details that share their feelings of crossing the street the addition of emotion tells me this is someone who is blind who has done this	36	46.37	97.37	23.51	98.27	36	19.44	88.89	61.11	27.78	5.56	2.78	0	0	0	2.78	22.22	5.56	13.89	11.11	0	2.78	0	16.67	5.56	2.78	5.56	0	0	8.33	5.56	0	0	0	0	22.22	0	0	0	0
[truncated: 3,024 more rows]
[truncated: 47 more columns]
